# Supplementary material for: Crystal structure and Hirshfeld surface analysis of (2E)-3-(3-chloro­phen­yl)-1-(3,4-di­meth­oxy­phen­yl)prop-2-en-1-one
Source: Acta Crystallogr E Crystallogr Commun. 2018 Jun 8;74(Pt 7):935–8. doi: 10.1107/S205698901800837X (PMC6038638; doi:10.1107/S205698901800837X)
Supplement: Supplementary file 1 [file e-74-00935-sup1.cif]

##############################################################################
#                                                                            #
# This CIF contains the data in a paper accepted for publication in          #
# Acta Crystallographica Section E. It conforms to the requirements of       #
# Notes for Authors for Acta Crystallographica Section E, and has been       #
# peer reviewed under the auspices of the IUCr Commission on Journals.       #
#                                                                            #
# Full details of the Crystallographic Information File format               #
# are given in the paper "The Crystallographic Information File (CIF):       #
# a New Standard Archive File for Crystallography" by S. R. Hall, F. H.      #
# Allen and I. D. Brown [Acta Cryst. (1991), A47, 655-685].                  #
#                                                                            #
# The current version of the core CIF dictionary is obtainable from          #
# ftp://ftp.iucr.org/pub/cif_core.dic.                                       #
#                                                                            #
# Software is freely available for graphical display of the structure(s)     #
# in this CIF. For information consult the CIF software page                 #
# http://www.iucr.org/resources/cif/software.                                #
#                                                                            #
# This file may be used for bona fide research purposes within the           #
# scientific community so long as proper attribution is given to the journal # 
# article from which it was obtained.                                        #
#                                                                            #
##############################################################################
data_global
_audit_creation_method     'PLATON <TABLE ACC> option'
_journal_date_recd_electronic     2018-05-25
_journal_date_accepted     2018-06-06
_journal_name_full     'Acta Crystallographica, Section E'
_journal_year     2018
_journal_volume     74
_journal_issue      7
_journal_page_first     935
_journal_page_last     938
_journal_paper_category     GO
_journal_paper_doi     10.1107/S205698901800837X
_journal_coeditor_code     XU5927
_publ_contact_author_name     'Mehmet Akkurt'
_publ_contact_author_address
;
Department of Physics,
Faculty of Sciences,
Erciyes University,
38039 Kayseri,
Turkey
;
_publ_contact_author_email     'akkurt@erciyes.edu.tr'
_publ_contact_author_fax     ?
_publ_contact_author_phone     ?
_publ_section_title
;
Crystal structure and Hirshfeld surface analysis of
(2<i>E</i>)-3-(3-chlorophenyl)-1-(3,4-dimethoxyphenyl)prop-2-en-1-one
;
loop_
    _publ_author_name
    _publ_author_address
    'S. N. Sheshadri'
;
Department of Chemistry,
GSSS Institute of Engineering & Technology for Women,
Mysuru 570 016, Karnataka,
India
;
    'Zeliha Atio\(glu'
;
\.Ilke Education and Health Foundation,
Cappadocia University,
Cappadocia Vocational College,
The Medical Imaging Techniques Program,
50420 Mustafapa\,sa, \"Urg\"up,
Nev\,sehir,
Turkey
;
    'Akkurt, Mehmet'
;
Department of Physics,
Faculty of Sciences,
Erciyes University,
38039 Kayseri,
Turkey
;
    'Chidan Kumar, C. S.'
;
Department of Engineering Chemistry,
Vidya Vikas Institute of Engineering & Technology,
Visvesvaraya Technological  University,
Alanahalli, Mysuru 570 028, Karnataka, India
;
    'Ching Kheng Quah'
;
X-ray Crystallography Unit,
School of Physics,
Universiti Sains Malaysia,
11800 USM, Penang,
Malaysia
;
    'B. P. Siddaraju'
;
Department of Chemistry,
Cauvery Institute of Technology,
Mandya 571 402,
Karnataka,
India
;
    'M. K. Veeraiah'
;
Department of Chemistry,
Sri Siddhartha Institute of Technology,
Tumkur 572 105,
Karnataka,
India
;
_publ_section_synopsis
;
In the crystal, molecules are linked by C---H...O hydrogen contacts, enclosing
an <i>R</i>^2^~2~(14) ring motif, and by a further C---H...O hydrogen contact,
forming a two-dimensional supramolecular structure extending along the
direction parallel to the <i>ac</i> plane.
;
data_I
_database_code_depnum_ccdc_archive 'CCDC 1847705'
_chemical_name_systematic
;
(2<i>E</i>)-3-(3-Chlorophenyl)-1-(3,4-dimethoxyphenyl)prop-2-en-1-one
;
_chemical_name_common     ?
_chemical_formula_moiety     'C17 H15 Cl O3'
_chemical_formula_sum     'C17 H15 Cl O3'
_chemical_formula_iupac     'C17 H15 Cl O3'
_chemical_formula_weight     302.74
_chemical_melting_point     ?
_symmetry_cell_setting     monoclinic
_symmetry_space_group_name_H-M     'P 21/n'
_symmetry_space_group_name_Hall     '-P 2yn'
loop_
    _symmetry_equiv_pos_as_xyz
    _space_group_symop_id
    x,y,z 1
    1/2-x,1/2+y,1/2-z 2
    -x,-y,-z 3
    1/2+x,1/2-y,1/2+z 4
_cell_length_a     9.0491(4)
_cell_length_b     8.3257(4)
_cell_length_c     20.2857(9)
_cell_angle_alpha     90
_cell_angle_beta     99.4840(10)
_cell_angle_gamma     90
_cell_volume     1507.44(12)
_cell_formula_units_Z     4
_cell_measurement_reflns_used     8862
_cell_measurement_theta_min     2.65
_cell_measurement_theta_max     30.80
_cell_measurement_temperature     294(2)
_cell_special_details
;
;
_exptl_crystal_description     'block'
_exptl_crystal_colour     'yellow'
_exptl_crystal_size_max     0.402
_exptl_crystal_size_mid     0.239
_exptl_crystal_size_min     0.186
_exptl_crystal_size_rad     ?
_exptl_crystal_density_diffrn     1.334
_exptl_crystal_density_meas     ?
_exptl_crystal_density_method     'Not Measured'
_exptl_crystal_F_000     632
_exptl_absorpt_coefficient_mu     0.260
_exptl_absorpt_correction_type     none
_exptl_absorpt_process_details     ?
_exptl_absorpt_correction_T_min     ?
_exptl_absorpt_correction_T_max     ?
_exptl_special_details
;
;
_diffrn_ambient_temperature     294(2)
_diffrn_radiation_type     'MoK\a'
_diffrn_radiation_wavelength     0.71073
_diffrn_radiation_source     ?
_diffrn_radiation_monochromator     ?
_diffrn_measurement_device_type     'Bruker APEXII CCD'
_diffrn_measurement_method     '\f and \w scans'
_diffrn_detector_area_resol_mean     ?
_diffrn_reflns_number     39332
_diffrn_reflns_av_R_equivalents     0.0357
_diffrn_reflns_theta_min     2.04
_diffrn_reflns_theta_max     32.61
_diffrn_reflns_theta_full     25.24
_diffrn_measured_fraction_theta_max     0.999
_diffrn_measured_fraction_theta_full     0.998
_diffrn_reflns_limit_h_min     -13
_diffrn_reflns_limit_h_max     13
_diffrn_reflns_limit_k_min     -12
_diffrn_reflns_limit_k_max     12
_diffrn_reflns_limit_l_min     -30
_diffrn_reflns_limit_l_max     30
_diffrn_reflns_reduction_process
;
;
_diffrn_standards_number     0
_diffrn_standards_interval_count     ?
_diffrn_standards_decay_%     ?
_refine_special_details
;
 Refinement on F^2^ for ALL reflections except those
 flagged by the user for potential systematic errors.
 Weighted R-factors wR and all goodnesses of fit S
 are based on F^2^, conventional R-factors R are based
 on F, with F set to zero for negative F^2^. The
 observed criterion of F^2^ > 2sigma(F^2^) is used only
 for calculating -R-factor-obs etc. and is not
 relevant to the choice of reflections for refinement.
 R-factors based on F^2^ are statistically about twice
 as large as those based on F, and R-factors based on
 ALL data will be even larger.
;
_reflns_number_total     5506
_reflns_number_gt     3732
_reflns_threshold_expression     I>2\s(I)
_refine_ls_structure_factor_coef     Fsqd
_refine_ls_matrix_type     full
_refine_ls_R_factor_all     0.0740
_refine_ls_R_factor_gt     0.0485
_refine_ls_wR_factor_gt     0.1352
_refine_ls_wR_factor_ref     0.1579
_refine_ls_goodness_of_fit_ref     1.006
_refine_ls_restrained_S_all     1.006
_refine_ls_number_reflns     5506
_refine_ls_number_parameters     190
_refine_ls_number_restraints     0
_refine_ls_number_constraints     ?
_refine_ls_hydrogen_treatment     constr
_refine_ls_weighting_scheme     calc
_refine_ls_weighting_details
              'w=1/[\s^2^(Fo^2^)+(0.0758P)^2^+0.3034P] where P=(Fo^2^+2Fc^2^)/3'
_atom_sites_solution_hydrogens     geom
_atom_sites_solution_primary     ?
_atom_sites_solution_secondary     ?
_refine_ls_shift/su_max     0.001
_refine_ls_shift/su_mean     0.000
_refine_diff_density_max     0.310
_refine_diff_density_min     -0.433
_refine_ls_extinction_method     'none'
_refine_ls_abs_structure_details     ?
_refine_ls_abs_structure_Flack     .
loop_
    _atom_type_symbol
    _atom_type_description
    _atom_type_scat_dispersion_real
    _atom_type_scat_dispersion_imag
    _atom_type_scat_source
    C C 0.0033 0.0016 ' International Tables Vol C Tables 4.2.6.8 and 6.1.1.4'
    H H 0.0000 0.0000 ' International Tables Vol C Tables 4.2.6.8 and 6.1.1.4'
    Cl Cl 0.1484 0.1585 ' International Tables Vol C Tables 4.2.6.8 and 6.1.1.4'
    O O 0.0106 0.0060 ' International Tables Vol C Tables 4.2.6.8 and 6.1.1.4'
_computing_data_collection
;
APEX2 (Bruker, 2007)
;
_computing_cell_refinement
;
SAINT (Bruker, 2007)
;
_computing_data_reduction
;
SAINT (Bruker, 2007)
;
_computing_structure_solution
;
SHELXS97 (Sheldrick, 2008)
;
_computing_structure_refinement
;
SHELXL2014 (Sheldrick, 2015)
;
_computing_molecular_graphics
;
ORTEP-3 for Windows (Farrugia, 2012)
;
_computing_publication_material
;
PLATON (Spek, 2009)
;
loop_
    _atom_site_type_symbol
    _atom_site_label
    _atom_site_fract_x
    _atom_site_fract_y
    _atom_site_fract_z
    _atom_site_U_iso_or_equiv
    _atom_site_thermal_displace_type
    _atom_site_calc_flag
    _atom_site_refinement_flags
    _atom_site_occupancy
    _atom_site_disorder_assembly
    _atom_site_disorder_group
    Cl Cl1 -0.02901(5) 1.02517(6) 0.15452(2) 0.0710(2) Uani d . 1.000 . .
    O O1 1.07019(12) 0.65283(15) 0.35402(5) 0.0576(3) Uani d . 1.000 . .
    O O2 1.13649(12) 0.52216(16) 0.24887(6) 0.0634(4) Uani d . 1.000 . .
    O O3 0.67255(12) 0.57110(17) 0.07167(5) 0.0632(4) Uani d . 1.000 . .
    C C1 0.72153(15) 0.73479(17) 0.23869(7) 0.0458(4) Uani d . 1.000 . .
    C C2 0.82535(15) 0.73642(17) 0.29717(7) 0.0463(4) Uani d . 1.000 . .
    C C3 0.96267(14) 0.66310(15) 0.29901(6) 0.0420(3) Uani d . 1.000 . .
    C C4 0.99836(14) 0.59071(16) 0.24086(6) 0.0415(3) Uani d . 1.000 . .
    C C5 0.89499(14) 0.59023(15) 0.18335(6) 0.0405(3) Uani d . 1.000 . .
    C C6 0.75372(13) 0.66142(14) 0.18154(6) 0.0394(3) Uani d . 1.000 . .
    C C7 0.64331(14) 0.64884(17) 0.11929(7) 0.0444(4) Uani d . 1.000 . .
    C C8 0.49469(15) 0.72588(18) 0.11575(7) 0.0495(4) Uani d . 1.000 . .
    C C9 0.38379(15) 0.69300(18) 0.06640(6) 0.0452(4) Uani d . 1.000 . .
    C C10 0.22936(14) 0.75164(16) 0.05882(6) 0.0424(3) Uani d . 1.000 . .
    C C11 0.12555(17) 0.69543(19) 0.00574(7) 0.0525(4) Uani d . 1.000 . .
    C C12 -0.02283(18) 0.7421(2) -0.00148(8) 0.0610(5) Uani d . 1.000 . .
    C C13 -0.07040(16) 0.8446(2) 0.04383(8) 0.0564(5) Uani d . 1.000 . .
    C C14 0.03261(16) 0.90063(17) 0.09633(7) 0.0470(4) Uani d . 1.000 . .
    C C15 0.18120(15) 0.85720(16) 0.10468(7) 0.0447(3) Uani d . 1.000 . .
    C C16 1.0326(2) 0.7046(3) 0.41599(8) 0.0826(7) Uani d . 1.000 . .
    C C17 1.1814(2) 0.4431(2) 0.19409(9) 0.0669(6) Uani d . 1.000 . .
    H H1A 0.62888 0.78375 0.23788 0.0550 Uiso c RU 1.000 . .
    H H2A 0.80242 0.78689 0.33512 0.0560 Uiso c RU 1.000 . .
    H H5A 0.91867 0.54216 0.14504 0.0490 Uiso c RU 1.000 . .
    H H8A 0.47900 0.79854 0.14872 0.0590 Uiso c RU 1.000 . .
    H H9A 0.40642 0.62539 0.03295 0.0540 Uiso c RU 1.000 . .
    H H11A 0.15612 0.62577 -0.02523 0.0630 Uiso c RU 1.000 . .
    H H12A -0.09113 0.70376 -0.03734 0.0730 Uiso c RU 1.000 . .
    H H13A -0.17036 0.87545 0.03911 0.0680 Uiso c RU 1.000 . .
    H H15A 0.24886 0.89746 0.14035 0.0540 Uiso c RU 1.000 . .
    H H16A 1.11764 0.69130 0.45069 0.1240 Uiso c RU 1.000 . .
    H H16B 1.00432 0.81587 0.41282 0.1240 Uiso c RU 1.000 . .
    H H16C 0.95044 0.64175 0.42628 0.1240 Uiso c RU 1.000 . .
    H H17A 1.28064 0.40096 0.20705 0.1000 Uiso c RU 1.000 . .
    H H17B 1.11330 0.35669 0.17988 0.1000 Uiso c RU 1.000 . .
    H H17C 1.18073 0.51778 0.15799 0.1000 Uiso c RU 1.000 . .
loop_
    _atom_site_aniso_label
    _atom_site_aniso_U_11
    _atom_site_aniso_U_22
    _atom_site_aniso_U_33
    _atom_site_aniso_U_12
    _atom_site_aniso_U_13
    _atom_site_aniso_U_23
    Cl1 0.0650(3) 0.0704(3) 0.0809(3) 0.0083(2) 0.0216(2) -0.0176(2)
    O1 0.0518(6) 0.0735(7) 0.0440(5) 0.0124(5) -0.0028(4) -0.0031(5)
    O2 0.0487(6) 0.0881(8) 0.0518(6) 0.0278(5) 0.0039(4) -0.0044(5)
    O3 0.0479(6) 0.0898(8) 0.0505(6) 0.0088(5) 0.0038(4) -0.0226(6)
    C1 0.0400(6) 0.0500(7) 0.0472(7) 0.0080(5) 0.0064(5) -0.0052(5)
    C2 0.0462(7) 0.0506(7) 0.0420(6) 0.0063(5) 0.0074(5) -0.0069(5)
    C3 0.0425(6) 0.0424(6) 0.0398(6) 0.0012(5) 0.0028(5) 0.0021(5)
    C4 0.0382(6) 0.0423(6) 0.0441(6) 0.0057(5) 0.0073(5) 0.0033(5)
    C5 0.0404(6) 0.0425(6) 0.0396(6) 0.0032(5) 0.0093(5) -0.0010(5)
    C6 0.0382(6) 0.0393(5) 0.0403(6) 0.0007(4) 0.0057(4) -0.0005(4)
    C7 0.0384(6) 0.0510(7) 0.0434(6) 0.0014(5) 0.0055(5) -0.0046(5)
    C8 0.0426(6) 0.0562(8) 0.0476(7) 0.0070(6) 0.0014(5) -0.0090(6)
    C9 0.0424(6) 0.0539(7) 0.0388(6) 0.0028(5) 0.0050(5) -0.0017(5)
    C10 0.0401(6) 0.0469(6) 0.0384(6) -0.0001(5) 0.0011(5) 0.0006(5)
    C11 0.0493(7) 0.0603(8) 0.0449(7) 0.0006(6) -0.0014(6) -0.0093(6)
    C12 0.0468(8) 0.0733(10) 0.0568(8) -0.0030(7) -0.0092(6) -0.0092(7)
    C13 0.0379(6) 0.0642(9) 0.0643(9) 0.0002(6) -0.0002(6) 0.0022(7)
    C14 0.0452(7) 0.0445(6) 0.0519(7) -0.0005(5) 0.0094(5) 0.0004(5)
    C15 0.0419(6) 0.0476(6) 0.0427(6) -0.0022(5) 0.0016(5) -0.0030(5)
    C16 0.0814(12) 0.1149(17) 0.0452(8) 0.0267(12) -0.0080(8) -0.0161(10)
    C17 0.0583(9) 0.0781(11) 0.0673(10) 0.0238(8) 0.0189(8) -0.0001(8)
_geom_special_details
;
 Bond distances, angles etc. have been calculated using the
 rounded fractional coordinates. All su's are estimated
 from the variances of the (full) variance-covariance matrix.
 The cell esds are taken into account in the estimation of
 distances, angles and torsion angles
;
loop_
    _geom_bond_atom_site_label_1
    _geom_bond_atom_site_label_2
    _geom_bond_site_symmetry_1
    _geom_bond_site_symmetry_2
    _geom_bond_distance
    _geom_bond_publ_flag
    Cl1 C14 . . 1.7310(15) yes
    O1 C3 . . 1.3570(16) yes
    O1 C16 . . 1.422(2) yes
    O2 C4 . . 1.3593(17) yes
    O2 C17 . . 1.408(2) yes
    O3 C7 . . 1.2273(18) yes
    C1 C2 . . 1.387(2) no
    C1 C6 . . 1.3832(18) no
    C2 C3 . . 1.3794(19) no
    C3 C4 . . 1.4088(17) no
    C4 C5 . . 1.3698(17) no
    C5 C6 . . 1.4041(17) no
    C6 C7 . . 1.4792(18) no
    C7 C8 . . 1.4810(19) no
    C8 C9 . . 1.3241(19) no
    C9 C10 . . 1.4643(19) no
    C10 C11 . . 1.3884(19) no
    C10 C15 . . 1.4005(19) no
    C11 C12 . . 1.382(2) no
    C12 C13 . . 1.374(2) no
    C13 C14 . . 1.376(2) no
    C14 C15 . . 1.376(2) no
    C1 H1A . . 0.9300 no
    C2 H2A . . 0.9300 no
    C5 H5A . . 0.9300 no
    C8 H8A . . 0.9300 no
    C9 H9A . . 0.9300 no
    C11 H11A . . 0.9300 no
    C12 H12A . . 0.9300 no
    C13 H13A . . 0.9300 no
    C15 H15A . . 0.9300 no
    C16 H16A . . 0.9600 no
    C16 H16B . . 0.9600 no
    C16 H16C . . 0.9600 no
    C17 H17A . . 0.9600 no
    C17 H17B . . 0.9600 no
    C17 H17C . . 0.9600 no
loop_
    _geom_angle_atom_site_label_1
    _geom_angle_atom_site_label_2
    _geom_angle_atom_site_label_3
    _geom_angle_site_symmetry_1
    _geom_angle_site_symmetry_2
    _geom_angle_site_symmetry_3
    _geom_angle
    _geom_angle_publ_flag
    C3 O1 C16 . . . 117.66(12) yes
    C4 O2 C17 . . . 118.77(12) yes
    C2 C1 C6 . . . 120.98(13) no
    C1 C2 C3 . . . 119.94(13) no
    O1 C3 C2 . . . 124.80(12) yes
    O1 C3 C4 . . . 115.43(11) yes
    C2 C3 C4 . . . 119.77(12) no
    O2 C4 C3 . . . 114.38(11) yes
    O2 C4 C5 . . . 125.88(12) yes
    C3 C4 C5 . . . 119.72(12) no
    C4 C5 C6 . . . 120.80(11) no
    C1 C6 C5 . . . 118.76(11) no
    C1 C6 C7 . . . 122.74(11) no
    C5 C6 C7 . . . 118.45(11) no
    O3 C7 C6 . . . 120.42(12) yes
    O3 C7 C8 . . . 120.14(13) yes
    C6 C7 C8 . . . 119.40(12) no
    C7 C8 C9 . . . 121.08(13) no
    C8 C9 C10 . . . 127.00(13) no
    C9 C10 C11 . . . 118.76(12) no
    C9 C10 C15 . . . 122.38(12) no
    C11 C10 C15 . . . 118.81(12) no
    C10 C11 C12 . . . 120.58(14) no
    C11 C12 C13 . . . 120.63(15) no
    C12 C13 C14 . . . 118.77(14) no
    Cl1 C14 C13 . . . 118.53(11) yes
    Cl1 C14 C15 . . . 119.45(11) yes
    C13 C14 C15 . . . 122.00(13) no
    C10 C15 C14 . . . 119.21(13) no
    C2 C1 H1A . . . 120.00 no
    C6 C1 H1A . . . 120.00 no
    C1 C2 H2A . . . 120.00 no
    C3 C2 H2A . . . 120.00 no
    C4 C5 H5A . . . 120.00 no
    C6 C5 H5A . . . 120.00 no
    C7 C8 H8A . . . 119.00 no
    C9 C8 H8A . . . 119.00 no
    C8 C9 H9A . . . 116.00 no
    C10 C9 H9A . . . 117.00 no
    C10 C11 H11A . . . 120.00 no
    C12 C11 H11A . . . 120.00 no
    C11 C12 H12A . . . 120.00 no
    C13 C12 H12A . . . 120.00 no
    C12 C13 H13A . . . 121.00 no
    C14 C13 H13A . . . 121.00 no
    C10 C15 H15A . . . 120.00 no
    C14 C15 H15A . . . 120.00 no
    O1 C16 H16A . . . 109.00 no
    O1 C16 H16B . . . 109.00 no
    O1 C16 H16C . . . 109.00 no
    H16A C16 H16B . . . 109.00 no
    H16A C16 H16C . . . 109.00 no
    H16B C16 H16C . . . 109.00 no
    O2 C17 H17A . . . 109.00 no
    O2 C17 H17B . . . 109.00 no
    O2 C17 H17C . . . 109.00 no
    H17A C17 H17B . . . 109.00 no
    H17A C17 H17C . . . 110.00 no
    H17B C17 H17C . . . 109.00 no
loop_
    _geom_torsion_atom_site_label_1
    _geom_torsion_atom_site_label_2
    _geom_torsion_atom_site_label_3
    _geom_torsion_atom_site_label_4
    _geom_torsion_site_symmetry_1
    _geom_torsion_site_symmetry_2
    _geom_torsion_site_symmetry_3
    _geom_torsion_site_symmetry_4
    _geom_torsion
    _geom_torsion_publ_flag
    C16 O1 C3 C2 . . . . 7.7(2) no
    C16 O1 C3 C4 . . . . -171.77(15) no
    C17 O2 C4 C3 . . . . 178.44(13) no
    C17 O2 C4 C5 . . . . 0.3(2) no
    C6 C1 C2 C3 . . . . -0.5(2) no
    C2 C1 C6 C5 . . . . -1.0(2) no
    C2 C1 C6 C7 . . . . 176.44(13) no
    C1 C2 C3 O1 . . . . -177.65(13) no
    C1 C2 C3 C4 . . . . 1.8(2) no
    O1 C3 C4 O2 . . . . -0.40(17) no
    O1 C3 C4 C5 . . . . 177.86(12) no
    C2 C3 C4 O2 . . . . -179.87(12) no
    C2 C3 C4 C5 . . . . -1.60(19) no
    O2 C4 C5 C6 . . . . 178.20(13) no
    C3 C4 C5 C6 . . . . 0.2(2) no
    C4 C5 C6 C1 . . . . 1.13(19) no
    C4 C5 C6 C7 . . . . -176.39(12) no
    C1 C6 C7 O3 . . . . -173.88(14) no
    C1 C6 C7 C8 . . . . 3.84(19) no
    C5 C6 C7 O3 . . . . 3.5(2) no
    C5 C6 C7 C8 . . . . -178.75(12) no
    O3 C7 C8 C9 . . . . 10.5(2) no
    C6 C7 C8 C9 . . . . -167.28(13) no
    C7 C8 C9 C10 . . . . 175.76(13) no
    C8 C9 C10 C11 . . . . -175.75(15) no
    C8 C9 C10 C15 . . . . 1.6(2) no
    C9 C10 C11 C12 . . . . 177.04(14) no
    C15 C10 C11 C12 . . . . -0.4(2) no
    C9 C10 C15 C14 . . . . -176.57(13) no
    C11 C10 C15 C14 . . . . 0.8(2) no
    C10 C11 C12 C13 . . . . -0.2(2) no
    C11 C12 C13 C14 . . . . 0.4(2) no
    C12 C13 C14 Cl1 . . . . -178.21(12) no
    C12 C13 C14 C15 . . . . 0.0(2) no
    Cl1 C14 C15 C10 . . . . 177.64(10) no
    C13 C14 C15 C10 . . . . -0.6(2) no
loop_
    _geom_hbond_atom_site_label_D
    _geom_hbond_atom_site_label_H
    _geom_hbond_atom_site_label_A
    _geom_hbond_site_symmetry_A
    _geom_hbond_distance_DH
    _geom_hbond_distance_HA
    _geom_hbond_distance_DA
    _geom_hbond_angle_DHA
    _geom_hbond_publ_flag
    C9 H9A O3 . 0.93 2.45 2.7888(18) 102 no
    C11 H11A O3 3_665 0.93 2.54 3.417(2) 157 yes
    C15 H15A O2 2_655 0.93 2.54 3.4378(18) 163 yes
_shelx_hkl_file
;
  -1   0   0 -0.7046 0.09949   6
  -1   0   0 -0.6210 0.09575   4
  -2   0   0 741.760 20.5510   5
  -2   0   0 725.736 19.1583   1
  -2   0   0 726.519 20.5815   6
  -2   0   0 734.763 20.2765   4
  -2   0   0 736.195 19.1890   1
   2   0   0 726.094 20.6257   6
  -3   0   0 0.05138 0.17153   5
  -3   0   0 0.09779 0.06666   1
  -3   0   0 -0.1169 0.14347   4
  -3   0   0 -0.1871 0.15415   6
  -3   0   0 0.06937 0.06272   1
   3   0   0 -0.0299 0.18294   6
  -4   0   0 49.1858 1.45126   1
  -4   0   0 50.7721 2.05609   5
  -4   0   0 48.8735 1.97098   6
  -4   0   0 49.4881 1.45074   1
   4   0   0 48.1459 2.02184   6
  -5   0   0 -0.0503 0.25208   5
  -5   0   0 -0.0308 0.08423   1
  -5   0   0 0.07631 0.09952   1
  -5   0   0 -0.1637 0.21629   4
  -5   0   0 0.13997 0.27093   6
   5   0   0 -0.3948 0.20660   6
  -6   0   0 4.44900 0.31041   1
  -6   0   0 4.38670 0.30660   1
  -6   0   0 3.32329 0.63718   6
  -6   0   0 4.79679 0.67816   4
  -6   0   0 3.82764 0.71520   5
   6   0   0 4.03314 0.75297   6
  -7   0   0 0.09393 0.13501   1
  -7   0   0 -0.0105 0.12645   1
  -7   0   0 0.42855 0.40060   4
  -7   0   0 1.20966 0.53104   5
  -7   0   0 0.81445 0.46785   6
   7   0   0 -0.5159 0.39171   6
  -8   0   0 8.02751 1.16702   6
  -8   0   0 10.3335 1.35336   5
  -8   0   0 12.0588 1.26919   4
  -8   0   0 9.12318 0.42606   3
  -8   0   0 9.66288 0.47347   3
   8   0   0 8.91882 1.26376   6
  -9   0   0 0.05028 0.17318   3
  -9   0   0 -0.4364 0.50092   5
   9   0   0 -0.2639 0.51967   6
 -10   0   0 6.32295 0.52020   3
 -10   0   0 5.56454 1.18115   5
  10   0   0 7.82375 1.32526   6
 -11   0   0 0.10116 0.75105   5
 -11   0   0 -0.0151 0.21868   3
 -12   0   0 6.20710 1.41598   5
 -12   0   0 7.21029 0.66917   3
 -12   1   0 2.20653 1.05094   5
 -12   1   0 1.90717 0.35129   3
 -11   1   0 2.56342 0.36003   3
 -11   1   0 1.53742 0.95460   5
  10  -1   0 0.10111 0.69841   6
 -10   1   0 0.13608 0.17791   3
 -10   1   0 0.40271 0.69579   5
 -10   1   0 -0.2225 0.66225   6
   9  -1   0 2.81866 0.85236   6
  -9   1   0 2.65529 0.88716   6
  -9   1   0 2.28725 0.81759   5
   8  -1   0 0.64434 0.60231   6
  -8   1   0 1.03730 0.58603   5
  -8   1   0 -0.0740 0.47301   6
   7  -1   0 12.9924 1.44234   6
  -7   1   0 14.5466 1.29981   5
  -7   1   0 14.4144 1.48193   6
   6  -1   0 5.17145 0.87447   6
  -6   1   0 4.24813 0.71873   5
  -6   1   0 5.06432 0.79480   6
   5  -1   0 17.9535 1.24820   6
  -5   1   0 20.0301 0.61978   1
  -5   1   0 19.6912 0.62226   1
  -5   1   0 18.0226 1.21416   6
  -5   1   0 17.5218 1.18146   5
  -4   1   0 90.8966 3.14569   6
  -4   1   0 71.1255 2.90653   4
  -4   1   0 91.8011 3.10151   5
  -4   1   0 91.1840 2.37530   1
  -3   1   0 323.549 8.47872   1
  -3   1   0 318.303 9.37562   5
  -2   1   0 847.899 22.0046   1
  -2   1   0 844.722 23.4129   5
  -2   1   0 848.549 21.9473   1
  -2   1   0 808.866 23.5794   6
   0   1   0 -1.8636 0.10252   6
  -1  -1   0 66.2480 2.00667   1
  -1  -1   0 69.1700 2.07783   4
  -1  -1   0 70.6468 2.16424   5
   1   1   0 70.3783 2.10834   6
  -2  -1   0 860.248 23.3961   4
   2   1   0 832.416 23.7382   6
  -4  -1   0 95.8879 2.48463   3
  -4  -1   0 95.0880 2.77726   1
  -4  -1   0 95.4836 3.11541   4
  -4  -1   0 90.9804 2.74785   1
  -4  -1   0 91.2055 3.34167   5
   4   1   0 88.1893 3.20242   6
  -5  -1   0 19.5590 0.67362   3
  -5  -1   0 18.0850 1.26021   5
  -5  -1   0 19.2578 0.83063   1
  -5  -1   0 19.6834 1.10812   4
   5   1   0 17.4864 1.14631   6
  -6  -1   0 6.44506 0.80919   4
  -6  -1   0 4.69735 0.45910   1
  -6  -1   0 4.65954 0.45598   1
  -6  -1   0 4.95054 0.34237   3
  -6  -1   0 5.36113 0.86259   5
  -6  -1   0 4.89357 0.35179   3
   6   1   0 5.03743 0.79302   6
  -7  -1   0 10.8732 0.66685   1
  -7  -1   0 10.5872 1.30715   5
  -7  -1   0 10.8325 1.00326   4
  -7  -1   0 12.4005 0.70097   1
  -7  -1   0 13.0056 0.60882   3
   7   1   0 13.4812 1.19387   6
  -8  -1   0 -0.2215 0.41459   5
  -8  -1   0 0.24794 0.21993   1
  -8  -1   0 0.35396 0.21156   3
  -8  -1   0 0.12542 0.21358   1
   8   1   0 0.33450 0.52804   6
  -9  -1   0 1.08619 0.76066   5
  -9  -1   0 1.93179 0.36105   3
  -9  -1   0 2.31893 0.33514   1
   9   1   0 1.24055 0.67290   6
 -10  -1   0 -0.1003 0.25771   3
 -10  -1   0 0.09777 0.67009   5
 -11  -1   0 1.82469 0.90335   5
 -11  -1   0 1.79624 0.46258   3
 -12  -1   0 1.38201 0.97537   5
 -12  -1   0 2.57578 0.51963   3
  11  -2   0 -0.1602 0.93778   6
 -11   2   0 0.64111 0.22595   3
 -11   2   0 -0.3748 0.79765   6
  10  -2   0 13.3347 1.81663   6
 -10   2   0 11.4928 1.59592   5
 -10   2   0 9.93634 0.51004   3
 -10   2   0 10.9638 1.70613   6
   9  -2   0 10.6278 1.57458   6
  -9   2   0 11.8903 1.46398   5
  -9   2   0 13.3796 1.69987   6
   8  -2   0 -0.4803 0.48113   6
  -8   2   0 -0.0123 0.45349   5
  -8   2   0 0.78668 0.55305   6
   7  -2   0 11.5706 1.45841   6
  -7   2   0 14.2896 1.52466   6
  -7   2   0 13.2652 1.21959   5
  -6   2   0 23.3895 1.58176   6
  -6   2   0 22.8245 0.81247   1
  -6   2   0 24.6306 0.82426   1
  -6   2   0 23.2512 1.45665   5
  -5   2   0 1.76685 0.22695   1
  -5   2   0 1.43136 0.45987   6
  -5   2   0 1.51257 0.21603   1
  -5   2   0 1.72064 0.45160   5
  -4   2   0 0.01539 0.22479   5
  -4   2   0 -0.0621 0.25607   6
  -4   2   0 0.03987 0.10094   1
  -4   2   0 -0.0440 0.11876   1
  -3   2   0 99.3290 2.78153   1
  -3   2   0 94.0907 3.10964   5
  -3   2   0 94.4034 2.77237   1
  -3   2   0 90.8742 3.27589   6
  -2   2   0 154.771 4.71273   5
  -2   2   0 161.703 4.44272   1
  -1   2   0 92.0900 2.71429   1
  -1   2   0 88.3008 2.90451   6
  -1   2   0 92.1409 2.76856   5
   0  -2   0 1659.97 41.4726   2
   0   2   0 1601.77 45.2134   6
   0   2   0 1560.13 42.2204   1
  -1  -2   0 92.6760 2.48982   2
  -1  -2   0 89.2800 2.76024   1
   1   2   0 90.6839 2.83748   6
   1   2   0 92.4039 2.52485   2
  -2  -2   0 153.712 4.76147   5
  -2  -2   0 154.908 4.59896   4
  -2  -2   0 157.316 4.45002   1
   2   2   0 150.525 4.63977   6
  -4  -2   0 -0.0457 0.17670   1
  -4  -2   0 -0.0521 0.13290   4
  -4  -2   0 -0.0037 0.08223   1
  -4  -2   0 -0.2192 0.18709   5
  -4  -2   0 0.10544 0.13133   3
   4   2   0 -0.3677 0.18848   6
  -5  -2   0 1.40732 0.31724   1
  -5  -2   0 1.38086 0.26554   3
  -5  -2   0 1.44085 0.32358   1
  -5  -2   0 1.35322 0.39580   4
  -5  -2   0 2.32029 0.55336   5
   5   2   0 1.76443 0.46255   6
  -6  -2   0 22.9743 1.55882   5
  -6  -2   0 24.6329 1.37857   4
  -6  -2   0 22.0336 0.97143   3
  -6  -2   0 24.4068 1.13603   1
   6   2   0 24.2454 1.42605   6
  -7  -2   0 10.8694 0.78921   1
  -7  -2   0 12.2684 0.72631   3
  -7  -2   0 12.4611 1.08206   4
  -7  -2   0 12.3560 1.40495   5
   7   2   0 14.8186 1.19881   6
  -8  -2   0 0.16334 0.25066   3
  -8  -2   0 0.15858 0.49992   5
  -8  -2   0 0.07155 0.26243   1
   8   2   0 -0.0178 0.44482   6
  -9  -2   0 11.8366 0.82318   3
  -9  -2   0 12.1376 0.84507   1
  -9  -2   0 10.7114 1.51808   5
 -10  -2   0 11.4361 0.89053   3
 -10  -2   0 12.3027 0.82308   1
 -10  -2   0 12.2816 1.72210   5
 -11  -2   0 0.73026 0.89220   5
 -11  -2   0 -0.1251 0.35046   3
 -12  -2   0 -0.8548 0.68418   5
 -12  -2   0 -0.2747 0.36872   3
 -12   3   0 0.77477 0.29955   3
  11  -3   0 0.90795 0.96387   6
 -11   3   0 0.15607 0.22625   3
 -11   3   0 -0.4651 0.69064   6
  10  -3   0 -0.4178 0.73235   6
 -10   3   0 0.06668 0.65313   6
 -10   3   0 -0.0563 0.19958   3
   9  -3   0 4.54127 1.17519   6
  -9   3   0 6.35374 0.47268   3
  -9   3   0 5.67733 1.27040   6
  -9   3   0 6.10166 1.12865   5
   8  -3   0 0.06696 0.66084   6
  -8   3   0 0.86380 0.64716   6
  -8   3   0 0.60148 0.57091   5
  -8   3   0 1.81559 0.28626   3
  -7   3   0 4.00586 0.77239   5
  -7   3   0 3.00959 0.78833   6
  -7   3   0 3.67329 0.37245   1
  -7   3   0 3.91114 0.37494   1
  -7   3   0 3.69000 0.34141   3
  -6   3   0 3.01248 0.36096   1
  -6   3   0 2.36721 0.33555   1
  -6   3   0 3.24256 0.30725   3
  -6   3   0 2.61724 0.69874   6
  -6   3   0 2.97305 0.64020   5
  -6   3   0 3.01523 0.28843   3
  -5   3   0 85.9280 2.69304   1
  -5   3   0 88.5534 3.50925   6
  -5   3   0 87.4079 3.21566   5
  -5   3   0 86.1161 2.42352   3
  -5   3   0 84.3528 2.40685   3
  -5   3   0 86.3408 2.67896   1
  -4   3   0 417.249 10.9965   1
  -4   3   0 390.700 10.9761   1
  -4   3   0 414.061 10.3404   3
  -4   3   0 403.974 11.8264   5
  -4   3   0 389.863 12.1514   6
  -3   3   0 894.912 22.1185   3
  -3   3   0 890.669 23.3248   1
  -3   3   0 840.157 25.0767   6
  -3   3   0 878.299 24.6706   5
  -2   3   0 214.768 6.37365   1
  -2   3   0 235.525 6.64467   5
   1  -3   0 181.207 4.76656   2
  -1   3   0 172.142 5.48725   6
  -1   3   0 180.931 4.62250   2
  -1   3   0 175.495 5.17367   1
  -1   3   0 181.028 5.30113   5
   0  -3   0 -0.6143 0.13473   1
   0  -3   0 -0.3808 0.10600   2
   0   3   0 -0.3445 0.04484   2
   0   3   0 0.02837 0.19319   6
   0   3   0 -0.1118 0.18777   1
   0   3   0 -0.3228 0.21887   5
  -1  -3   0 171.747 5.19184   1
   1   3   0 184.455 4.84929   2
   1   3   0 173.199 5.38098   6
   1   3   0 183.065 5.24692   1
  -2  -3   0 229.939 5.79427   2
  -2  -3   0 220.032 6.72786   5
  -2  -3   0 224.037 6.60694   4
  -2  -3   0 221.033 6.41908   1
  -2  -3   0 220.406 5.99276   3
   2   3   0 213.920 6.64281   6
   2   3   0 229.682 5.96341   2
  -3  -3   0 858.326 24.5573   5
  -3  -3   0 878.235 21.9326   3
  -3  -3   0 825.549 23.1228   1
   3   3   0 851.199 24.4270   6
   3   3   0 897.705 22.0966   2
  -4  -3   0 398.823 12.1875   5
  -4  -3   0 403.153 11.3233   1
  -4  -3   0 419.536 11.8261   4
  -4  -3   0 411.116 10.6618   3
   4   3   0 401.183 11.9374   6
  -6  -3   0 1.04976 0.33226   1
  -6  -3   0 2.05997 0.40362   3
  -6  -3   0 3.19607 0.59714   4
  -6  -3   0 2.20733 0.64058   5
   6   3   0 1.88988 0.54835   6
  -7  -3   0 3.56815 0.73353   4
  -7  -3   0 3.82542 0.87354   5
  -7  -3   0 3.41259 0.59236   1
  -7  -3   0 3.50710 0.54816   3
   7   3   0 4.92827 0.86375   6
  -8  -3   0 2.22665 0.78810   5
  -8  -3   0 2.01398 0.50328   1
  -8  -3   0 1.11699 0.42882   3
   8   3   0 2.62692 0.73186   6
  -9  -3   0 6.65738 1.30944   5
  -9  -3   0 6.53433 0.84558   1
  -9  -3   0 6.48516 0.78945   3
 -10  -3   0 0.28089 0.40261   3
 -10  -3   0 0.62455 0.72357   5
 -10  -3   0 0.23311 0.40580   1
 -11  -3   0 -0.2580 0.35827   3
 -11  -3   0 -0.7978 0.60350   5
 -11  -3   0 -0.0002 0.32345   1
 -12  -3   0 1.06472 0.33091   1
 -12  -3   0 0.85804 0.50427   3
 -12  -3   0 0.36769 0.89681   5
 -12   4   0 1.08431 0.36192   3
  11  -4   0 1.76937 1.21841   6
 -11   4   0 -0.3881 0.89739   6
 -11   4   0 1.46670 0.39750   3
  10  -4   0 1.19781 0.92777   6
 -10   4   0 2.25338 1.03648   6
 -10   4   0 2.00041 0.40345   3
   9  -4   0 -0.3236 0.69209   6
  -9   4   0 -0.0644 0.21720   3
  -9   4   0 1.04001 0.81643   6
  -8   4   0 12.9725 1.43435   5
  -8   4   0 13.1837 0.73379   1
  -8   4   0 14.6461 0.79751   3
  -8   4   0 12.0476 1.69142   6
  -7   4   0 2.22270 0.77152   6
  -7   4   0 2.81997 0.72187   5
  -7   4   0 3.37049 0.44494   3
  -7   4   0 2.77573 0.43924   1
  -6   4   0 21.2349 1.62970   6
  -6   4   0 23.4192 1.00217   3
  -6   4   0 23.7038 1.13209   1
  -6   4   0 22.6197 1.19192   1
  -6   4   0 22.9603 1.46463   5
  -5   4   0 19.6366 1.43452   6
  -5   4   0 20.3838 0.91571   3
  -5   4   0 19.4006 1.03002   1
  -5   4   0 19.7602 1.22123   5
  -4   4   0 81.4867 3.31919   6
  -4   4   0 81.2269 2.95333   5
  -4   4   0 81.1440 2.54178   3
  -4   4   0 88.9032 2.83530   1
  -3   4   0 0.11387 0.22987   1
  -3   4   0 0.10145 0.21031   1
  -3   4   0 -0.0388 0.08266   3
  -3   4   0 -0.1198 0.17618   6
  -3   4   0 -0.0278 0.11436   5
   2  -4   0 59.6113 1.77679   2
  -2   4   0 55.4568 2.34978   6
  -2   4   0 59.8496 1.97819   3
  -2   4   0 61.1999 2.09955   5
  -2   4   0 55.4084 2.14350   1
   1  -4   0 137.920 3.86667   2
  -1   4   0 137.533 4.33090   5
  -1   4   0 144.972 4.03555   3
  -1   4   0 136.875 4.32635   1
  -1   4   0 135.127 4.52112   6
   0  -4   0 205.532 6.12849   1
   0  -4   0 210.427 5.69035   2
   0   4   0 210.573 6.33610   5
   0   4   0 209.490 5.64947   2
   0   4   0 199.955 6.39418   6
   0   4   0 214.399 6.21667   1
  -1  -4   0 140.321 4.36525   1
   1   4   0 136.390 4.44227   6
   1   4   0 139.381 4.38968   1
   1   4   0 139.456 3.94664   2
  -2  -4   0 55.4967 2.20292   1
  -2  -4   0 56.8380 1.99854   3
  -2  -4   0 59.3915 2.22309   4
  -2  -4   0 60.1779 1.77027   2
   2   4   0 57.1648 2.23106   1
   2   4   0 56.5516 2.18489   6
   2   4   0 59.5081 1.90630   2
  -3  -4   0 0.13209 0.23704   4
  -3  -4   0 0.08732 0.20776   3
  -3  -4   0 0.50433 0.31013   1
   3   4   0 -0.1430 0.27052   6
   3   4   0 0.29895 0.21606   2
  -4  -4   0 82.3843 3.21737   5
  -4  -4   0 84.2552 2.99894   4
  -4  -4   0 82.5978 2.97737   1
  -4  -4   0 82.1087 2.70137   3
   4   4   0 79.5457 2.48973   2
   4   4   0 81.8059 2.98982   6
  -5  -4   0 22.4990 1.28587   4
  -5  -4   0 18.7418 1.07613   3
  -5  -4   0 22.0641 1.28615   1
   5   4   0 20.2857 1.29639   6
  -6  -4   0 24.0916 1.46086   4
  -6  -4   0 22.5437 1.66622   5
  -6  -4   0 23.8962 1.40764   1
  -6  -4   0 24.3580 1.27477   3
   6   4   0 26.1274 1.53558   6
  -7  -4   0 3.01767 0.63709   1
  -7  -4   0 3.52616 0.72622   4
  -7  -4   0 2.90924 0.83786   5
  -7  -4   0 2.36336 0.54501   3
   7   4   0 2.83185 0.73466   6
  -8  -4   0 11.4255 1.55352   5
  -8  -4   0 13.9142 1.15112   1
  -8  -4   0 13.3695 1.05556   3
  -9  -4   0 0.37362 0.48760   1
  -9  -4   0 0.07644 0.62671   5
  -9  -4   0 -0.0015 0.39293   3
 -10  -4   0 2.08015 0.64999   3
 -10  -4   0 1.33968 0.59317   1
 -10  -4   0 2.11068 0.96366   5
 -11  -4   0 2.62602 0.68868   3
 -11  -4   0 1.64259 0.97592   5
 -11  -4   0 3.31879 0.74447   1
 -12  -4   0 1.13217 0.52208   1
 -12  -4   0 1.37356 0.63319   3
 -12  -4   0 0.44294 0.83794   5
  11  -5   0 0.47513 0.94025   6
 -11   5   0 0.35714 0.37127   3
 -11   5   0 -0.8154 0.78487   6
  10  -5   0 1.16477 1.09546   6
 -10   5   0 0.09664 0.29957   3
 -10   5   0 2.01508 1.09517   6
  -9   5   0 2.82045 0.51325   3
  -9   5   0 3.70263 1.13914   6
  -9   5   0 2.26231 0.39348   1
  -8   5   0 1.85767 0.44154   3
  -8   5   0 4.14859 1.05899   6
  -8   5   0 2.22458 0.45091   1
  -7   5   0 -0.5193 0.23585   3
  -7   5   0 -0.0987 0.25192   1
  -7   5   0 -0.9162 0.51304   6
  -6   5   0 39.5706 2.39484   6
  -6   5   0 34.4924 1.65752   1
  -6   5   0 37.9044 1.96929   5
  -6   5   0 36.6804 1.56743   3
  -5   5   0 2.41591 0.49288   1
  -5   5   0 2.97958 0.48238   3
  -5   5   0 2.58109 0.77283   6
  -5   5   0 3.42328 0.61574   5
  -4   5   0 0.28236 0.21450   1
  -4   5   0 4.56254 0.61294   5
   3  -5   0 24.0290 0.94234   2
  -3   5   0 22.4820 1.16568   3
  -3   5   0 22.9999 1.29924   1
  -3   5   0 23.1714 1.18614   5
   2  -5   0 -0.0934 0.19037   2
  -2   5   0 0.31544 0.30737   1
  -2   5   0 -0.1113 0.13824   5
  -2   5   0 -0.1221 0.26306   6
  -2   5   0 -0.1914 0.22011   3
   1  -5   0 214.267 6.30891   1
   1  -5   0 203.272 5.75619   2
  -1   5   0 204.898 6.34805   1
  -1   5   0 204.314 6.63454   6
  -1   5   0 212.835 5.91921   3
  -1   5   0 210.143 5.55373   2
   0  -5   0 -0.3254 0.24661   1
   0  -5   0 0.36561 0.22807   2
   0  -5   0 -0.0891 0.18426   2
   0   5   0 -0.0297 0.23373   3
   0   5   0 -0.4500 0.21005   1
   0   5   0 -0.4246 0.17790   6
   0   5   0 -0.2514 0.23671   2
   0   5   0 0.37082 0.39674   5
  -1  -5   0 209.999 6.46504   1
  -1  -5   0 211.813 6.01529   3
   1   5   0 212.092 6.67541   6
   1   5   0 217.257 6.54577   1
   1   5   0 214.190 5.93553   2
  -2  -5   0 0.23488 0.18925   2
  -2  -5   0 0.34214 0.31075   4
  -2  -5   0 -0.3776 0.23172   3
  -2  -5   0 -0.0752 0.28040   1
   2   5   0 0.13872 0.25383   2
   2   5   0 0.54577 0.29406   6
   2   5   0 0.28631 0.32408   1
  -3  -5   0 22.6538 1.20145   3
  -3  -5   0 23.8320 1.31329   4
  -3  -5   0 23.4530 1.39473   1
   3   5   0 24.6066 1.43708   1
   3   5   0 22.1574 1.08854   2
   3   5   0 22.9724 1.31619   6
  -4  -5   0 4.33274 0.74555   1
  -4  -5   0 4.39400 0.67625   4
  -4  -5   0 3.54432 0.56502   3
   4   5   0 4.63419 0.70280   6
   4   5   0 4.63201 0.56614   2
  -5  -5   0 2.51443 0.54627   3
  -5  -5   0 3.19530 0.63501   4
  -5  -5   0 2.43284 0.63527   5
  -5  -5   0 3.13778 0.65641   1
   5   5   0 3.13960 0.68244   6
   5   5   0 2.86957 0.47263   2
  -6  -5   0 38.9269 1.81001   3
  -6  -5   0 38.8747 2.30055   5
  -6  -5   0 35.9058 1.94799   1
  -6  -5   0 40.6172 2.02474   4
   6   5   0 37.9220 1.98591   6
  -7  -5   0 -0.3113 0.56210   5
  -7  -5   0 -0.0074 0.43691   1
  -7  -5   0 0.07829 0.38474   3
   7   5   0 0.40548 0.62086   6
  -8  -5   0 3.74262 0.86179   1
  -8  -5   0 2.38901 0.86643   5
  -8  -5   0 3.42344 0.72895   3
  -9  -5   0 2.51334 0.77155   1
  -9  -5   0 3.45404 0.73169   3
  -9  -5   0 2.68704 0.93244   5
 -10  -5   0 -0.5045 0.59212   5
 -10  -5   0 0.58065 0.60149   1
 -10  -5   0 0.70796 0.55010   3
 -11  -5   0 0.37756 0.61313   1
 -11  -5   0 -0.2130 0.50455   3
 -11   6   0 0.88072 0.44096   3
  10  -6   0 -0.8640 0.94263   6
 -10   6   0 -0.2021 0.33895   3
 -10   6   0 0.27939 0.25040   1
 -10   6   0 0.88251 1.02222   6
  -9   6   0 0.82405 0.89041   6
  -9   6   0 -0.3544 0.30376   1
  -9   6   0 0.11553 0.35509   3
  -8   6   0 -0.2864 0.32344   3
  -8   6   0 -0.1840 0.33503   1
  -8   6   0 1.18801 0.85213   6
  -7   6   0 3.91523 0.67097   1
  -7   6   0 5.32766 1.19982   6
  -7   6   0 6.14811 0.77335   3
  -6   6   0 19.7831 1.33337   1
  -6   6   0 21.8456 1.81811   6
  -6   6   0 23.3383 1.28834   3
  -5   6   0 24.2122 1.31401   3
  -5   6   0 25.2753 1.47459   1
  -5   6   0 25.0452 1.87352   6
  -4   6   0 16.3944 1.19372   1
  -4   6   0 17.7083 1.12080   5
  -4   6   0 15.1042 1.03343   3
  -4   6   0 15.4662 1.38183   6
   3  -6   0 18.7107 0.93345   2
  -3   6   0 19.6573 1.13978   3
  -3   6   0 14.2702 1.30387   6
  -3   6   0 18.8425 1.09701   5
  -3   6   0 18.9538 1.26359   1
   2  -6   0 79.6513 2.59935   2
  -2   6   0 76.8143 2.80422   3
  -2   6   0 78.1824 2.90427   5
  -2   6   0 85.2226 3.16890   1
  -2   6   0 83.9057 3.36270   6
   1  -6   0 10.2339 1.05704   1
   1  -6   0 9.07072 0.67567   2
  -1   6   0 7.42964 0.81251   3
  -1   6   0 7.53562 0.53583   2
  -1   6   0 9.41970 1.02683   6
  -1   6   0 8.51606 0.89920   5
  -1   6   0 9.72637 1.05221   1
   0  -6   0 207.103 6.36143   1
   0  -6   0 195.593 5.71557   2
   0  -6   0 201.846 5.72711   2
   0   6   0 203.992 5.93250   3
   0   6   0 200.909 6.45339   5
   0   6   0 201.510 6.40146   1
   0   6   0 201.731 6.57139   6
   0   6   0 202.697 5.65415   2
  -1  -6   0 9.37908 0.90004   3
  -1  -6   0 8.28923 0.99163   1
   1   6   0 7.61228 0.88320   6
   1   6   0 10.4153 0.98850   3
   1   6   0 6.29289 0.88244   1
  -2  -6   0 83.1574 3.21885   1
  -2  -6   0 84.8221 2.89881   3
  -2  -6   0 81.2982 2.56684   2
   2   6   0 80.1445 3.11347   6
   2   6   0 80.0069 3.19622   1
   2   6   0 78.4036 2.71131   2
  -3  -6   0 20.0285 1.38156   1
  -3  -6   0 18.2013 1.17640   3
  -3  -6   0 18.5634 1.25749   4
  -3  -6   0 18.5603 0.76040   2
   3   6   0 19.4307 1.26447   6
   3   6   0 19.0939 1.08871   2
  -4  -6   0 13.8247 1.06371   3
  -4  -6   0 14.6628 1.17415   4
  -4  -6   0 15.4314 1.26527   1
   4   6   0 16.5218 1.21668   6
   4   6   0 16.1797 1.02760   2
  -5  -6   0 26.6416 1.49506   3
  -5  -6   0 23.8863 1.62423   1
  -5  -6   0 22.7038 1.49689   4
   5   6   0 24.1009 1.55159   6
   5   6   0 25.6429 1.29859   2
  -6  -6   0 25.8833 1.54353   3
  -6  -6   0 25.9993 1.74484   1
  -6  -6   0 22.0592 1.57490   4
   6   6   0 23.8914 1.61337   6
  -7  -6   0 6.67938 0.95639   3
  -7  -6   0 6.12858 1.02910   1
  -8  -6   0 0.55379 0.53589   3
  -8  -6   0 -0.6577 0.49333   1
  -9  -6   0 0.25327 0.63597   1
  -9  -6   0 0.24693 0.46104   3
 -10  -6   0 -0.4684 0.57347   1
 -10  -6   0 0.46543 0.53229   3
 -11  -6   0 2.14627 0.87379   1
 -11  -6   0 0.25093 0.55686   3
 -10   7   0 0.56480 0.40971   1
 -10   7   0 1.12306 1.09383   6
 -10   7   0 1.06869 0.56940   3
  -9   7   0 -0.4712 0.83413   6
  -9   7   0 0.34035 0.43229   1
  -9   7   0 0.13406 0.42631   3
  -8   7   0 2.69526 0.63114   1
  -8   7   0 2.02502 0.56761   3
  -8   7   0 3.44883 1.08419   6
  -7   7   0 1.73717 0.52387   3
  -7   7   0 2.62199 0.97635   6
  -7   7   0 1.25280 0.55331   1
  -6   7   0 14.5219 1.86311   6
  -6   7   0 16.3814 1.17775   3
  -6   7   0 13.0672 1.32913   1
  -5   7   0 0.11636 0.43211   1
  -5   7   0 0.15257 0.37644   3
  -5   7   0 -0.4244 0.41964   6
  -4   7   0 4.49959 0.79739   1
  -4   7   0 3.25954 0.89655   6
  -4   7   0 6.03115 0.87073   3
   3  -7   0 1.53670 0.44052   2
  -3   7   0 0.47626 0.44474   1
  -3   7   0 0.58369 0.35594   5
  -3   7   0 1.45998 0.50380   3
  -3   7   0 1.62314 0.64797   6
   2  -7   0 61.4191 2.24248   2
  -2   7   0 59.5679 2.74661   1
  -2   7   0 62.0840 2.49679   5
  -2   7   0 59.6371 2.46872   3
  -2   7   0 64.7266 2.96314   6
   1  -7   0 -0.3749 0.24663   2
   1  -7   0 -0.8614 0.28696   2
  -1   7   0 0.07835 0.36657   6
  -1   7   0 -0.9746 0.28821   3
  -1   7   0 -0.1752 0.44697   5
  -1   7   0 -0.6645 0.26360   2
  -1   7   0 -0.7471 0.35121   1
   0  -7   0 -0.4055 0.26283   2
   0   7   0 -0.0893 0.45677   1
   0   7   0 0.20784 0.57319   5
   0   7   0 0.00770 0.36948   2
   0   7   0 -0.7025 0.32531   3
   0   7   0 0.35044 0.39917   6
  -1  -7   0 0.08264 0.19989   2
  -1  -7   0 -1.4245 0.37395   1
  -1  -7   0 -0.7284 0.33556   3
   1   7   0 -1.1123 0.38628   1
   1   7   0 -0.5586 0.36812   2
   1   7   0 -0.3642 0.25184   6
   1   7   0 -0.3914 0.61716   5
   1   7   0 -0.4028 0.36645   3
  -2  -7   0 66.8336 2.92020   1
  -2  -7   0 61.7704 2.51688   3
  -2  -7   0 62.4404 2.19050   2
   2   7   0 60.8566 2.68820   6
   2   7   0 63.2331 2.37115   2
  -3  -7   0 1.25175 0.54452   3
  -3  -7   0 1.27151 0.64361   1
  -3  -7   0 1.26389 0.30619   2
  -3  -7   0 1.47499 0.55045   4
   3   7   0 0.77646 0.49622   2
   3   7   0 1.31520 0.54355   6
  -4  -7   0 7.13761 0.98163   4
  -4  -7   0 4.83328 0.82160   3
  -4  -7   0 6.23704 1.05867   1
   4   7   0 5.52597 0.81051   2
   4   7   0 5.85063 0.87413   6
  -5  -7   0 -0.0463 0.44650   3
  -5  -7   0 0.38437 0.44390   4
  -5  -7   0 -0.9949 0.46184   1
   5   7   0 -0.4491 0.45115   6
   5   7   0 -0.2067 0.41055   2
  -6  -7   0 14.6890 1.41603   3
  -6  -7   0 14.6831 1.58795   4
  -6  -7   0 16.3989 1.72270   1
   6   7   0 15.6198 1.20187   2
  -7  -7   0 0.91581 0.73446   1
  -7  -7   0 1.57805 0.60952   3
  -8  -7   0 1.57124 0.67510   3
  -8  -7   0 2.86189 0.91982   1
  -9  -7   0 0.51319 0.59211   3
  -9  -7   0 0.43039 0.70055   1
 -10  -7   0 1.43755 0.80448   1
 -10  -7   0 1.50821 0.72584   3
 -10   8   0 0.98018 0.63848   3
 -10   8   0 1.07830 0.57866   1
  -9   8   0 -0.0284 0.91066   6
  -9   8   0 0.33390 0.49290   1
  -9   8   0 0.15073 0.47332   3
  -8   8   0 0.20842 0.49014   1
  -8   8   0 0.59424 0.54566   3
  -8   8   0 0.89133 1.05453   6
  -7   8   0 8.23074 1.05833   3
  -7   8   0 9.20467 1.70679   6
  -7   8   0 8.98323 1.23626   1
  -6   8   0 0.07992 0.52472   1
  -6   8   0 1.48351 0.55146   3
  -6   8   0 0.76110 0.79915   6
  -5   8   0 0.62829 0.47129   3
  -5   8   0 -0.0982 0.60055   6
  -5   8   0 -0.2991 0.46210   1
  -4   8   0 12.2982 1.64059   6
  -4   8   0 11.4424 1.25714   3
  -4   8   0 8.78962 1.24856   1
   3  -8   0 130.558 4.09243   2
  -3   8   0 122.919 4.37481   3
  -3   8   0 121.801 4.75053   1
  -3   8   0 132.209 5.23518   6
   2  -8   0 2.16924 0.59767   2
  -2   8   0 3.51672 0.77604   3
  -2   8   0 3.16532 0.89402   6
  -2   8   0 3.34899 0.85240   1
   1  -8   0 1.11919 0.43337   2
   1  -8   0 0.72155 0.45833   2
  -1   8   0 0.56769 0.53141   6
  -1   8   0 1.18005 0.62024   5
  -1   8   0 -0.0214 0.48010   3
  -1   8   0 1.48370 0.34837   2
  -1   8   0 0.82228 0.58820   1
   0  -8   0 19.5504 1.21725   2
   0   8   0 21.1053 1.42316   3
   0   8   0 20.4942 1.15237   2
   0   8   0 19.6672 1.62890   1
   0   8   0 22.0552 1.63807   5
   0   8   0 21.0701 1.57783   6
  -1  -8   0 0.83178 0.43296   2
   1   8   0 1.30556 0.60586   6
   1   8   0 0.76341 0.52626   2
   1   8   0 0.81781 0.73935   5
   1   8   0 0.73101 0.63504   1
  -2  -8   0 2.91726 0.90443   1
  -2  -8   0 3.03366 0.54910   2
  -2  -8   0 3.71749 0.83721   4
   2   8   0 3.21973 0.68243   2
   2   8   0 3.34358 0.89902   5
   2   8   0 3.85350 0.83519   6
  -3  -8   0 133.490 4.53726   3
  -3  -8   0 131.087 4.93545   4
  -3  -8   0 135.812 5.07120   1
  -3  -8   0 128.242 3.81845   2
   3   8   0 128.435 4.27225   2
   3   8   0 125.253 4.79727   6
  -4  -8   0 11.3537 1.48098   1
  -4  -8   0 12.5078 1.40223   4
  -4  -8   0 9.22216 1.17109   3
   4   8   0 11.9377 1.35305   6
   4   8   0 10.2064 1.15665   2
  -5  -8   0 -0.1240 0.44596   4
  -5  -8   0 0.20599 0.62091   1
  -5  -8   0 0.36382 0.59499   3
   5   8   0 0.04463 0.50895   2
  -6  -8   0 -0.6210 0.63407   1
  -6  -8   0 0.67925 0.59348   3
   6   8   0 0.41506 0.56564   2
  -7  -8   0 11.0754 1.57023   1
  -7  -8   0 7.57990 1.17315   3
  -8  -8   0 0.85407 0.69410   3
  -8  -8   0 1.74053 0.87591   1
  -9  -8   0 0.24108 0.66331   3
  -9  -8   0 -0.4629 0.70793   1
 -10  -8   0 2.09422 0.88157   3
 -10  -8   0 0.33751 0.92105   1
  -9   9   0 -0.3421 0.51183   3
  -9   9   0 0.70137 0.59470   1
  -8   9   0 5.58672 1.49576   6
  -8   9   0 5.97224 1.04557   3
  -8   9   0 5.87873 1.08030   1
  -7   9   0 3.34654 0.88332   3
  -7   9   0 3.44646 0.93811   1
  -7   9   0 0.34086 0.79518   6
  -6   9   0 2.30439 0.70291   3
  -6   9   0 2.71314 0.89936   1
  -6   9   0 1.76600 1.08685   6
  -5   9   0 8.93733 1.21761   3
  -5   9   0 11.3691 1.81402   6
  -5   9   0 8.83271 1.32837   1
  -4   9   0 0.53711 0.55682   3
  -4   9   0 0.26662 0.62100   1
  -4   9   0 -0.4694 0.64654   6
   3  -9   0 0.64042 0.52827   2
  -3   9   0 1.51831 0.75488   1
  -3   9   0 2.34106 0.71172   3
  -3   9   0 0.66325 0.72290   6
   2  -9   0 13.9063 1.12488   2
   2  -9   0 14.3371 1.14883   2
  -2   9   0 12.0156 1.51362   1
  -2   9   0 15.8372 1.76412   6
  -2   9   0 12.6339 1.39560   3
   1  -9   0 14.3683 1.13810   2
  -1   9   0 15.1638 1.66366   1
  -1   9   0 14.3375 1.65211   6
  -1   9   0 12.0227 1.39460   3
   0  -9   0 -0.2030 0.33724   2
   0   9   0 -0.0213 0.54785   1
   0   9   0 -0.1153 0.62844   5
   0   9   0 -0.4378 0.35926   2
   0   9   0 0.41420 0.50564   6
  -1  -9   0 12.9937 1.02950   2
   1   9   0 13.8523 1.52252   6
   1   9   0 13.5125 1.12494   2
   1   9   0 15.6782 1.66730   5
  -2  -9   0 12.8770 0.95682   2
  -2  -9   0 12.3373 1.51261   4
   2   9   0 12.3332 1.16482   2
   2   9   0 14.4909 1.67342   5
   2   9   0 16.3589 1.45096   6
  -3  -9   0 1.80963 0.73057   4
  -3  -9   0 1.70988 0.40714   2
   3   9   0 2.68734 0.76750   6
   3   9   0 1.29851 0.61015   2
  -4  -9   0 -0.3104 0.45904   4
  -4  -9   0 1.14909 0.76728   1
  -4  -9   0 -0.3553 0.56998   3
   4   9   0 1.01830 0.66292   6
   4   9   0 0.39484 0.59740   2
  -5  -9   0 12.8203 1.73071   1
  -5  -9   0 8.94868 1.32488   4
  -5  -9   0 8.32454 1.24909   3
   5   9   0 10.3044 1.23232   2
  -6  -9   0 2.43565 0.80365   3
  -6  -9   0 1.94988 1.01184   1
   6   9   0 1.28468 0.72708   2
  -7  -9   0 1.49547 0.82873   3
  -7  -9   0 1.99065 1.05621   1
   7   9   0 2.77888 0.86983   2
  -8  -9   0 8.32754 1.51620   1
  -8  -9   0 6.60136 1.27869   3
  -9  -9   0 0.25445 0.91526   1
  -9  -9   0 -0.9508 0.64335   3
  -8  10   0 0.32431 0.60250   3
  -8  10   0 1.11905 0.79270   1
  -7  10   0 0.08011 0.71096   1
  -7  10   0 1.86010 0.78718   3
  -7  10   0 1.04346 1.03352   6
  -6  10   0 10.9804 1.66598   1
  -6  10   0 10.5894 1.45699   3
  -6  10   0 13.1645 2.14649   6
  -5  10   0 12.2715 1.50642   3
  -5  10   0 10.1291 1.80079   6
  -5  10   0 10.2180 1.59813   1
   4 -10   0 0.75688 0.60665   2
   4 -10   0 0.11024 0.51884   2
  -4  10   0 -0.2615 0.65367   1
  -4  10   0 -1.1754 0.77590   6
  -4  10   0 -0.1202 0.59937   3
   3 -10   0 1.95543 0.64947   2
   3 -10   0 1.60711 0.62605   2
  -3  10   0 0.22184 0.82970   6
  -3  10   0 -0.0449 0.56304   3
  -3  10   0 1.11521 0.77186   1
   2 -10   0 0.44413 0.51195   2
  -2  10   0 0.93936 0.71036   1
  -2  10   0 0.29913 0.62384   3
  -2  10   0 -0.0976 0.68176   6
   1 -10   0 2.05788 0.60805   2
  -1  10   0 0.68130 0.75616   3
  -1  10   0 1.31284 0.75089   1
  -1  10   0 1.18309 0.86884   6
   0 -10   0 2.05493 0.59022   2
   0  10   0 1.81627 0.84553   6
   0  10   0 1.72745 0.49889   2
  -1 -10   0 2.07740 0.57998   2
   1  10   0 2.05428 0.62314   2
   1  10   0 1.54103 0.68059   6
  -2 -10   0 0.34269 0.40618   2
  -2 -10   0 0.00392 0.65026   4
   2  10   0 0.01397 0.81238   5
   2  10   0 0.11052 0.55306   2
   2  10   0 0.84949 0.64469   6
  -3 -10   0 0.74814 0.36490   2
  -3 -10   0 0.71890 0.65656   4
   3  10   0 -0.9540 0.48114   2
   3  10   0 1.11126 0.83079   5
   3  10   0 0.93452 0.67956   6
  -4 -10   0 -0.3433 0.60764   4
   4  10   0 -0.0383 0.84993   5
   4  10   0 -0.2724 0.61235   2
  -5 -10   0 13.2228 1.86594   1
   5  10   0 10.1335 1.31872   2
  -6 -10   0 7.33476 1.50925   1
  -6 -10   0 9.78206 1.49969   3
   6  10   0 9.50166 1.36721   2
  -7 -10   0 1.44941 0.91445   3
  -7 -10   0 1.18861 1.07301   1
   7  10   0 1.12531 0.94128   2
  -8 -10   0 0.13146 0.98737   1
  -8 -10   0 -0.4087 0.81519   3
   8  10   0 -0.9880 0.89188   2
  -7  11   0 1.11080 1.00597   1
  -7  11   0 -0.2461 0.62764   3
  -6  11   0 -0.5246 0.64082   3
  -6  11   0 -0.9188 0.76362   1
  -6  11   0 0.97795 1.16186   6
  -5  11   0 0.96563 0.85891   3
  -5  11   0 0.18737 1.10765   6
  -5  11   0 2.24223 1.10080   1
   4 -11   0 6.24155 1.02102   2
   4 -11   0 7.52731 1.11792   2
  -4  11   0 6.73761 1.44871   1
  -4  11   0 6.03987 1.56710   6
  -4  11   0 5.52298 1.19004   3
   3 -11   0 1.10598 0.63836   2
  -3  11   0 -0.1682 0.74138   3
  -3  11   0 0.97605 0.88994   1
  -3  11   0 1.16568 1.03065   6
   2 -11   0 2.21928 0.72144   2
  -2  11   0 0.69732 0.92034   6
  -2  11   0 1.14000 0.92051   1
  -2  11   0 1.67123 0.83629   3
   1 -11   0 0.38488 0.54888   2
  -1  11   0 0.03487 0.73908   6
   0 -11   0 -0.1780 0.45905   2
   0  11   0 -0.0324 0.74971   6
  -1 -11   0 -0.0433 0.47117   2
   1  11   0 -0.2032 0.53266   2
   1  11   0 0.89052 0.71977   6
  -2 -11   0 1.71789 0.58726   2
  -2 -11   0 2.75625 1.07172   4
   2  11   0 0.69113 0.80073   6
   2  11   0 2.45284 0.82781   2
  -3 -11   0 -0.0605 0.69484   4
   3  11   0 0.59561 1.11555   5
   3  11   0 0.25388 0.67541   2
  -4 -11   0 3.09969 1.07859   4
   4  11   0 5.72578 1.08723   2
   4  11   0 3.90377 1.40295   5
   5  11   0 0.92185 1.15266   5
   5  11   0 2.11445 0.95695   2
   6  11   0 0.66436 0.88807   2
  -7 -11   0 -0.5953 0.99937   1
   7  11   0 -0.1388 0.91023   2
  -5  12   0 1.87787 1.02225   3
  -5  12   0 2.85500 1.26696   1
   4 -12   0 0.98331 0.73086   2
  -4  12   0 2.90469 1.08169   3
  -4  12   0 0.91370 1.04352   1
  -4  12   0 2.00471 1.23900   6
   3 -12   0 2.79139 0.79199   2
  -3  12   0 1.63033 1.12112   6
  -3  12   0 4.01562 1.37981   1
   2 -12   0 0.66569 0.61138   2
  -2  12   0 -0.8322 0.91842   6
   1 -12   0 6.91600 1.08962   2
  -1  12   0 8.00982 1.58933   6
   0 -12   0 -0.2117 0.48645   2
   0  12   0 0.11100 0.74052   6
  -1 -12   0 7.17102 1.51581   4
  -1 -12   0 7.34244 1.07607   2
   1  12   0 7.53164 1.55701   6
  -2 -12   0 0.82124 0.58259   2
  -2 -12   0 0.58962 0.89565   4
   2  12   0 1.11884 0.78233   2
  -3 -12   0 4.03151 1.26957   4
   3  12   0 6.27990 1.14072   2
   4  12   0 1.66044 0.93004   2
   5  12   0 1.26486 0.94985   2
   3 -13   0 0.70323 0.71834   2
   2 -13   0 5.25843 1.04316   2
   1 -13   0 1.83035 0.74135   2
  -1  13   0 0.89225 1.13755   6
   0 -13   0 1.10173 0.70822   2
   0  13   0 0.64427 0.91575   6
  -1 -13   0 0.10290 0.62709   2
   3  13   0 -0.2374 0.80960   2
   3  13  -1 -0.7441 0.73556   2
   2  13  -1 3.45365 0.92906   2
  -1 -13   1 0.84116 0.69253   2
   0  13  -1 3.52099 1.47912   6
   0 -13   1 3.84951 0.89370   2
  -1  13  -1 0.11540 1.05117   6
   1 -13   1 0.98602 0.68457   2
  -2  13  -1 3.91902 1.48688   6
   2 -13   1 3.72421 0.90841   2
   3 -13   1 -0.3469 0.61684   2
   5  12  -1 -0.0143 1.23572   5
   5  12  -1 -0.9768 0.73435   2
   4  12  -1 0.49837 0.86002   2
  -4 -12   1 0.56688 0.89619   4
   3  12  -1 12.1209 1.46702   2
  -3 -12   1 12.3093 1.84313   4
   2  12  -1 7.18728 1.11741   2
  -2 -12   1 9.76972 1.06597   2
  -2 -12   1 5.90611 1.44550   4
   1  12  -1 0.37024 0.74609   6
  -1 -12   1 1.01040 0.61527   2
  -1 -12   1 -0.2011 0.75817   4
   0  12  -1 0.05848 0.84914   6
   0 -12   1 -0.4551 0.47728   2
  -1  12  -1 -0.2033 0.91894   6
   1 -12   1 0.99408 0.63587   2
  -2  12  -1 8.86558 1.76658   6
   2 -12   1 5.48623 0.98773   2
  -3  12  -1 11.1047 1.98392   6
  -3  12  -1 12.3238 1.98750   1
   3 -12   1 10.9716 1.32163   2
  -4  12  -1 -0.9390 0.76941   3
  -4  12  -1 -0.0067 0.92293   1
  -4  12  -1 -0.4904 0.98835   6
   4 -12   1 -0.3211 0.58971   2
  -5  12  -1 -1.1131 0.71619   3
  -5  12  -1 2.66661 1.26282   1
   7  11  -1 9.99548 1.54653   2
  -7 -11   1 10.3190 1.98568   1
   6  11  -1 5.36194 1.22086   2
   5  11  -1 0.67271 1.20748   5
   5  11  -1 0.80482 0.90289   2
   4  11  -1 7.66771 1.69110   5
   4  11  -1 6.88508 1.16597   2
  -4 -11   1 8.85894 1.50813   4
   3  11  -1 1.84464 1.19597   5
   3  11  -1 2.10284 0.81945   2
  -3 -11   1 3.91675 1.14330   4
   2  11  -1 1.88848 0.76881   2
   2  11  -1 1.96473 0.90907   6
  -2 -11   1 -0.3121 0.65600   4
  -2 -11   1 1.67855 0.58329   2
   1  11  -1 3.89938 0.79563   2
   1  11  -1 2.65561 0.96656   6
  -1 -11   1 2.26063 0.63820   2
  -1 -11   1 2.93728 1.00926   4
   0  11  -1 5.56006 1.19322   6
   0 -11   1 4.59815 0.84558   2
  -1  11  -1 3.03002 1.05430   6
   1 -11   1 2.07652 0.67514   2
  -2  11  -1 -0.3184 0.68536   6
  -2  11  -1 1.60037 0.87814   3
  -2  11  -1 1.64585 1.02321   1
   2 -11   1 0.03919 0.52631   2
  -3  11  -1 1.08104 1.02945   1
  -3  11  -1 2.42964 0.94876   3
  -3  11  -1 3.32210 1.08266   6
   3 -11   1 2.51896 0.75270   2
  -4  11  -1 10.1094 1.50679   3
  -4  11  -1 8.49187 1.63963   1
  -4  11  -1 8.55420 1.76143   6
   4 -11   1 6.06215 0.98122   2
  -5  11  -1 0.79973 0.74773   3
  -5  11  -1 1.08050 1.12196   6
  -5  11  -1 2.22889 1.12767   1
  -6  11  -1 3.92036 1.38065   6
  -6  11  -1 4.27220 1.07770   3
  -6  11  -1 5.72811 1.41303   1
  -7  11  -1 5.36835 1.24876   3
  -7  11  -1 7.64174 1.59871   1
  -8 -10   1 18.0686 2.28027   1
  -8 -10   1 16.3125 1.99784   3
   7  10  -1 -1.7035 0.65836   2
  -7 -10   1 1.24309 0.91778   3
  -7 -10   1 0.04443 0.81505   1
   6  10  -1 2.04937 0.92754   2
  -6 -10   1 3.24477 1.16879   1
  -6 -10   1 1.97714 0.91444   3
   5  10  -1 6.09986 1.10695   2
  -5 -10   1 5.06350 1.15551   4
  -5 -10   1 5.37957 1.38142   1
   4  10  -1 7.27064 1.49276   5
   4  10  -1 7.27117 1.08326   2
  -4 -10   1 7.77534 1.36848   4
   3  10  -1 10.8842 1.65925   5
   3  10  -1 11.9001 1.27827   2
  -3 -10   1 9.98946 1.48497   4
   2  10  -1 1.21844 0.58991   2
   2  10  -1 0.63722 0.67419   6
   2  10  -1 1.27839 0.96133   5
  -2 -10   1 1.53116 0.49437   2
  -2 -10   1 1.56069 0.76079   4
   1  10  -1 2.33702 1.00182   5
   1  10  -1 2.15544 0.81183   6
   1  10  -1 2.88945 0.68245   2
  -1 -10   1 2.47334 0.59835   2
   0  10  -1 -0.9539 0.47170   6
   0  10  -1 1.22418 0.44326   2
   0 -10   1 -0.6293 0.33486   2
  -1  10  -1 2.19701 0.83599   1
  -1  10  -1 2.90755 0.97652   6
   1 -10   1 1.23594 0.55154   2
  -2  10  -1 1.15401 0.89844   6
  -2  10  -1 0.68448 0.70587   1
  -2  10  -1 0.88803 0.67949   3
   2 -10   1 0.69885 0.53048   2
  -3  10  -1 13.5464 1.85541   6
  -3  10  -1 11.6218 1.62863   1
  -3  10  -1 10.3641 1.39153   3
   3 -10   1 12.3058 1.23253   2
   3 -10   1 11.3371 1.21887   2
  -4  10  -1 8.70744 1.60407   6
  -4  10  -1 9.71406 1.50893   1
  -4  10  -1 5.76129 1.13500   3
   4 -10   1 7.31938 1.01704   2
   4 -10   1 6.55935 0.97872   2
  -5  10  -1 3.87546 1.03260   3
  -5  10  -1 5.73971 1.25187   1
  -5  10  -1 7.57638 1.61348   6
  -6  10  -1 2.16858 0.80695   3
  -6  10  -1 1.46850 0.99612   6
  -6  10  -1 2.30552 0.99077   1
  -7  10  -1 0.74575 0.64630   3
  -7  10  -1 1.03370 0.85576   1
  -7  10  -1 -1.2380 0.87669   6
  -8  10  -1 13.5921 1.62320   3
  -8  10  -1 17.3646 1.91966   1
  -9  -9   1 1.77210 0.94371   3
  -9  -9   1 1.33456 1.04615   1
  -8  -9   1 0.16454 0.73082   3
  -8  -9   1 0.56796 0.81372   1
   7   9  -1 0.62401 0.73378   2
  -7  -9   1 0.95117 0.81319   3
  -7  -9   1 1.85626 0.98422   1
   6   9  -1 30.8273 2.01359   2
  -6  -9   1 36.9976 2.25739   3
  -6  -9   1 39.0362 2.66805   1
   5   9  -1 2.65515 0.75480   2
  -5  -9   1 -0.1829 0.62831   3
  -5  -9   1 2.17744 0.92972   1
  -5  -9   1 1.63451 0.76867   4
   4   9  -1 4.01719 0.85349   2
  -4  -9   1 3.95626 1.04886   1
  -4  -9   1 2.33281 0.85659   4
  -4  -9   1 3.96451 0.92554   3
   3   9  -1 7.18544 0.99434   2
   3   9  -1 7.00618 1.25563   5
   3   9  -1 7.87165 1.13692   6
  -3  -9   1 6.04979 0.63131   2
  -3  -9   1 6.54179 1.26427   1
  -3  -9   1 5.19776 0.99744   4
   2   9  -1 1.77241 0.71755   6
   2   9  -1 1.28884 0.85368   5
   2   9  -1 0.71035 0.56311   2
  -2  -9   1 0.55668 0.63895   4
  -2  -9   1 0.29223 0.34134   2
   1   9  -1 23.8811 1.91255   5
   1   9  -1 22.5822 1.35389   2
   1   9  -1 19.2437 1.59896   6
  -1  -9   1 20.4453 1.26316   2
   0   9  -1 7.94137 1.19566   5
   0   9  -1 7.65108 0.79054   2
   0   9  -1 8.30676 1.19725   6
   0   9  -1 3.63838 0.96067   1
   0  -9   1 6.97255 0.82743   2
  -1   9  -1 19.8633 1.55322   5
  -1   9  -1 21.2723 1.78734   6
  -1   9  -1 19.6875 1.98616   1
  -1   9  -1 22.1106 1.60018   3
   1  -9   1 17.7741 1.25899   2
  -2   9  -1 0.81073 0.59730   3
  -2   9  -1 1.01213 0.72137   6
  -2   9  -1 1.35370 0.75602   1
   2  -9   1 1.04856 0.50968   2
   2  -9   1 1.30030 0.52794   2
  -3   9  -1 6.85012 1.19035   1
  -3   9  -1 5.35182 1.18009   6
  -3   9  -1 6.59858 1.02688   3
   3  -9   1 7.40558 0.92683   2
   3  -9   1 8.67113 0.99386   2
  -4   9  -1 3.69335 1.09639   6
  -4   9  -1 3.93777 0.90124   3
  -4   9  -1 3.49227 0.93082   1
  -5   9  -1 1.72805 0.71408   3
  -5   9  -1 1.56152 0.95972   6
  -5   9  -1 1.87971 0.80402   1
  -6   9  -1 31.7385 2.60369   6
  -6   9  -1 30.4477 1.96148   3
  -6   9  -1 35.5707 2.28455   1
  -7   9  -1 1.84102 0.98348   6
  -7   9  -1 1.37012 0.70501   1
  -7   9  -1 1.57309 0.71356   3
  -8   9  -1 0.42019 0.57108   1
  -8   9  -1 0.95450 0.59956   3
  -8   9  -1 0.59089 1.02871   6
  -9   9  -1 0.75326 0.64310   3
  -9   9  -1 1.50718 0.71278   1
 -10  -8   1 0.42467 0.90286   1
 -10  -8   1 -0.7492 0.58504   3
  -9  -8   1 -0.8455 0.55989   3
  -9  -8   1 -0.4539 0.75819   1
  -8  -8   1 -0.6761 0.49843   3
  -8  -8   1 -0.4336 0.58554   1
  -7  -8   1 2.42293 0.96302   1
  -7  -8   1 4.49315 0.95140   3
   6   8  -1 1.09041 0.59410   2
  -6  -8   1 1.88897 0.80423   4
  -6  -8   1 0.91068 0.73033   1
  -6  -8   1 2.16791 0.73155   3
   5   8  -1 11.0966 1.20091   2
  -5  -8   1 12.6566 1.37005   3
  -5  -8   1 12.8853 1.46069   4
  -5  -8   1 12.2263 1.61481   1
   4   8  -1 10.9457 1.24955   6
   4   8  -1 10.0024 1.11463   2
  -4  -8   1 8.25241 1.17925   4
  -4  -8   1 7.35387 1.06968   3
  -4  -8   1 9.89725 1.42309   1
   3   8  -1 4.78042 0.83105   6
   3   8  -1 2.90169 0.76080   2
  -3  -8   1 4.57758 0.90965   4
  -3  -8   1 4.17089 0.99861   1
  -3  -8   1 4.75551 0.54783   2
  -3  -8   1 3.94730 0.89112   3
   2   8  -1 22.1573 1.37818   2
   2   8  -1 22.5997 1.56638   6
   2   8  -1 23.0017 1.74179   5
  -2  -8   1 20.8910 1.60088   4
  -2  -8   1 21.2546 1.52328   3
  -2  -8   1 20.9653 1.16311   2
  -2  -8   1 25.7601 1.88323   1
   1   8  -1 86.1587 3.56383   6
   1   8  -1 83.6481 3.61207   5
   1   8  -1 86.8704 2.99126   2
   1   8  -1 85.5686 3.73172   1
  -1  -8   1 85.4243 2.95098   2
   0   8  -1 -0.9020 0.39199   3
   0   8  -1 -0.0890 0.39822   6
   0   8  -1 0.51129 0.70492   5
   0   8  -1 -0.1010 0.51079   1
   0   8  -1 -0.2772 0.39134   2
   0  -8   1 -0.0920 0.34432   2
  -1   8  -1 83.0775 3.67445   6
  -1   8  -1 81.0746 3.23846   3
  -1   8  -1 92.1964 3.73720   1
  -1   8  -1 87.9272 2.58791   2
  -1   8  -1 85.5764 3.44648   5
   1  -8   1 85.6082 2.99672   2
  -2   8  -1 23.6584 1.74046   1
  -2   8  -1 23.1354 1.51161   3
  -2   8  -1 23.2836 1.73973   6
  -2   8  -1 20.1534 1.41205   5
   2  -8   1 24.6332 1.33671   2
   2  -8   1 23.6738 1.33763   2
  -3   8  -1 6.18341 1.14006   6
  -3   8  -1 4.82318 0.89402   3
  -3   8  -1 4.45068 1.00263   1
   3  -8   1 4.66911 0.74691   2
  -4   8  -1 8.87712 1.22249   1
  -4   8  -1 7.78427 1.03242   3
  -4   8  -1 8.45165 1.42699   6
  -5   8  -1 8.96232 1.44017   6
  -5   8  -1 9.59473 1.11269   3
  -5   8  -1 12.2102 1.40787   1
  -6   8  -1 0.68140 0.57631   1
  -6   8  -1 1.69930 0.57125   3
  -6   8  -1 1.55555 0.85524   6
  -7   8  -1 3.47089 0.75995   3
  -7   8  -1 3.05561 1.13292   6
  -7   8  -1 2.00486 0.69043   1
  -8   8  -1 0.69667 1.03305   6
  -8   8  -1 0.31772 0.48351   1
  -8   8  -1 0.37505 0.47871   3
  -9   8  -1 -0.7599 0.71840   6
  -9   8  -1 0.31956 0.49764   1
  -9   8  -1 0.01876 0.47076   3
 -10   8  -1 0.38160 0.55969   3
 -10   8  -1 0.20488 0.49043   1
 -10  -7   1 -0.1007 0.60471   3
 -10  -7   1 0.97420 0.83901   1
  -9  -7   1 4.18346 1.02581   1
  -9  -7   1 4.07280 0.97621   3
  -8  -7   1 3.11384 0.92554   1
  -8  -7   1 1.61216 0.71514   3
  -7  -7   1 2.98147 0.92411   1
  -7  -7   1 3.17049 0.79578   3
  -6  -7   1 13.9522 1.62212   1
  -6  -7   1 14.4851 1.31372   4
  -6  -7   1 16.6955 1.35323   3
   5   7  -1 38.5802 2.02781   6
   5   7  -1 34.7185 1.74542   2
  -5  -7   1 34.2503 2.02588   4
  -5  -7   1 39.1743 1.97992   3
  -5  -7   1 36.3137 2.18697   1
   4   7  -1 53.5816 2.42131   6
   4   7  -1 50.3226 2.12073   2
  -4  -7   1 51.8372 2.51288   4
  -4  -7   1 49.3722 2.28206   3
  -4  -7   1 53.7272 2.63665   1
   3   7  -1 17.6186 1.21501   2
   3   7  -1 21.2416 1.40851   6
  -3  -7   1 20.6320 1.52204   1
  -3  -7   1 21.3068 1.36307   3
  -3  -7   1 21.1887 1.43772   4
  -3  -7   1 20.7493 0.88667   2
   2   7  -1 0.26038 0.36758   6
   2   7  -1 -0.2741 0.43459   2
  -2  -7   1 0.11730 0.38995   4
  -2  -7   1 -0.2843 0.20665   2
  -2  -7   1 -0.5720 0.39343   1
  -2  -7   1 -0.2426 0.41118   3
   1   7  -1 0.10027 0.25994   2
   1   7  -1 -0.0750 0.43889   1
   1   7  -1 -0.4083 0.32426   3
   1   7  -1 0.68430 0.40847   6
   1   7  -1 1.23772 0.65624   5
  -1  -7   1 -0.4861 0.32613   3
  -1  -7   1 0.46344 0.48190   1
  -1  -7   1 -0.1080 0.14672   2
   0   7  -1 45.3100 2.25752   1
   0   7  -1 45.9135 2.26426   5
   0   7  -1 48.8523 2.05319   3
   0   7  -1 44.5366 1.72545   2
   0   7  -1 39.9528 2.10004   6
   0  -7   1 43.0038 1.77338   2
   0  -7   1 44.3641 2.24899   1
  -1   7  -1 0.14445 0.29480   2
  -1   7  -1 -0.1055 0.31275   6
  -1   7  -1 0.58310 0.47692   1
  -1   7  -1 0.55717 0.41829   3
  -1   7  -1 0.50259 0.53414   5
   1  -7   1 0.06426 0.32912   2
   1  -7   1 0.70574 0.34321   2
  -2   7  -1 0.36609 0.44640   6
  -2   7  -1 -0.0743 0.40232   3
  -2   7  -1 0.20090 0.42173   1
  -2   7  -1 0.85826 0.42118   5
   2  -7   1 -0.3787 0.28837   2
  -3   7  -1 20.0102 1.57130   6
  -3   7  -1 20.2675 1.25715   5
  -3   7  -1 19.5845 1.28488   3
  -3   7  -1 19.3451 1.44234   1
   3  -7   1 20.7408 1.13548   2
  -4   7  -1 52.1860 2.78471   6
  -4   7  -1 50.2638 2.18331   3
  -4   7  -1 48.7035 2.23806   5
  -4   7  -1 48.6572 2.36796   1
  -5   7  -1 37.3221 1.81706   3
  -5   7  -1 34.0159 1.90397   1
  -5   7  -1 34.6308 2.32963   6
  -6   7  -1 12.3242 1.17363   3
  -6   7  -1 15.7890 1.89088   6
  -6   7  -1 12.8636 1.31105   1
  -7   7  -1 4.74757 1.23685   6
  -7   7  -1 2.49861 0.66368   1
  -7   7  -1 3.64426 0.68594   3
  -8   7  -1 3.79673 1.17392   6
  -8   7  -1 2.38596 0.62757   3
  -8   7  -1 3.62953 0.72894   1
  -9   7  -1 2.82882 0.67335   3
  -9   7  -1 3.91868 0.72114   1
  -9   7  -1 1.05069 1.05752   6
 -10   7  -1 0.82599 0.44017   1
 -10   7  -1 1.03291 1.12970   6
 -10   7  -1 0.49277 0.51946   3
  10  -7   1 2.37817 1.23326   6
 -11  -6   1 0.21492 0.68302   1
 -11  -6   1 0.43547 0.58974   3
 -10  -6   1 5.26927 0.99103   3
 -10  -6   1 6.77095 1.18998   1
  -9  -6   1 0.86531 0.55297   3
  -9  -6   1 0.10424 0.55400   1
  -8  -6   1 0.28346 0.49953   3
  -8  -6   1 0.53154 0.56398   1
  -7  -6   1 5.32970 0.97878   1
  -7  -6   1 3.67200 0.76904   3
  -6  -6   1 24.7192 1.48776   3
  -6  -6   1 22.5056 1.60350   4
  -6  -6   1 26.1649 1.73171   1
   5   6  -1 3.73188 0.61873   2
   5   6  -1 2.18336 0.60820   6
  -5  -6   1 2.97725 0.73131   1
  -5  -6   1 3.80135 0.67235   3
  -5  -6   1 2.57122 0.66218   4
   4   6  -1 32.6047 1.68482   6
   4   6  -1 33.0067 1.48655   2
  -4  -6   1 29.0832 1.56039   3
  -4  -6   1 28.6115 1.77602   1
  -4  -6   1 33.5474 1.79353   4
   3   6  -1 6.65846 0.73656   2
   3   6  -1 6.97128 0.84401   6
  -3  -6   1 7.19151 0.95498   1
  -3  -6   1 6.22760 0.40229   2
  -3  -6   1 6.96052 0.88308   4
  -3  -6   1 5.78686 0.76789   3
   2   6  -1 17.7746 1.04172   2
   2   6  -1 17.0883 1.25721   1
   2   6  -1 18.8131 1.19186   6
  -2  -6   1 18.3580 1.11471   3
  -2  -6   1 17.2365 0.87164   2
  -2  -6   1 18.4560 1.27471   4
  -2  -6   1 18.3459 1.29172   1
   1   6  -1 24.2383 1.47120   1
   1   6  -1 23.2022 1.48640   5
   1   6  -1 26.0375 1.41530   6
   1   6  -1 23.3389 1.27166   3
  -1  -6   1 25.1754 1.29793   3
  -1  -6   1 23.0279 1.42959   1
   0   6  -1 -0.0198 0.26674   6
   0   6  -1 -0.3375 0.24397   3
   0   6  -1 0.00299 0.48539   5
   0   6  -1 0.13326 0.31366   2
   0   6  -1 -0.0994 0.33041   1
   0  -6   1 -0.0544 0.33674   1
   0  -6   1 -0.0247 0.25926   2
  -1   6  -1 22.8374 1.25486   3
  -1   6  -1 23.4685 0.94314   2
  -1   6  -1 23.2293 1.40970   1
  -1   6  -1 24.4481 1.40338   5
  -1   6  -1 21.8835 1.39209   6
   1  -6   1 24.6955 1.13488   2
   1  -6   1 23.5211 1.37709   1
  -2   6  -1 17.3317 1.11403   5
  -2   6  -1 18.3359 1.24046   1
  -2   6  -1 20.2344 1.15329   3
  -2   6  -1 18.0858 1.30571   6
   2  -6   1 18.3165 0.95584   2
  -3   6  -1 6.23497 0.92722   6
  -3   6  -1 6.09964 0.79644   1
  -3   6  -1 6.41780 0.74262   3
  -3   6  -1 7.21294 0.79073   5
   3  -6   1 5.67936 0.57929   2
  -4   6  -1 30.2066 1.95642   6
  -4   6  -1 29.7140 1.46744   3
  -4   6  -1 30.0075 1.58779   5
  -4   6  -1 30.6538 1.64168   1
  -5   6  -1 2.73274 0.61636   1
  -5   6  -1 3.94981 0.69508   5
  -5   6  -1 3.85973 0.64905   3
  -5   6  -1 4.34638 0.95082   6
  -6   6  -1 23.7852 1.30623   3
  -6   6  -1 22.7071 1.87900   6
  -6   6  -1 23.4666 1.42511   1
  -7   6  -1 6.29037 0.83502   1
  -7   6  -1 5.28781 0.71433   3
  -7   6  -1 4.93309 1.11905   6
  -8   6  -1 0.03086 0.67586   6
  -8   6  -1 0.26871 0.37083   3
  -8   6  -1 -0.1396 0.31090   1
  -9   6  -1 0.39682 0.38094   1
  -9   6  -1 0.57554 0.41573   3
  -9   6  -1 1.43543 1.01505   6
 -10   6  -1 5.96673 0.58766   1
 -10   6  -1 4.88316 0.76752   3
 -10   6  -1 6.55883 1.53771   6
  10  -6   1 4.66168 1.48956   6
 -11   6  -1 0.01232 0.38881   3
 -11  -5   1 0.13497 0.54125   1
 -11  -5   1 0.82675 0.55825   3
 -10  -5   1 -0.3977 0.48306   1
 -10  -5   1 -0.2299 0.41756   3
  -9  -5   1 2.66534 0.67205   3
  -9  -5   1 2.38593 0.71822   1
  -8  -5   1 4.21990 0.81266   1
  -8  -5   1 3.80939 1.00073   5
  -8  -5   1 2.67648 0.65831   3
  -7  -5   1 1.95603 0.63522   4
  -7  -5   1 1.12508 0.62965   5
  -7  -5   1 2.40227 0.55549   3
  -7  -5   1 1.45023 0.60865   1
   6   5  -1 30.0632 1.70146   6
  -6  -5   1 27.6545 1.50005   3
  -6  -5   1 30.6549 1.75842   4
  -6  -5   1 28.7472 1.69108   1
   5   5  -1 154.680 4.68486   2
   5   5  -1 162.137 5.25274   6
  -5  -5   1 154.655 5.18889   1
  -5  -5   1 157.361 5.32032   4
  -5  -5   1 153.188 4.77628   3
   4   5  -1 24.9601 1.12304   2
   4   5  -1 22.2973 1.29645   6
  -4  -5   1 22.8534 1.39191   1
  -4  -5   1 23.9739 1.38889   4
  -4  -5   1 24.1592 1.25844   3
   3   5  -1 148.048 4.39920   2
   3   5  -1 157.727 4.94725   6
  -3  -5   1 148.784 4.51892   3
  -3  -5   1 151.745 5.00295   4
  -3  -5   1 149.569 4.92801   1
   2   5  -1 104.785 3.19285   2
   2   5  -1 102.525 3.56129   6
   2   5  -1 106.365 3.65459   1
  -2  -5   1 102.065 3.29680   3
  -2  -5   1 102.326 3.65858   4
  -2  -5   1 103.991 3.63418   1
  -2  -5   1 105.188 3.03194   2
   1   5  -1 34.8388 1.68114   1
   1   5  -1 31.4412 1.31777   2
   1   5  -1 32.0489 1.50562   6
  -1  -5   1 31.2234 1.60213   1
  -1  -5   1 35.3301 1.44903   3
   0   5  -1 42.7449 1.86603   5
   0   5  -1 42.4105 1.48513   2
   0   5  -1 39.3750 1.77840   6
   0   5  -1 41.9578 1.65942   3
   0   5  -1 37.9823 1.80237   1
   0  -5   1 38.1289 1.46251   2
   0  -5   1 40.2466 1.80939   1
  -1   5  -1 32.6352 1.54653   5
  -1   5  -1 33.3908 1.13298   2
  -1   5  -1 34.2017 1.65565   6
  -1   5  -1 34.7038 1.45772   3
  -1   5  -1 34.4488 1.62736   1
   1  -5   1 32.2791 1.26990   2
   1  -5   1 30.8391 1.53471   1
  -2   5  -1 100.565 3.21087   3
  -2   5  -1 103.152 3.75196   6
  -2   5  -1 99.4475 3.44269   5
  -2   5  -1 104.980 3.52043   1
   2  -5   1 99.7398 2.99447   2
  -3   5  -1 154.436 5.36557   6
  -3   5  -1 155.433 4.95323   5
  -3   5  -1 150.154 4.48493   3
  -3   5  -1 145.804 4.82884   1
   3  -5   1 158.549 4.26843   2
  -4   5  -1 8.76862 0.74623   1
  -5   5  -1 154.952 4.62165   3
  -5   5  -1 155.080 4.97292   1
  -5   5  -1 169.401 5.89845   6
  -5   5  -1 157.316 5.34284   5
  -6   5  -1 27.2700 1.97242   6
  -6   5  -1 28.4835 1.68452   5
  -6   5  -1 27.8117 1.30205   3
  -6   5  -1 26.8482 1.40279   1
  -7   5  -1 1.19002 0.55656   5
  -7   5  -1 1.57401 0.43825   1
  -7   5  -1 1.18714 0.38543   3
  -7   5  -1 2.08355 0.85100   6
  -8   5  -1 4.80767 1.21599   6
  -8   5  -1 3.42158 0.54385   3
  -8   5  -1 3.24130 0.53323   1
  -9   5  -1 2.97267 0.46009   1
  -9   5  -1 2.11671 0.47842   3
  -9   5  -1 3.02910 1.08026   6
   9  -5   1 3.03764 1.09161   6
 -10   5  -1 -0.1382 0.87733   6
 -10   5  -1 -0.1305 0.28395   3
  10  -5   1 0.09409 0.98613   6
 -11   5  -1 -0.6091 0.96006   6
 -11   5  -1 -0.1419 0.33834   3
  11  -5   1 2.72755 1.27268   6
 -12  -4   1 -0.3815 0.39440   1
 -12  -4   1 -0.3612 0.46024   3
 -11  -4   1 1.25456 0.99479   5
 -11  -4   1 1.82937 0.61709   3
 -11  -4   1 2.21648 0.64444   1
 -10  -4   1 0.60231 0.48943   3
 -10  -4   1 -0.4079 0.60183   5
 -10  -4   1 0.79347 0.50475   1
  -9  -4   1 0.96380 0.48318   3
  -9  -4   1 0.82086 0.49874   1
  -9  -4   1 0.82891 0.71767   5
  -8  -4   1 -0.5793 0.27168   3
  -8  -4   1 0.12685 0.55987   5
  -8  -4   1 0.03940 0.38161   1
   7   4  -1 34.6621 1.83887   6
  -7  -4   1 32.1903 2.13082   5
  -7  -4   1 31.6818 1.85910   4
  -7  -4   1 32.5771 1.69936   1
  -7  -4   1 31.0198 1.51073   3
   6   4  -1 38.6396 1.90799   6
  -6  -4   1 41.4708 1.90389   1
  -6  -4   1 38.4469 1.65650   3
  -6  -4   1 41.5512 2.04147   4
  -6  -4   1 37.6705 2.19987   5
  -5  -4   1 14.2927 0.98480   1
  -5  -4   1 8.86105 0.71638   3
   4   4  -1 13.8339 0.94814   6
   4   4  -1 12.9503 0.69296   2
  -4  -4   1 14.0659 1.06030   5
  -4  -4   1 13.2220 0.94680   1
  -4  -4   1 13.2719 0.83724   3
  -4  -4   1 12.9571 0.94076   4
   3   4  -1 1.37854 0.29412   2
   3   4  -1 2.44761 0.45246   6
  -3  -4   1 1.60368 0.39919   1
  -3  -4   1 2.20733 0.40076   3
  -3  -4   1 1.77118 0.44600   4
   2   4  -1 187.577 5.21039   2
   2   4  -1 187.652 5.68939   1
   2   4  -1 182.627 5.76041   6
  -2  -4   1 193.309 5.05630   2
  -2  -4   1 186.430 5.83645   4
  -2  -4   1 186.043 5.66714   1
  -2  -4   1 193.398 5.28460   3
   1   4  -1 435.492 12.5140   6
   1   4  -1 430.205 11.3428   2
   1   4  -1 447.008 12.0631   1
  -1  -4   1 453.104 12.0474   1
  -1  -4   1 393.807 11.2687   2
   0   4  -1 0.20631 0.22086   2
   0   4  -1 0.37177 0.28088   6
   0   4  -1 -0.1397 0.10529   5
   0   4  -1 0.27833 0.32247   1
   0  -4   1 0.26209 0.17833   2
   0  -4   1 0.05094 0.19628   2
   0  -4   1 -0.2993 0.25896   1
  -1   4  -1 425.154 12.9116   6
  -1   4  -1 451.585 11.5660   3
  -1   4  -1 449.768 12.7500   5
  -1   4  -1 430.473 12.2381   1
   1  -4   1 450.076 11.5542   2
  -2   4  -1 190.666 5.69260   1
  -2   4  -1 189.326 5.29734   3
  -2   4  -1 196.154 6.15726   6
   2  -4   1 190.180 5.14491   2
  -3   4  -1 1.79225 0.38317   1
  -3   4  -1 1.12379 0.33465   1
  -3   4  -1 1.76320 0.36122   5
  -4   4  -1 12.9885 0.92624   5
  -4   4  -1 13.3650 1.11695   6
  -4   4  -1 14.6413 0.87980   1
  -4   4  -1 14.1396 0.77794   3
  -5   4  -1 15.8117 1.10733   5
  -5   4  -1 15.8454 0.82602   3
  -5   4  -1 12.4086 1.36054   6
  -5   4  -1 17.1863 0.94889   1
  -6   4  -1 37.4907 2.28407   6
  -6   4  -1 44.3759 1.67272   1
  -6   4  -1 38.4332 2.03561   5
  -6   4  -1 40.2447 1.48066   3
  -7   4  -1 33.6084 1.30482   3
  -7   4  -1 32.4100 1.36539   1
  -7   4  -1 33.2701 2.23924   6
  -7   4  -1 30.5239 1.91854   5
  -8   4  -1 0.29961 0.50188   5
  -8   4  -1 -0.6646 0.54366   6
  -8   4  -1 0.08843 0.22615   3
  -8   4  -1 0.10588 0.23361   1
  -9   4  -1 -0.3777 0.66973   6
  -9   4  -1 1.72459 0.36794   3
   9  -4   1 1.46587 0.89335   6
 -10   4  -1 0.61469 0.81147   6
 -10   4  -1 0.42197 0.32915   3
  10  -4   1 0.61512 0.76196   6
 -11   4  -1 1.90164 1.13103   6
 -11   4  -1 2.54673 0.46110   3
  11  -4   1 2.17150 1.14524   6
 -12   4  -1 0.17775 0.29643   3
 -12  -3   1 0.39395 0.42391   3
 -12  -3   1 -0.2407 0.81016   5
 -11  -3   1 6.26556 0.70810   1
 -11  -3   1 5.16664 1.31352   5
 -11  -3   1 5.48711 0.78624   3
 -10  -3   1 -0.5382 0.28656   3
 -10  -3   1 0.43029 0.40403   1
 -10  -3   1 -0.4688 0.61082   5
  -9  -3   1 2.61791 0.56543   3
  -9  -3   1 3.03867 0.95920   5
  -9  -3   1 2.93594 0.58985   1
  -8  -3   1 0.39785 0.29400   3
  -8  -3   1 0.75355 0.61750   5
  -8  -3   1 -0.3514 0.29802   1
   7   3  -1 43.7228 2.13887   6
  -7  -3   1 44.6808 2.46606   5
  -7  -3   1 40.8376 1.66013   3
  -7  -3   1 42.4140 2.16635   4
  -7  -3   1 43.0180 1.85285   1
   6   3  -1 0.38245 0.38760   6
  -6  -3   1 0.20859 0.32427   4
  -6  -3   1 0.06574 0.41473   5
  -6  -3   1 0.16334 0.22542   1
  -6  -3   1 0.96553 0.29166   3
  -5  -3   1 70.0743 2.94130   5
   4   3  -1 10.7631 0.77845   6
  -4  -3   1 11.2477 0.81783   1
  -4  -3   1 10.3355 0.76482   1
  -4  -3   1 11.2722 0.83597   4
   3   3  -1 14.2799 0.79982   6
  -3  -3   1 12.8074 0.82967   1
  -3  -3   1 11.8528 0.78958   4
  -3  -3   1 14.8016 0.75619   3
  -3  -3   1 12.9610 0.89367   5
   2   3  -1 -0.0509 0.14516   2
   2   3  -1 0.52199 0.22936   6
  -2  -3   1 0.17828 0.09029   2
  -2  -3   1 -0.1976 0.15157   3
  -2  -3   1 -0.2769 0.15530   1
  -2  -3   1 -0.0768 0.14339   4
   1   3  -1 267.016 7.06231   2
   1   3  -1 266.801 7.78202   6
   1   3  -1 267.943 7.52973   1
  -1  -3   1 263.033 7.49581   1
   0   3  -1 294.839 8.32345   5
   0   3  -1 290.062 7.97547   1
   0   3  -1 270.727 8.29009   6
   0  -3   1 280.954 7.47544   2
   0  -3   1 283.705 7.48191   2
   0  -3   1 284.378 7.93357   1
  -1   3  -1 269.507 7.84276   5
  -1   3  -1 266.502 7.54754   1
  -1   3  -1 261.719 7.99828   6
  -1   3  -1 268.301 6.92912   2
   1  -3   1 277.497 7.05507   2
  -2   3  -1 -0.2681 0.11376   3
  -2   3  -1 -0.2354 0.15425   6
  -2   3  -1 0.03541 0.15409   5
  -2   3  -1 -0.3573 0.13902   1
  -4   3  -1 9.38269 1.01621   6
  -4   3  -1 9.32376 0.51503   3
  -4   3  -1 9.96440 0.76800   5
  -4   3  -1 10.3500 0.64305   1
  -4   3  -1 9.74655 0.63619   1
  -5   3  -1 127.935 4.51694   6
  -5   3  -1 124.587 3.26649   3
  -5   3  -1 100.436 3.49184   1
  -5   3  -1 119.895 3.56904   1
  -5   3  -1 124.779 4.21096   5
  -6   3  -1 0.84133 0.49045   6
  -6   3  -1 0.32969 0.38263   5
  -6   3  -1 0.80180 0.20082   3
  -6   3  -1 0.80332 0.23298   1
  -6   3  -1 0.88052 0.23557   1
  -6   3  -1 1.03160 0.21044   3
  -7   3  -1 41.4710 1.46348   1
  -7   3  -1 40.6274 2.23496   5
  -7   3  -1 45.1412 2.50156   6
  -7   3  -1 40.0713 1.44646   1
  -7   3  -1 43.4307 1.36254   3
  -8   3  -1 0.05550 0.13875   1
  -8   3  -1 0.31483 0.14433   1
  -8   3  -1 -0.2596 0.39858   5
  -8   3  -1 0.00682 0.17615   3
  -8   3  -1 0.33539 0.58608   6
   8  -3   1 0.01257 0.55712   6
  -9   3  -1 2.91283 0.96244   6
  -9   3  -1 3.74945 0.93076   5
  -9   3  -1 2.68959 0.36645   3
   9  -3   1 2.43937 0.93178   6
 -10   3  -1 0.46130 0.24478   3
 -10   3  -1 0.00641 0.56559   5
 -10   3  -1 -0.3004 0.74194   6
  10  -3   1 -0.7486 0.65759   6
 -11   3  -1 7.59623 1.58372   6
 -11   3  -1 6.57637 0.58824   3
  11  -3   1 6.77150 1.58980   6
 -12   3  -1 0.10448 0.24800   3
 -12  -2   1 2.40495 0.54821   3
 -12  -2   1 1.76218 0.99110   5
 -11  -2   1 3.62591 0.61321   3
 -11  -2   1 2.75575 1.06072   5
 -10  -2   1 1.17482 0.75783   5
 -10  -2   1 0.76458 0.31465   1
 -10  -2   1 0.46601 0.34221   3
  -9  -2   1 0.62394 0.34264   3
  -9  -2   1 0.81296 0.61052   5
  -9  -2   1 0.44833 0.30757   1
   8   2  -1 3.18823 0.79809   6
  -8  -2   1 3.57056 0.90011   5
  -8  -2   1 2.99927 0.75418   4
  -8  -2   1 4.06291 0.50518   3
  -8  -2   1 4.40223 0.55010   1
   7   2  -1 1.24971 0.52315   6
  -7  -2   1 0.48419 0.24458   3
  -7  -2   1 0.40275 0.48609   5
  -7  -2   1 0.35898 0.42584   4
  -7  -2   1 0.26310 0.26241   1
   6   2  -1 17.6657 1.18391   6
  -6  -2   1 14.1066 0.86640   1
  -6  -2   1 17.4103 0.78512   3
  -6  -2   1 18.2027 0.92491   1
  -6  -2   1 16.9379 1.30224   5
  -6  -2   1 16.5301 1.17842   4
   5   2  -1 38.7829 1.71604   6
  -5  -2   1 37.6612 1.28332   3
  -5  -2   1 35.3197 1.44100   1
  -5  -2   1 38.5816 1.91605   5
  -5  -2   1 39.8205 1.51247   1
  -5  -2   1 35.9391 1.71393   4
   4   2  -1 63.3239 2.29092   6
  -4  -2   1 62.8590 1.89000   3
  -4  -2   1 59.9926 2.31315   4
  -4  -2   1 65.0857 2.14362   1
  -4  -2   1 61.9593 2.49200   5
   3   2  -1 148.067 4.58250   6
  -3  -2   1 151.647 4.39334   1
  -3  -2   1 149.475 4.35719   1
  -3  -2   1 150.054 4.63006   4
   2   2  -1 371.659 10.8283   6
  -2  -2   1 384.523 10.8165   4
  -2  -2   1 385.294 10.3382   1
   1   2  -1 70.2071 1.93465   2
   1   2  -1 68.1084 2.14373   6
  -1  -2   1 66.8049 2.13446   1
  -1  -2   1 67.2628 2.21025   4
  -1  -2   1 68.2201 1.89174   2
   0   2  -1 -3.3486 0.30523   5
   0   2  -1 -3.3870 0.21509   1
   0  -2   1 -3.5466 0.15073   2
   0  -2   1 -3.6681 0.14194   2
  -1   2  -1 68.9132 2.10956   1
  -1   2  -1 65.9937 2.26024   6
  -1   2  -1 68.5346 2.17403   5
  -3   2  -1 129.193 3.75517   3
  -3   2  -1 143.898 4.72115   6
  -3   2  -1 148.520 4.56284   5
  -3   2  -1 153.775 4.11004   1
  -3   2  -1 150.980 4.11306   1
  -4   2  -1 67.1992 1.99309   1
  -4   2  -1 61.8100 2.43548   5
  -4   2  -1 62.8247 2.60203   6
  -4   2  -1 67.3784 1.71043   3
  -4   2  -1 62.0301 1.98025   1
  -5   2  -1 35.9352 1.87897   6
  -5   2  -1 36.7335 1.25029   1
  -5   2  -1 37.8728 1.81768   5
  -5   2  -1 38.6701 1.26523   1
  -6   2  -1 19.9881 1.40837   6
  -6   2  -1 18.4634 0.72039   1
  -6   2  -1 16.4770 0.69995   1
  -6   2  -1 18.4941 1.31141   5
   6  -2   1 15.5891 1.33918   6
  -7   2  -1 0.45533 0.43822   5
  -7   2  -1 0.50578 0.14101   1
  -7   2  -1 0.36627 0.15077   1
  -7   2  -1 -0.2441 0.35954   6
   7  -2   1 0.17118 0.46248   6
  -8   2  -1 4.17443 0.96059   6
  -8   2  -1 3.35187 0.81856   5
  -8   2  -1 3.67431 0.26667   3
   8  -2   1 2.89887 0.85242   6
  -9   2  -1 1.07020 0.67602   5
  -9   2  -1 0.57974 0.65104   6
  -9   2  -1 0.84040 0.22310   3
   9  -2   1 0.39950 0.76681   6
 -10   2  -1 1.01468 0.25297   3
 -10   2  -1 0.56887 0.64041   5
 -10   2  -1 0.46915 0.77461   6
  10  -2   1 1.23215 0.89184   6
 -11   2  -1 2.74430 0.37816   3
 -11   2  -1 1.42995 1.09481   6
 -11   2  -1 2.66128 0.92443   5
  11  -2   1 1.27496 1.06503   6
 -12   2  -1 2.40461 0.39264   3
 -12  -1   1 -0.3564 0.63053   5
 -12  -1   1 0.72092 0.38181   3
 -11  -1   1 4.55336 0.57096   3
 -11  -1   1 4.61089 1.20254   5
 -10  -1   1 1.69602 0.37249   3
 -10  -1   1 3.45231 1.05550   5
   9   1  -1 14.8136 1.62706   6
  -9  -1   1 12.1369 0.58636   1
  -9  -1   1 14.0657 0.72952   3
  -9  -1   1 13.2656 1.58490   5
  -9  -1   1 12.6641 0.60454   1
   8   1  -1 0.82918 0.57800   6
  -8  -1   1 1.05825 0.25187   3
  -8  -1   1 1.41557 0.59172   4
  -8  -1   1 0.92108 0.24950   1
  -8  -1   1 1.19784 0.26260   1
  -8  -1   1 0.41128 0.57201   5
   7   1  -1 16.2414 1.28619   6
  -7  -1   1 16.1769 0.78044   1
  -7  -1   1 16.5305 0.67114   3
  -7  -1   1 14.7169 0.74903   1
  -7  -1   1 15.9458 1.25039   4
  -7  -1   1 17.1636 0.70008   3
  -7  -1   1 14.3891 1.28715   5
   6   1  -1 0.86157 0.44686   6
  -6  -1   1 0.45639 0.19485   1
  -6  -1   1 0.89239 0.17223   3
  -6  -1   1 0.19489 0.32680   6
  -6  -1   1 0.66105 0.15731   3
  -6  -1   1 0.65271 0.44175   5
  -6  -1   1 0.94290 0.42200   4
  -6  -1   1 0.60060 0.21656   1
   5   1  -1 204.650 6.57194   6
  -5  -1   1 213.410 6.76210   5
  -5  -1   1 210.470 5.33412   3
  -5  -1   1 206.807 5.77955   1
  -5  -1   1 204.968 6.50508   6
  -5  -1   1 208.427 6.49078   4
  -5  -1   1 209.180 5.33686   3
   4   1  -1 14.3536 0.91017   6
  -4  -1   1 14.8372 0.66139   1
  -4  -1   1 15.4059 0.50496   3
  -4  -1   1 14.9185 0.67304   1
  -4  -1   1 16.1387 1.02515   5
   3   1  -1 829.328 23.8885   6
  -3  -1   1 871.052 22.3654   1
  -3  -1   1 843.598 23.6288   4
  -3  -1   1 845.774 23.8513   6
   2   1  -1 1840.36 50.6762   6
  -2  -1   1 1798.40 50.3288   5
  -2  -1   1 1799.21 50.2627   4
   1   1  -1 244.568 6.93742   6
  -1  -1   1 244.217 6.95694   4
  -1  -1   1 247.325 6.62912   1
   0   1  -1 1.74243 0.14908   6
  -1   1  -1 79.8709 2.53572   6
  -1   1  -1 83.4675 2.30812   1
  -2   1  -1 1840.97 51.2982   5
  -2   1  -1 1807.70 51.3215   6
  -2   1  -1 1866.43 48.4210   1
  -2   1  -1 1844.55 48.6589   1
  -3   1  -1 855.837 24.5075   5
  -3   1  -1 881.812 22.8065   1
  -4   1  -1 12.5512 0.96212   6
  -4   1  -1 15.1387 0.56645   1
  -4   1  -1 15.2293 0.57110   1
  -4   1  -1 15.7598 1.00139   5
  -5   1  -1 208.143 5.66326   1
  -5   1  -1 206.745 6.75139   6
  -5   1  -1 211.079 6.74178   5
  -5   1  -1 210.004 5.65607   1
   5  -1   1 209.417 6.86471   6
  -6   1  -1 0.50475 0.36946   5
  -6   1  -1 0.82377 0.15520   1
  -6   1  -1 0.71946 0.15678   1
  -6   1  -1 0.25118 0.41423   6
   6  -1   1 0.57200 0.47381   6
  -7   1  -1 17.2289 1.36589   6
  -7   1  -1 15.2914 0.56989   1
  -7   1  -1 16.6457 1.36753   5
  -7   1  -1 15.0190 0.56685   1
   7  -1   1 14.5411 1.35205   6
  -8   1  -1 1.52187 0.69746   6
  -8   1  -1 1.71598 0.62415   5
   8  -1   1 0.57717 0.61813   6
  -9   1  -1 13.7376 1.67592   6
  -9   1  -1 12.3605 0.56632   3
  -9   1  -1 11.6736 1.51857   5
   9  -1   1 11.4462 1.57213   6
 -10   1  -1 2.19818 0.91839   6
 -10   1  -1 2.59759 0.33700   3
 -10   1  -1 1.61931 0.83512   5
  10  -1   1 2.69871 0.97844   6
 -11   1  -1 7.28836 1.47247   5
 -11   1  -1 5.29955 0.52196   3
  11  -1   1 5.58082 1.39258   6
 -12   1  -1 -0.2656 0.75444   5
 -12   1  -1 1.15580 0.33388   3
 -12   0   1 -0.5225 0.72640   5
 -12   0   1 0.33853 0.29556   3
 -11   0   1 -0.7682 0.58948   5
 -11   0   1 0.24880 0.23877   3
 -10   0   1 0.70118 0.72057   5
 -10   0   1 0.08905 0.20545   3
   9   0  -1 -0.2444 0.53319   6
  -9   0   1 0.02280 0.49564   6
  -9   0   1 0.09458 0.14778   3
  -9   0   1 0.41901 0.52770   5
   8   0  -1 7.83500 1.17742   6
  -8   0   1 9.53822 1.25246   5
  -8   0   1 8.62395 1.17468   6
  -8   0   1 7.98355 1.07777   4
   7   0  -1 71.8078 3.16575   6
  -7   0   1 76.0369 3.15322   6
  -7   0   1 72.8208 3.22772   5
  -7   0   1 73.5462 3.04036   4
   6   0  -1 97.3977 3.72634   6
  -6   0   1 96.5117 3.74449   5
  -6   0   1 95.1081 2.69366   1
  -6   0   1 98.8380 3.60266   4
  -6   0   1 99.1271 3.65385   6
  -6   0   1 97.0557 2.69755   1
   5   0  -1 1.97361 0.47945   6
  -5   0   1 1.50355 0.44496   6
  -5   0   1 2.07170 0.19206   1
  -5   0   1 2.18513 0.47150   4
  -5   0   1 2.00210 0.17515   1
  -5   0   1 2.11521 0.52252   5
   4   0  -1 6.40199 0.72221   6
  -4   0   1 6.10732 0.27034   1
  -4   0   1 6.98375 0.75329   5
  -3   0   1 19.7566 0.95332   4
  -3   0   1 19.3706 0.97397   5
  -3   0   1 19.2223 0.93838   6
  -3   0   1 19.6071 0.59317   1
  -3   0   1 19.7929 0.59711   1
  -2   0   1 2364.17 65.0527   5
  -2   0   1 2340.80 60.7264   1
  -2   0   1 2299.74 65.2530   6
  -2   0   1 2313.05 60.7232   1
  -2   0   1 2289.50 64.3069   4
  -1   0   1 55.6307 1.79014   4
  -1   0   1 53.8543 1.74448   6
  -1   0   1 58.0366 1.56982   1
   0   0  -1 -0.6545 0.01004   4
   0   0   1 -0.6324 0.01894   4
   0   0   1 -0.6330 0.01539   6
  -1   0  -1 57.6726 1.88117   6
  -1   0  -1 58.3074 1.74694   4
   1   0   1 59.5744 1.91842   6
  -2   0  -1 2362.76 66.0999   6
  -2   0  -1 2397.86 61.7032   1
  -2   0  -1 2310.95 64.8936   5
  -2   0  -1 2343.71 61.7109   1
  -2   0  -1 2353.78 64.6208   4
   2   0   1 2282.04 65.9794   6
  -3   0  -1 19.7264 0.70866   1
  -3   0  -1 22.7935 1.05139   6
  -3   0  -1 19.4766 0.88069   4
   3   0   1 20.0897 1.05878   6
  -4   0  -1 6.82509 0.72727   6
  -4   0  -1 5.97952 0.34967   1
  -4   0  -1 6.65287 0.36017   1
  -4   0  -1 5.82661 0.68794   5
  -4   0  -1 6.02787 0.53441   4
   4   0   1 4.92303 0.67295   6
  -5   0  -1 2.07588 0.42537   4
  -5   0  -1 1.19483 0.39885   6
  -5   0  -1 2.22645 0.26168   1
  -5   0  -1 1.99597 0.25271   1
  -5   0  -1 1.88761 0.49377   5
   5   0   1 2.19909 0.52837   6
  -6   0  -1 98.5669 3.42330   4
  -6   0  -1 94.9040 2.78098   1
  -6   0  -1 92.8877 2.77659   1
  -6   0  -1 95.2093 3.73909   5
  -6   0  -1 95.9526 3.63856   6
   6   0   1 93.1919 3.69007   6
  -7   0  -1 74.3570 3.18175   6
  -7   0  -1 74.5122 2.24781   1
  -7   0  -1 69.3792 2.22221   1
  -7   0  -1 75.9673 3.32565   5
  -7   0  -1 76.1135 2.96710   4
  -7   0  -1 73.1974 2.03004   3
  -7   0  -1 73.1562 2.03708   3
   7   0   1 75.6303 3.31218   6
  -8   0  -1 8.07214 0.46318   3
  -8   0  -1 9.77606 1.30016   5
  -8   0  -1 9.17103 0.48719   1
  -8   0  -1 8.37278 1.17927   6
  -8   0  -1 8.41419 0.47632   1
   8   0   1 9.90684 1.33546   6
  -9   0  -1 -0.1383 0.44511   5
  -9   0  -1 -0.0101 0.20942   3
   9   0   1 0.17171 0.60218   6
 -10   0  -1 0.51421 0.27000   3
 -10   0  -1 0.22119 0.70258   5
  10   0   1 1.65332 0.79019   6
 -11   0  -1 -0.8446 0.66999   5
 -11   0  -1 0.28098 0.27699   3
 -12   0  -1 -0.1734 0.30796   3
 -12   0  -1 -0.1366 0.72025   5
 -11   1   1 0.92012 0.74250   5
  10  -1  -1 -0.5666 0.67153   6
 -10   1   1 0.59408 0.64588   5
 -10   1   1 0.27901 0.65646   6
   9  -1  -1 6.38132 1.18833   6
  -9   1   1 6.88150 1.19172   5
  -9   1   1 7.83789 1.27296   6
   8  -1  -1 8.94063 1.30119   6
  -8   1   1 11.6850 1.37338   6
  -8   1   1 10.2807 1.26472   5
   7  -1  -1 48.6122 2.53873   6
  -7   1   1 48.4647 2.44767   6
  -7   1   1 50.0946 2.47125   5
   6  -1  -1 16.6833 1.27354   6
  -6   1   1 14.2078 1.15807   5
  -6   1   1 16.1586 1.23226   6
  -6   1   1 20.4356 1.30512   4
  -5   1   1 69.3759 2.85480   6
  -5   1   1 76.8582 2.88059   5
  -5   1   1 75.6255 2.85285   4
  -4   1   1 28.6514 1.38627   5
  -4   1   1 32.5677 1.46598   4
  -4   1   1 29.8659 1.45010   6
  -3   1   1 65.1709 2.35096   6
  -3   1   1 65.1861 2.27007   5
  -3   1   1 63.9148 2.31190   4
  -3   1   1 66.7406 1.81054   1
  -2   1   1 0.02875 0.07799   1
  -2   1   1 0.10858 0.13845   5
  -2   1   1 0.64761 0.24338   4
  -2   1   1 -0.0076 0.15432   6
  -2   1   1 0.54322 0.10657   1
  -1   1   1 817.705 22.8961   6
   0   1   1 568.898 15.9385   6
  -1  -1  -1 828.531 22.9441   4
  -1  -1  -1 829.703 23.2824   5
  -1  -1  -1 843.391 22.0080   1
   1   1   1 837.131 23.3508   6
  -2  -1  -1 0.00127 0.11637   1
  -2  -1  -1 -0.0002 0.11948   5
  -2  -1  -1 0.13334 0.12723   4
   2   1   1 -0.1325 0.16533   6
  -4  -1  -1 30.8453 0.98608   3
  -4  -1  -1 31.9205 1.17924   1
  -4  -1  -1 32.2422 1.31784   4
  -4  -1  -1 30.8681 1.15509   1
  -4  -1  -1 30.7081 1.54171   5
   4   1   1 29.8382 1.45972   6
  -5  -1  -1 71.1883 2.90278   5
  -5  -1  -1 71.0750 2.01593   3
  -5  -1  -1 70.4194 2.26409   1
  -5  -1  -1 68.9405 2.23607   1
   5   1   1 71.8841 2.79283   6
  -6  -1  -1 16.5931 0.72242   3
  -6  -1  -1 18.0007 0.72297   3
  -6  -1  -1 16.6412 1.08108   4
  -6  -1  -1 16.0295 0.82843   1
  -6  -1  -1 17.4857 1.33311   5
  -6  -1  -1 15.8939 0.81848   1
   6   1   1 16.3962 1.23991   6
  -7  -1  -1 49.4469 2.16696   4
  -7  -1  -1 45.5964 1.67836   1
  -7  -1  -1 48.1323 2.52444   5
  -7  -1  -1 44.8622 1.66280   1
  -7  -1  -1 45.3286 1.52161   3
   7   1   1 45.4823 2.33691   6
  -8  -1  -1 11.2732 1.44198   5
  -8  -1  -1 10.9610 0.70111   1
  -8  -1  -1 11.0429 0.66956   3
   8   1   1 11.6753 1.40776   6
  -9  -1  -1 8.12956 1.38947   5
  -9  -1  -1 7.54646 0.60771   3
  -9  -1  -1 7.42519 0.57657   1
   9   1   1 6.57847 1.22212   6
 -10  -1  -1 -0.1083 0.26105   3
 -10  -1  -1 0.06254 0.18096   1
 -10  -1  -1 0.30621 0.65565   5
 -11  -1  -1 0.53936 0.34897   3
 -11  -1  -1 0.40739 0.77135   5
 -12  -1  -1 1.78979 1.06090   5
 -12  -1  -1 1.33217 0.43237   3
  10  -2  -1 0.04001 0.69196   6
 -10   2   1 0.89058 0.81366   6
 -10   2   1 0.24441 0.60582   5
   9  -2  -1 9.00853 1.41359   6
  -9   2   1 7.37045 1.21864   5
  -9   2   1 7.94204 1.39707   6
   8  -2  -1 9.25322 1.39400   6
  -8   2   1 13.0441 1.49495   6
  -8   2   1 9.78005 1.22241   5
   7  -2  -1 43.7998 2.48757   6
  -7   2   1 44.5865 2.30357   5
  -7   2   1 47.6419 2.44520   6
  -6   2   1 9.58745 1.09964   6
  -6   2   1 8.79468 0.38650   1
  -6   2   1 9.18600 0.99439   5
  -6   2   1 8.78189 0.38563   1
  -5   2   1 56.1370 1.68060   1
  -5   2   1 59.9958 2.50473   6
  -5   2   1 54.3504 1.67651   1
  -5   2   1 52.7908 2.26890   5
  -4   2   1 46.4886 1.43618   1
  -4   2   1 41.4148 1.39676   1
  -4   2   1 45.6009 1.98627   6
  -3   2   1 161.085 4.53957   1
  -3   2   1 162.334 4.53193   1
  -3   2   1 165.887 4.95598   5
  -3   2   1 161.366 5.18295   6
  -2   2   1 296.202 8.13848   5
  -2   2   1 258.449 8.37336   6
  -2   2   1 297.244 7.74531   1
   0  -2  -1 -1.5455 0.11819   2
   0   2   1 -1.6249 0.13071   1
   0   2   1 -1.2636 0.18562   6
   0   2   1 -1.7482 0.03468   2
  -1  -2  -1 2982.34 85.0782   5
  -1  -2  -1 3067.11 78.4633   2
  -1  -2  -1 3019.34 81.2590   1
   1   2   1 3181.22 78.6955   2
   1   2   1 3064.78 85.4407   6
  -2  -2  -1 302.512 8.54170   4
  -2  -2  -1 297.744 8.80471   5
  -2  -2  -1 303.464 8.29495   1
   2   2   1 297.352 8.75794   6
  -3  -2  -1 158.925 4.67013   1
  -3  -2  -1 164.495 4.80604   4
  -3  -2  -1 158.859 5.11635   5
   3   2   1 158.076 4.98469   6
  -4  -2  -1 51.3581 1.81259   1
  -4  -2  -1 49.9220 1.85141   4
  -4  -2  -1 47.7269 1.58533   3
   4   2   1 46.1158 1.96626   6
  -5  -2  -1 53.4566 2.12589   4
  -5  -2  -1 55.0578 2.48156   5
  -5  -2  -1 56.6069 1.81603   3
  -5  -2  -1 54.0003 1.99360   1
  -5  -2  -1 59.8503 2.07387   1
   5   2   1 54.5003 2.30719   6
  -6  -2  -1 9.62159 0.83658   4
  -6  -2  -1 9.48138 1.16570   5
  -6  -2  -1 9.11766 0.70242   1
  -6  -2  -1 9.83204 0.62493   3
   6   2   1 10.2168 0.93532   6
  -7  -2  -1 44.2438 2.09412   4
  -7  -2  -1 46.1283 1.68240   3
  -7  -2  -1 48.9807 1.87422   1
  -7  -2  -1 45.3792 2.53143   5
   7   2   1 45.2609 2.29567   6
  -8  -2  -1 8.78846 0.82758   1
  -8  -2  -1 10.2265 1.39530   5
  -8  -2  -1 9.27407 0.71926   3
   8   2   1 8.26786 1.18213   6
  -9  -2  -1 6.32697 0.69662   3
  -9  -2  -1 5.55065 0.69318   1
  -9  -2  -1 7.10322 1.29640   5
   9   2   1 6.91926 1.17002   6
 -10  -2  -1 -0.0630 0.28553   1
 -10  -2  -1 0.18488 0.35791   3
 -10  -2  -1 -0.1783 0.59142   5
 -11  -2  -1 0.04396 0.26871   1
 -11  -2  -1 0.90080 0.85156   5
 -11  -2  -1 -0.4728 0.29429   3
 -12  -2  -1 0.38900 0.79091   5
 -12  -2  -1 -0.4201 0.32805   3
  11  -3  -1 -0.7532 0.88484   6
 -11   3   1 -1.2474 0.76451   6
 -11   3   1 -0.0004 0.20684   3
  10  -3  -1 -0.3069 0.69126   6
 -10   3   1 0.70308 0.24130   3
 -10   3   1 0.69034 0.85055   6
   9  -3  -1 39.7665 2.77481   6
  -9   3   1 39.9663 1.30440   3
  -9   3   1 39.3484 2.47173   5
  -9   3   1 39.6508 2.66279   6
  -8   3   1 0.47611 0.51293   5
  -8   3   1 0.96192 0.71382   6
  -8   3   1 -0.1528 0.16504   3
  -7   3   1 2.63023 0.28668   3
  -7   3   1 3.20343 0.29700   3
  -7   3   1 3.19186 0.83404   6
  -7   3   1 3.77455 0.76956   5
  -7   3   1 3.11520 0.32227   1
  -7   3   1 2.82509 0.31190   1
  -6   3   1 8.71921 1.13017   6
  -6   3   1 8.33032 0.41810   3
  -6   3   1 6.69084 0.87922   5
  -6   3   1 7.80468 0.50834   1
  -6   3   1 7.34481 0.51822   1
  -6   3   1 7.86269 0.42007   3
  -5   3   1 66.8265 1.91071   3
  -5   3   1 63.9007 2.14325   1
  -5   3   1 66.7679 1.92093   3
  -5   3   1 66.1487 2.58782   5
  -5   3   1 69.6328 2.16573   1
  -5   3   1 63.2496 2.82814   6
  -4   3   1 9.79684 0.61740   1
  -4   3   1 10.1207 0.51489   3
  -4   3   1 10.9148 0.63095   1
  -4   3   1 10.2222 0.92667   6
  -3   3   1 189.566 4.97741   3
  -3   3   1 182.688 5.57688   5
  -3   3   1 180.784 5.95153   6
  -3   3   1 187.886 5.33176   1
  -2   3   1 981.713 27.4560   1
  -2   3   1 1086.85 28.8683   5
   1  -3  -1 31.4895 1.01728   2
  -1   3   1 29.4359 1.33190   6
  -1   3   1 30.8846 0.87001   2
  -1   3   1 30.6134 1.27332   1
  -1   3   1 29.1215 1.14516   5
   0  -3  -1 28.2987 1.20646   1
   0  -3  -1 28.3844 1.01216   2
   0   3   1 29.5720 1.25680   6
   0   3   1 29.1491 1.25749   1
  -1  -3  -1 30.5402 1.29786   1
   1   3   1 31.1033 1.31980   1
   1   3   1 31.7071 1.10439   2
   1   3   1 29.9773 1.30727   6
  -2  -3  -1 1033.65 28.9965   5
  -2  -3  -1 997.763 27.4747   1
  -2  -3  -1 1025.34 26.0704   3
  -2  -3  -1 1043.53 28.6113   4
  -2  -3  -1 1042.65 26.2272   2
   2   3   1 1024.17 29.0453   6
   2   3   1 1042.37 26.3832   2
  -3  -3  -1 173.661 5.69370   5
  -3  -3  -1 183.906 4.97930   3
  -3  -3  -1 174.472 5.33206   1
  -3  -3  -1 183.739 5.43230   4
   3   3   1 174.841 5.57453   6
   3   3   1 180.550 4.83243   2
  -4  -3  -1 9.75874 0.64295   3
  -4  -3  -1 9.82528 0.87687   5
  -4  -3  -1 8.96718 0.72692   1
   4   3   1 9.50890 0.79650   6
  -5  -3  -1 26.4784 1.30567   1
  -6  -3  -1 7.96079 1.05435   5
  -6  -3  -1 7.45678 0.69690   3
  -6  -3  -1 4.80120 0.66590   1
  -6  -3  -1 9.24177 0.93861   4
   6   3   1 7.77996 0.93447   6
  -7  -3  -1 1.95576 0.71415   5
  -7  -3  -1 3.14418 0.51043   3
  -7  -3  -1 1.77073 0.47817   1
   7   3   1 3.87571 0.80111   6
  -8  -3  -1 0.06428 0.31798   3
  -8  -3  -1 0.25084 0.54162   5
  -8  -3  -1 -0.2952 0.30638   1
   8   3   1 0.26547 0.50433   6
  -9  -3  -1 38.5112 1.77113   3
  -9  -3  -1 38.7312 1.87353   1
  -9  -3  -1 40.3235 2.68098   5
 -10  -3  -1 0.74025 0.44611   3
 -10  -3  -1 0.87398 0.82922   5
 -10  -3  -1 0.29666 0.43671   1
 -11  -3  -1 0.15917 0.40709   1
 -11  -3  -1 0.21534 0.82720   5
 -11  -3  -1 -0.2677 0.38181   3
 -12  -3  -1 -0.0978 0.30399   1
 -12  -3  -1 0.35900 0.94278   5
 -12  -3  -1 0.56796 0.48473   3
 -12   4   1 0.17544 0.31469   3
  11  -4  -1 0.19817 0.88729   6
 -11   4   1 -0.3742 0.90986   6
 -11   4   1 0.14120 0.26012   3
  10  -4  -1 -0.8660 0.75877   6
 -10   4   1 -0.4385 0.79752   6
 -10   4   1 -0.3868 0.25988   3
   9  -4  -1 1.64115 0.96076   6
  -9   4   1 0.86102 0.29456   3
  -9   4   1 0.13465 0.71385   6
  -8   4   1 8.68862 0.58380   1
  -8   4   1 10.6332 0.67720   3
  -8   4   1 8.29025 1.37264   6
  -7   4   1 11.2727 0.70263   3
  -7   4   1 12.2968 0.76860   1
  -7   4   1 12.2292 1.28443   5
  -7   4   1 12.8707 1.57773   6
  -6   4   1 1.04741 0.41440   5
  -6   4   1 0.27949 0.23692   1
  -6   4   1 0.15155 0.49190   6
  -6   4   1 0.14362 0.21156   3
  -5   4   1 57.8578 2.15007   1
  -5   4   1 59.5198 1.97421   3
  -5   4   1 62.4796 2.43982   5
  -5   4   1 61.0318 2.81302   6
  -4   4   1 61.7676 2.36878   5
  -4   4   1 62.2154 2.76701   6
  -4   4   1 63.3388 2.08306   3
  -4   4   1 68.1774 2.31954   1
  -3   4   1 4.96833 0.52233   5
  -3   4   1 4.77733 0.58654   1
  -3   4   1 3.71197 0.53681   1
  -3   4   1 4.31192 0.69461   6
   2  -4  -1 24.9626 0.89670   2
  -2   4   1 24.8627 1.05914   5
  -2   4   1 22.0257 1.03448   3
  -2   4   1 22.1679 1.16835   1
   1  -4  -1 255.809 6.84204   2
  -1   4   1 256.962 7.41174   1
  -1   4   1 252.768 6.92168   3
  -1   4   1 262.227 7.51435   5
  -1   4   1 249.438 7.81754   6
   0  -4  -1 -0.1965 0.24836   1
   0  -4  -1 0.04746 0.16556   2
   0   4   1 0.01375 0.23001   6
   0   4   1 -0.3182 0.18311   2
   0   4   1 -0.1969 0.26133   5
   0   4   1 -0.3458 0.20276   1
  -1  -4  -1 248.650 7.29049   1
   1   4   1 244.607 7.56917   6
   1   4   1 252.590 6.78072   2
   1   4   1 254.772 7.33358   1
  -2  -4  -1 22.5354 1.24406   1
  -2  -4  -1 23.8054 0.90414   2
  -2  -4  -1 22.8447 1.10541   3
   2   4   1 24.9768 1.03180   2
   2   4   1 24.7213 1.29283   1
   2   4   1 25.2679 1.24815   6
  -3  -4  -1 4.27826 0.62253   5
  -3  -4  -1 3.01627 0.55975   1
  -3  -4  -1 4.91935 0.59732   4
  -3  -4  -1 4.04176 0.53365   3
   3   4   1 3.76690 0.60431   6
   3   4   1 5.11969 0.50834   2
  -4  -4  -1 66.1045 2.73026   5
  -4  -4  -1 64.4521 2.43833   4
  -4  -4  -1 60.2567 2.22614   3
  -4  -4  -1 65.8580 2.52700   1
   4   4   1 62.8681 2.06069   2
   4   4   1 64.9041 2.55027   6
  -5  -4  -1 59.6510 2.42892   4
  -5  -4  -1 62.3898 2.48316   1
  -5  -4  -1 62.4173 2.23815   3
  -5  -4  -1 60.0659 2.75828   5
   5   4   1 60.9948 2.56612   6
  -6  -4  -1 0.27868 0.35505   1
  -6  -4  -1 -0.0280 0.33081   4
  -6  -4  -1 0.63986 0.33252   3
  -6  -4  -1 -0.1353 0.40263   5
   6   4   1 0.70756 0.51372   6
  -7  -4  -1 14.4310 1.13094   1
  -7  -4  -1 12.4701 0.98223   3
  -7  -4  -1 11.6734 1.46977   5
   7   4   1 13.8053 1.26347   6
  -8  -4  -1 9.31682 1.06260   1
  -8  -4  -1 10.1510 1.03553   3
  -8  -4  -1 11.0657 1.52750   5
   8   4   1 8.76395 1.21158   6
  -9  -4  -1 0.55656 0.74042   5
  -9  -4  -1 0.55222 0.46000   1
  -9  -4  -1 -0.1636 0.38761   3
 -10  -4  -1 0.34626 0.67928   5
 -10  -4  -1 -0.0755 0.46289   1
 -10  -4  -1 0.45657 0.48340   3
 -11  -4  -1 0.66741 0.49281   3
 -11  -4  -1 0.32032 0.52352   1
 -11  -4  -1 0.43457 0.83697   5
 -12  -4  -1 0.80728 0.50098   1
 -12  -4  -1 0.78336 0.61245   3
 -12  -4  -1 0.22070 0.97096   5
  11  -5  -1 -0.2060 1.06476   6
 -11   5   1 0.19061 1.03886   6
 -11   5   1 0.20297 0.34541   3
  10  -5  -1 2.09148 1.09946   6
 -10   5   1 2.49313 1.11476   6
 -10   5   1 1.30917 0.41280   3
  -9   5   1 -1.0788 0.62693   6
  -9   5   1 0.49074 0.25450   1
  -9   5   1 -0.0544 0.30312   3
  -8   5   1 0.65604 0.36657   1
  -8   5   1 -0.3021 0.70039   6
  -8   5   1 -0.0712 0.29916   3
  -7   5   1 13.2868 1.69338   6
  -7   5   1 10.6509 0.84994   1
  -7   5   1 9.55117 0.77578   3
  -6   5   1 56.0958 2.24079   1
  -6   5   1 60.9798 3.02599   6
  -6   5   1 56.6289 2.06969   3
  -5   5   1 -0.2685 0.20375   3
  -5   5   1 0.10347 0.25782   1
  -5   5   1 -0.2695 0.34533   6
  -5   5   1 0.11493 0.31550   5
  -4   5   1 56.0344 2.05524   5
  -4   5   1 40.2797 2.29723   6
   2  -5  -1 174.833 4.66995   2
  -2   5   1 169.096 5.25011   1
  -2   5   1 147.225 5.07298   5
  -2   5   1 168.013 4.85409   3
  -2   5   1 170.777 5.61642   6
   1  -5  -1 37.5027 1.71021   1
   1  -5  -1 35.5440 1.37323   2
  -1   5   1 35.8427 1.56168   3
  -1   5   1 36.1365 1.76961   6
  -1   5   1 37.0220 1.20693   2
  -1   5   1 40.0308 1.78608   1
   0  -5  -1 296.046 8.36205   1
   0  -5  -1 280.154 7.71298   2
   0   5   1 281.927 8.53346   5
   0   5   1 285.488 8.38524   1
   0   5   1 281.924 7.82110   3
   0   5   1 287.148 7.65950   2
   0   5   1 278.110 8.71555   6
  -1  -5  -1 39.5856 1.79476   1
  -1  -5  -1 36.1769 1.53718   3
   1   5   1 37.0085 1.42487   2
   1   5   1 34.0529 1.72109   1
   1   5   1 36.6509 1.71075   6
  -2  -5  -1 166.297 4.90684   3
  -2  -5  -1 172.768 5.37457   1
  -2  -5  -1 164.978 4.65353   2
   2   5   1 164.563 4.79288   2
   2   5   1 160.356 5.32166   1
   2   5   1 171.497 5.46621   6
  -3  -5  -1 37.4857 1.71511   4
  -3  -5  -1 36.1917 1.11015   2
  -3  -5  -1 35.5783 1.78912   1
  -3  -5  -1 37.3767 1.60490   3
   3   5   1 38.1844 1.79409   6
   3   5   1 34.4444 1.45276   2
   3   5   1 37.8266 1.85609   1
  -4  -5  -1 53.7250 2.38769   1
  -4  -5  -1 57.8380 2.32621   4
  -4  -5  -1 52.9158 2.13056   3
   4   5   1 52.5209 2.34745   6
   4   5   1 57.8607 1.99859   2
  -5  -5  -1 0.59076 0.35573   3
  -5  -5  -1 0.18221 0.33608   4
  -5  -5  -1 0.13323 0.37395   1
  -5  -5  -1 -0.0411 0.38911   5
   5   5   1 0.24624 0.29963   2
   5   5   1 -0.8149 0.39780   6
  -6  -5  -1 64.4068 2.47413   3
  -6  -5  -1 60.3598 2.63019   4
  -6  -5  -1 58.6888 2.97526   5
  -6  -5  -1 61.1811 2.68840   1
   6   5   1 59.3537 2.70679   6
  -7  -5  -1 10.9868 1.43028   5
  -7  -5  -1 10.5801 1.21653   1
  -7  -5  -1 10.0387 1.06778   3
   7   5   1 10.9576 1.26235   6
  -8  -5  -1 0.07073 0.47135   3
  -8  -5  -1 1.15152 0.76884   5
  -8  -5  -1 0.66501 0.59814   1
  -9  -5  -1 -0.1058 0.47509   1
  -9  -5  -1 -0.5728 0.40605   3
  -9  -5  -1 0.57494 0.67524   5
 -10  -5  -1 1.78070 0.90529   5
 -10  -5  -1 1.87590 0.73576   1
 -10  -5  -1 0.67056 0.51783   3
 -11  -5  -1 -0.3315 0.50809   3
 -11  -5  -1 0.13962 0.78604   5
 -11  -5  -1 -0.1810 0.55813   1
 -11   6   1 0.10424 0.41740   3
 -10   6   1 -0.0335 0.34523   3
 -10   6   1 -0.1790 0.20915   1
 -10   6   1 -0.9535 0.87243   6
  -9   6   1 1.78637 0.46034   1
  -9   6   1 1.42713 0.48235   3
  -9   6   1 0.66717 0.92750   6
  -8   6   1 2.19677 0.56173   3
  -8   6   1 1.76587 0.52174   1
  -8   6   1 1.94232 0.94988   6
  -7   6   1 1.59977 0.79506   6
  -7   6   1 0.72177 0.40242   3
  -7   6   1 0.26994 0.36447   1
  -6   6   1 4.31583 1.09465   6
  -6   6   1 3.88424 0.66595   3
  -6   6   1 3.51416 0.67680   1
  -5   6   1 5.03407 0.69317   3
  -5   6   1 3.33030 0.84358   6
  -5   6   1 5.37757 0.80517   1
  -4   6   1 16.6365 1.46849   6
  -4   6   1 17.1640 1.12037   3
  -4   6   1 18.6703 1.26792   1
   3  -6  -1 44.5925 1.66704   2
  -3   6   1 46.2574 2.13353   1
  -3   6   1 47.0853 1.90702   5
  -3   6   1 45.6650 1.94986   3
   2  -6  -1 22.2720 1.06124   2
  -2   6   1 23.8282 1.21284   5
  -2   6   1 23.8878 1.52103   6
  -2   6   1 20.4673 1.22315   3
  -2   6   1 22.0060 1.41064   1
   1  -6  -1 1.65773 0.40229   2
   1  -6  -1 2.41255 0.57540   1
  -1   6   1 1.26988 0.47068   6
  -1   6   1 2.09878 0.49275   3
  -1   6   1 1.55356 0.47451   5
  -1   6   1 1.52935 0.51041   1
  -1   6   1 1.95163 0.31987   2
   0  -6  -1 0.52679 0.30030   2
   0  -6  -1 -0.2704 0.21153   2
   0  -6  -1 -0.1670 0.30603   1
   0   6   1 0.27080 0.30922   6
   0   6   1 0.18753 0.29690   2
   0   6   1 -0.5500 0.26441   1
   0   6   1 0.53496 0.50174   5
   0   6   1 -0.3687 0.26360   3
  -1  -6  -1 1.19522 0.48925   1
  -1  -6  -1 2.14510 0.47986   3
   1   6   1 1.93302 0.52815   6
   1   6   1 1.19561 0.41991   3
   1   6   1 1.45767 0.47711   1
  -2  -6  -1 23.5651 1.48442   1
  -2  -6  -1 22.2694 1.03835   2
  -2  -6  -1 24.0416 1.30918   3
   2   6   1 22.2413 1.39824   6
   2   6   1 23.4187 1.19173   2
   2   6   1 22.3873 1.46944   1
  -3  -6  -1 48.9882 2.31797   1
  -3  -6  -1 46.1030 1.50991   2
  -3  -6  -1 43.7986 2.11423   4
  -3  -6  -1 45.4308 1.98006   3
   3   6   1 47.0741 1.87650   2
   3   6   1 50.0897 2.23411   6
  -4  -6  -1 15.9665 1.32254   1
  -4  -6  -1 15.3840 1.16800   4
  -4  -6  -1 16.5155 1.16135   3
   4   6   1 15.3595 1.26571   6
   4   6   1 17.2213 1.06957   2
  -5  -6  -1 6.76216 0.91773   3
  -5  -6  -1 5.40277 0.84351   4
  -5  -6  -1 4.55694 0.87500   1
   5   6   1 4.73822 0.66721   2
   5   6   1 4.75325 0.88215   6
  -6  -6  -1 4.81015 0.82929   3
  -6  -6  -1 4.57085 0.92228   1
   6   6   1 5.60258 0.96412   6
  -7  -6  -1 1.72547 0.63783   3
  -7  -6  -1 0.35746 0.58731   1
  -8  -6  -1 1.26398 0.67998   1
  -8  -6  -1 2.81613 0.73734   3
  -9  -6  -1 1.15396 0.71283   1
  -9  -6  -1 0.57499 0.61891   3
 -10  -6  -1 -0.6940 0.58045   1
 -10  -6  -1 -0.1464 0.53653   3
 -11  -6  -1 -0.0574 0.53863   3
 -11  -6  -1 -0.1491 0.71624   1
 -10   7   1 0.55755 0.38017   1
 -10   7   1 1.19508 1.20395   6
 -10   7   1 0.51772 0.49517   3
  -9   7   1 0.07977 0.40748   1
  -9   7   1 0.09255 0.39863   3
  -9   7   1 -0.1852 0.77886   6
  -8   7   1 0.24433 0.40833   3
  -8   7   1 -0.3785 0.35581   1
  -8   7   1 -0.2435 0.67325   6
  -7   7   1 0.94208 0.85492   6
  -7   7   1 0.40672 0.42562   3
  -7   7   1 0.33096 0.42022   1
  -6   7   1 6.53393 1.27719   6
  -6   7   1 6.32618 0.95215   1
  -6   7   1 6.77575 0.87594   3
  -5   7   1 1.52615 0.69106   6
  -5   7   1 2.00047 0.57672   3
  -5   7   1 0.62949 0.49222   1
  -4   7   1 52.1588 2.28197   3
  -4   7   1 56.0485 2.92720   6
  -4   7   1 54.8252 2.54456   1
   3  -7  -1 31.4521 1.39804   2
  -3   7   1 30.5871 1.62869   3
  -3   7   1 29.2271 1.94528   6
  -3   7   1 26.0900 1.73872   1
   2  -7  -1 32.7098 1.50895   2
  -2   7   1 32.7647 1.60067   5
  -2   7   1 31.4229 1.89522   1
  -2   7   1 30.5473 1.67904   3
  -2   7   1 33.4857 2.03755   6
   1  -7  -1 35.6778 1.60949   2
  -1   7   1 35.9187 1.81716   5
  -1   7   1 39.0936 2.08349   6
  -1   7   1 35.3172 1.28974   2
  -1   7   1 38.0259 2.09243   1
  -1   7   1 35.5624 1.82707   3
   0  -7  -1 -0.6847 0.25779   2
   0   7   1 0.07228 0.37061   6
   0   7   1 -1.1204 0.34276   1
   0   7   1 0.39107 0.55458   5
   0   7   1 -0.8955 0.37053   2
   0   7   1 -0.7312 0.33487   3
  -1  -7  -1 26.7111 1.41067   2
  -1  -7  -1 35.3430 1.84798   3
  -1  -7  -1 35.3638 2.01606   1
   1   7   1 38.2210 2.08479   1
   1   7   1 35.5317 1.90765   6
   1   7   1 34.7473 1.78913   3
   1   7   1 37.8059 1.64296   2
   1   7   1 38.7056 2.03547   5
  -2  -7  -1 33.5828 1.96778   1
  -2  -7  -1 31.3816 1.40144   2
  -2  -7  -1 33.6198 1.74606   3
   2   7   1 34.0765 1.87803   6
   2   7   1 31.5309 1.58440   2
  -3  -7  -1 31.0912 1.93748   1
  -3  -7  -1 28.8652 1.16658   2
  -3  -7  -1 27.8693 1.73260   4
  -3  -7  -1 29.7365 1.66278   3
   3   7   1 29.0550 1.52604   2
   3   7   1 30.8126 1.80237   6
  -4  -7  -1 53.6508 2.34287   3
  -4  -7  -1 50.5697 2.42475   4
  -4  -7  -1 55.6394 2.69283   1
   4   7   1 49.4769 2.11667   2
   4   7   1 48.7053 2.45781   6
  -5  -7  -1 1.75601 0.60158   3
  -5  -7  -1 1.11236 0.61253   1
  -5  -7  -1 0.62080 0.49612   4
   5   7   1 0.94387 0.50787   2
   5   7   1 0.80950 0.58910   6
  -6  -7  -1 6.47723 1.02261   3
  -6  -7  -1 6.54687 1.23264   1
   6   7   1 7.10200 0.90521   2
   6   7   1 7.72396 1.18602   6
  -7  -7  -1 0.42616 0.53718   3
  -7  -7  -1 0.68332 0.69998   1
  -8  -7  -1 -0.7269 0.46381   3
  -8  -7  -1 -1.2697 0.53215   1
  -9  -7  -1 0.81637 0.81208   1
  -9  -7  -1 -0.0134 0.53158   3
 -10  -7  -1 0.70190 0.83543   1
 -10  -7  -1 -0.0157 0.59629   3
 -10   8   1 1.65105 0.69357   3
 -10   8   1 0.65146 0.52549   1
  -9   8   1 0.94319 1.09257   6
  -9   8   1 -0.1420 0.43698   3
  -9   8   1 0.27019 0.50258   1
  -8   8   1 0.81072 0.54909   1
  -8   8   1 1.01426 0.54465   3
  -8   8   1 1.33620 0.97065   6
  -7   8   1 1.47944 0.99032   6
  -7   8   1 0.19512 0.46777   3
  -7   8   1 0.25904 0.53564   1
  -6   8   1 -0.1364 0.48235   1
  -6   8   1 0.44522 0.45595   3
  -6   8   1 -0.5335 0.67305   6
  -5   8   1 7.72990 1.14198   1
  -5   8   1 8.57005 1.44955   6
  -5   8   1 6.61980 0.97276   3
  -4   8   1 0.81055 0.75387   6
  -4   8   1 0.19548 0.50272   1
  -4   8   1 0.88566 0.55181   3
   3  -8  -1 193.930 5.66178   2
  -3   8   1 187.868 6.92203   6
  -3   8   1 176.955 6.35972   1
  -3   8   1 187.272 5.95544   3
   2  -8  -1 32.5981 1.58480   2
  -2   8   1 30.9372 2.01960   1
  -2   8   1 31.1901 1.79888   3
  -2   8   1 31.0434 2.11100   6
   1  -8  -1 9.85304 0.96368   2
   1  -8  -1 8.36951 0.90395   2
  -1   8   1 8.46670 1.26393   6
  -1   8   1 9.55232 1.08961   5
  -1   8   1 9.36027 1.26083   1
  -1   8   1 8.74325 0.59440   2
  -1   8   1 9.16588 1.11646   3
   0  -8  -1 -0.3508 0.34796   2
   0   8   1 -0.2546 0.50818   1
   0   8   1 -0.2380 0.58629   5
   0   8   1 -0.2808 0.36068   2
   0   8   1 -0.7703 0.38613   3
   0   8   1 0.13714 0.46409   6
  -1  -8  -1 9.25376 0.90730   2
   1   8   1 8.75173 1.20903   5
   1   8   1 8.54969 0.89938   2
   1   8   1 7.93119 1.12402   6
  -2  -8  -1 35.7294 2.25580   1
  -2  -8  -1 34.6222 1.52866   2
   2   8   1 32.7619 2.00861   6
   2   8   1 34.6674 1.71758   2
  -3  -8  -1 186.673 5.32212   2
  -3  -8  -1 192.298 6.65978   1
  -3  -8  -1 184.428 6.53723   4
  -3  -8  -1 191.926 6.03682   3
   3   8   1 189.277 6.56787   6
   3   8   1 185.635 5.75329   2
  -4  -8  -1 0.40054 0.61864   1
  -4  -8  -1 -0.2564 0.53832   3
  -4  -8  -1 -0.3995 0.46148   4
   4   8   1 -0.3955 0.46782   2
   4   8   1 0.38168 0.62764   6
  -5  -8  -1 7.47808 1.27580   1
  -5  -8  -1 5.58944 0.96334   3
  -5  -8  -1 6.97847 1.08738   4
   5   8   1 6.71900 1.11775   6
   5   8   1 4.95247 0.84536   2
  -6  -8  -1 0.12229 0.54725   3
  -6  -8  -1 -0.1870 0.60467   1
   6   8   1 -0.3694 0.52540   2
  -7  -8  -1 1.66058 0.77648   1
  -7  -8  -1 0.73627 0.63138   3
  -8  -8  -1 1.13470 0.76426   3
  -8  -8  -1 -0.1206 0.66877   1
  -9  -8  -1 -0.0710 0.57079   3
  -9  -8  -1 -0.7024 0.77088   1
 -10  -8  -1 1.69871 0.88725   3
 -10  -8  -1 3.24904 1.17897   1
  -9   9   1 4.25467 0.92522   1
  -9   9   1 4.53784 0.96913   3
  -8   9   1 0.83420 0.61896   3
  -8   9   1 0.80113 1.05375   6
  -8   9   1 -0.0291 0.54189   1
  -7   9   1 0.23306 0.77150   6
  -7   9   1 1.29804 0.74473   1
  -7   9   1 1.49744 0.65255   3
  -6   9   1 2.64040 0.90000   1
  -6   9   1 4.27086 0.87956   3
  -6   9   1 6.06237 1.44135   6
  -5   9   1 1.69871 0.80924   1
  -5   9   1 2.37868 0.72943   3
  -5   9   1 1.06772 0.97430   6
  -4   9   1 0.62047 0.84065   6
  -4   9   1 -0.0966 0.51392   1
  -4   9   1 0.27657 0.51625   3
   3  -9  -1 53.1434 2.24830   2
  -3   9   1 51.0665 2.52555   3
  -3   9   1 45.8347 2.68187   1
  -3   9   1 50.4877 3.06349   6
   2  -9  -1 1.15966 0.52204   2
   2  -9  -1 0.75005 0.53647   2
  -2   9   1 0.50876 0.62951   6
  -2   9   1 0.60871 0.58837   3
  -2   9   1 0.77768 0.64140   1
   1  -9  -1 4.36325 0.72849   2
  -1   9   1 3.51630 0.79033   3
  -1   9   1 5.73949 1.08869   1
  -1   9   1 3.51209 0.90959   6
   0  -9  -1 29.7910 1.57517   2
   0   9   1 28.5292 1.97922   6
   0   9   1 26.3939 1.98121   1
   0   9   1 30.3239 1.40621   2
  -1  -9  -1 3.82545 0.66218   2
   1   9   1 4.25549 1.02553   5
   1   9   1 4.89937 0.73699   2
   1   9   1 2.21680 0.72913   6
  -2  -9  -1 0.80895 0.42453   2
  -2  -9  -1 0.44309 0.59144   4
   2   9   1 0.33429 0.80051   5
   2   9   1 1.20759 0.69620   6
   2   9   1 1.41829 0.60525   2
  -3  -9  -1 49.2875 1.84192   2
  -3  -9  -1 52.5285 2.78424   4
   3   9   1 48.5256 2.24970   2
   3   9   1 46.8127 2.57606   6
  -4  -9  -1 -0.0211 0.60144   1
  -4  -9  -1 0.91034 0.62955   3
  -4  -9  -1 0.19344 0.59568   4
   4   9   1 0.30347 0.58074   2
   4   9   1 0.77424 0.65543   6
  -5  -9  -1 0.48729 0.67100   3
  -5  -9  -1 1.43331 0.85948   1
   5   9   1 0.39481 0.67673   2
  -6  -9  -1 2.51828 0.87921   3
  -6  -9  -1 3.11864 1.13832   1
   6   9   1 2.39757 0.84722   2
  -7  -9  -1 0.06825 0.84653   1
  -7  -9  -1 -1.1485 0.62696   3
   7   9   1 -0.5745 0.67033   2
  -8  -9  -1 0.85098 0.78177   3
  -8  -9  -1 1.42357 0.94575   1
  -9  -9  -1 7.13566 1.36152   3
  -9  -9  -1 5.88299 1.45918   1
  -8  10   1 6.57879 1.28499   1
  -8  10   1 6.13015 1.13163   3
  -7  10   1 4.44126 1.40205   6
  -7  10   1 2.94442 1.08166   1
  -7  10   1 4.00861 1.00482   3
  -6  10   1 0.91706 0.85767   1
  -6  10   1 0.50514 0.96549   6
  -6  10   1 1.78772 0.80000   3
  -5  10   1 3.24214 0.88973   3
  -5  10   1 2.12550 0.93745   1
  -5  10   1 2.81658 1.25453   6
   4 -10  -1 -0.1178 0.56351   2
  -4  10   1 0.58204 0.84482   6
  -4  10   1 0.30100 0.61131   3
  -4  10   1 0.33224 0.72160   1
   3 -10  -1 8.18002 1.07164   2
   3 -10  -1 8.48176 1.06313   2
  -3  10   1 6.15740 1.15380   3
  -3  10   1 8.47114 1.46202   1
  -3  10   1 6.88989 1.44929   6
   2 -10  -1 4.65389 0.83899   2
   2 -10  -1 5.18624 0.90195   2
  -2  10   1 5.14179 1.02450   3
  -2  10   1 5.71625 1.23954   6
  -2  10   1 5.15295 1.16069   1
   1 -10  -1 -0.2391 0.42302   2
  -1  10   1 0.08325 0.65836   1
  -1  10   1 -0.5370 0.61111   6
   0 -10  -1 -0.0294 0.40050   2
   0  10   1 0.77217 0.73724   6
   0  10   1 -0.3134 0.34513   2
  -1 -10  -1 0.44821 0.42960   2
   1  10   1 -0.3445 0.48573   6
   1  10   1 -0.0877 0.49800   2
  -2 -10  -1 3.42755 1.02394   4
  -2 -10  -1 4.55971 0.70795   2
   2  10   1 4.86902 1.22269   5
   2  10   1 4.88151 1.03194   6
   2  10   1 4.46332 0.83486   2
  -3 -10  -1 9.00041 0.83105   2
  -3 -10  -1 8.44954 1.38030   4
   3  10   1 8.20100 1.30940   6
   3  10   1 8.43816 1.43044   5
   3  10   1 8.48644 1.10152   2
  -4 -10  -1 -0.1859 0.62719   4
   4  10   1 0.07361 0.61542   2
   5  10   1 1.37997 0.79989   2
  -6 -10  -1 3.29069 1.21102   1
  -6 -10  -1 1.98370 0.93391   3
   6  10   1 0.33474 0.81736   2
  -7 -10  -1 2.95367 1.28297   1
  -7 -10  -1 2.82044 1.02498   3
   7  10   1 3.06896 1.03433   2
  -8 -10  -1 7.92318 1.46423   3
  -8 -10  -1 6.81194 1.64366   1
   8  10   1 6.37790 1.35625   2
  -7  11   1 -0.4072 0.85356   1
  -7  11   1 0.25492 0.67182   3
  -6  11   1 1.64838 0.98106   1
  -6  11   1 0.59467 0.77609   3
  -5  11   1 3.42066 1.23243   1
  -5  11   1 3.43672 1.49846   6
  -5  11   1 4.18023 1.08223   3
   4 -11  -1 5.73599 0.99810   2
   4 -11  -1 3.37433 0.85477   2
  -4  11   1 4.24992 1.28234   1
  -4  11   1 3.87275 1.09818   3
  -4  11   1 4.63311 1.46314   6
   3 -11  -1 1.44169 0.67777   2
  -3  11   1 2.30394 0.93396   3
  -3  11   1 1.09025 1.02684   6
  -3  11   1 2.71181 1.13186   1
   2 -11  -1 5.34137 0.96219   2
  -2  11   1 5.59275 1.29728   3
  -2  11   1 6.53400 1.41887   1
  -2  11   1 8.52064 1.56392   6
   1 -11  -1 10.5686 1.21662   2
  -1  11   1 15.7296 2.07533   6
   0 -11  -1 0.57223 0.55658   2
   0  11   1 1.20964 0.88119   6
  -1 -11  -1 14.0796 1.31821   2
   1  11   1 12.9043 1.22120   2
   1  11   1 10.4145 1.61679   6
  -2 -11  -1 5.71921 0.84353   2
  -2 -11  -1 6.48607 1.34274   4
   2  11   1 7.70381 1.15339   2
   2  11   1 4.30078 1.15548   6
  -3 -11  -1 2.91609 1.01679   4
   3  11   1 1.39926 0.74365   2
   4  11   1 3.91112 1.25059   5
   4  11   1 3.42710 0.95535   2
   5  11   1 3.75062 1.28602   5
   5  11   1 3.34092 1.01711   2
   6  11   1 -1.1125 0.79249   2
  -7 -11  -1 0.08454 1.03743   1
   7  11   1 -1.3511 0.82179   2
  -5  12   1 0.09507 1.03292   1
  -5  12   1 0.66519 0.88458   3
   4 -12  -1 0.29263 0.70094   2
  -4  12   1 2.38666 1.07671   3
  -4  12   1 1.09413 1.13384   6
  -4  12   1 0.23756 0.92278   1
   3 -12  -1 0.89731 0.65416   2
  -3  12   1 0.21770 0.97753   1
  -3  12   1 2.14080 1.15472   6
   2 -12  -1 1.78082 0.73660   2
  -2  12   1 0.61621 1.08332   6
   1 -12  -1 3.66289 0.83542   2
  -1  12   1 2.86515 1.12789   6
   0 -12  -1 0.58298 0.59044   2
   0  12   1 -0.1565 0.88008   6
  -1 -12  -1 3.30576 1.19371   4
  -1 -12  -1 2.88158 0.78328   2
   1  12   1 5.81324 1.31381   6
  -2 -12  -1 2.67586 1.20570   4
  -2 -12  -1 1.87403 0.66929   2
   2  12   1 1.35796 0.80059   2
  -3 -12  -1 1.35007 1.01457   4
   3  12   1 0.93403 0.86690   2
   4  12   1 0.89311 0.86436   2
   5  12   1 1.78718 0.95367   2
   3 -13  -1 1.44503 0.79551   2
   2 -13  -1 -0.3549 0.57742   2
   1 -13  -1 -0.0628 0.60457   2
  -1  13   1 0.37235 1.16781   6
   0 -13  -1 1.61329 0.76440   2
   0  13   1 0.81296 1.05919   6
  -1 -13  -1 1.24649 0.69728   2
   3  13   1 3.03666 0.99512   2
   3  13  -2 0.12353 0.76334   2
   2  13  -2 -0.0858 0.71033   2
  -1 -13   2 1.70532 0.75955   2
   0 -13   2 0.64629 0.66230   2
  -1  13  -2 0.16316 0.95682   6
   1 -13   2 1.06970 0.72649   2
  -2  13  -2 1.93172 1.25028   6
   2 -13   2 0.19690 0.60555   2
   3 -13   2 0.29719 0.66476   2
   6  12  -2 1.82845 1.37774   5
   5  12  -2 -1.5163 1.21930   5
   5  12  -2 -0.1488 0.86483   2
   4  12  -2 -0.6045 0.78044   2
   4  12  -2 -1.5163 1.19092   5
  -4 -12   2 -0.1953 0.81269   4
   3  12  -2 3.54261 0.95797   2
  -3 -12   2 1.33926 1.04401   4
   2  12  -2 0.90133 0.75329   2
  -2 -12   2 2.00222 0.97796   4
  -2 -12   2 1.62026 0.61818   2
   1  12  -2 0.80058 0.59617   2
  -1 -12   2 -0.2828 0.84582   4
  -1 -12   2 -0.0129 0.51320   2
   0  12  -2 1.34433 0.95338   6
   0 -12   2 2.58187 0.75033   2
   0 -12   2 3.26491 1.18234   4
  -1  12  -2 -0.3454 0.83501   6
   1 -12   2 0.28032 0.57024   2
  -2  12  -2 0.68717 0.96980   6
   2 -12   2 0.90337 0.62695   2
  -3  12  -2 2.64366 1.13400   1
  -3  12  -2 2.89665 1.27919   6
   3 -12   2 3.19815 0.84595   2
  -4  12  -2 0.48498 1.02810   6
  -4  12  -2 -0.9707 0.98883   1
  -4  12  -2 0.70626 1.00662   3
   4 -12   2 0.93625 0.68455   2
  -5  12  -2 0.66451 0.99920   1
  -5  12  -2 1.02819 0.90726   3
  -6  12  -2 2.44805 1.17862   1
  -6  12  -2 1.99965 0.96755   3
   7  11  -2 5.71582 1.29313   2
  -7 -11   2 6.69378 1.68908   1
   6  11  -2 11.5870 1.54863   2
   6  11  -2 7.17878 1.87974   5
   5  11  -2 7.77880 1.77652   5
   5  11  -2 8.79171 1.35612   2
   4  11  -2 -0.3879 0.67897   2
   4  11  -2 0.93045 1.14922   5
  -4 -11   2 0.66171 0.72687   4
   3  11  -2 -0.3683 0.88751   5
   3  11  -2 0.09664 0.68774   2
  -3 -11   2 -0.5538 0.56259   4
   2  11  -2 0.45840 0.64203   2
   2  11  -2 0.56881 1.04506   5
  -2 -11   2 0.31872 0.77883   4
  -2 -11   2 0.50620 0.47588   2
   1  11  -2 -0.0574 0.65535   6
   1  11  -2 1.36953 0.61663   2
  -1 -11   2 1.19523 0.55848   2
  -1 -11   2 1.06840 0.89452   4
   0  11  -2 -0.0998 0.66890   6
   0 -11   2 -0.2585 0.40449   2
  -1  11  -2 0.55589 0.85580   6
   1 -11   2 0.94576 0.60334   2
  -2  11  -2 -0.1150 0.80081   3
  -2  11  -2 2.06726 1.03065   6
  -2  11  -2 0.36076 0.83697   1
   2 -11   2 0.77218 0.60016   2
  -3  11  -2 -0.4071 0.62879   3
  -3  11  -2 0.40775 0.80888   6
  -3  11  -2 -0.6088 0.71638   1
   3 -11   2 -0.1219 0.51486   2
  -4  11  -2 -0.3208 0.83473   1
  -4  11  -2 1.22458 1.03089   6
  -4  11  -2 0.57449 0.73432   3
   4 -11   2 0.20277 0.56298   2
  -5  11  -2 10.1491 1.52490   3
  -5  11  -2 12.9211 1.87660   1
  -5  11  -2 10.8386 2.04719   6
  -6  11  -2 8.76857 1.65732   1
  -6  11  -2 8.75193 1.87117   6
  -6  11  -2 7.97704 1.37071   3
  -7  11  -2 5.18429 1.17967   3
  -7  11  -2 8.84676 1.59305   1
  -8 -10   2 -0.0018 0.78339   3
  -8 -10   2 1.16877 1.07648   1
   7  10  -2 3.60189 1.10525   2
  -7 -10   2 2.01414 0.94765   3
  -7 -10   2 3.24723 1.27979   1
   6  10  -2 3.81937 1.06845   2
  -6 -10   2 3.70084 1.05483   3
  -6 -10   2 4.27126 1.40238   1
   5  10  -2 18.8782 1.75669   2
  -5 -10   2 17.5400 2.14673   1
  -5 -10   2 18.5695 2.01919   4
   4  10  -2 3.27372 1.24336   5
   4  10  -2 3.28956 0.90156   2
  -4 -10   2 2.54465 0.86125   4
   3  10  -2 2.32200 0.73202   2
   3  10  -2 3.66436 1.21460   5
  -3 -10   2 1.12428 0.66751   4
   2  10  -2 11.9097 1.67800   5
   2  10  -2 10.7998 1.38658   6
   2  10  -2 15.8361 1.42524   2
  -2 -10   2 14.0712 1.05318   2
  -2 -10   2 12.0835 1.63248   4
   1  10  -2 2.35574 0.77154   6
   1  10  -2 3.13149 1.06409   5
   1  10  -2 1.74074 0.63317   2
  -1 -10   2 1.41050 0.75785   4
  -1 -10   2 2.15153 0.55226   2
   0  10  -2 11.4904 0.93213   2
   0  10  -2 9.01230 1.40506   5
   0  10  -2 10.2189 1.46911   6
   0 -10   2 11.4652 1.12142   2
  -1  10  -2 3.10156 0.95330   1
  -1  10  -2 0.97768 0.64396   6
   1 -10   2 2.06359 0.60393   2
  -2  10  -2 17.4620 2.01998   6
  -2  10  -2 15.2956 1.78659   1
  -2  10  -2 16.9418 1.68859   3
   2 -10   2 12.8215 1.29223   2
  -3  10  -2 2.75605 1.01275   1
  -3  10  -2 2.46205 0.86379   3
  -3  10  -2 2.42366 0.92184   6
   3 -10   2 3.00208 0.72796   2
  -4  10  -2 2.21619 0.96615   6
  -4  10  -2 3.38721 0.95270   3
  -4  10  -2 1.89744 0.94097   1
   4 -10   2 2.76459 0.71621   2
   4 -10   2 4.27930 0.81770   2
  -5  10  -2 16.5934 1.95006   1
  -5  10  -2 19.3858 2.46834   6
  -5  10  -2 17.0084 1.75933   3
  -6  10  -2 4.34690 0.99453   3
  -6  10  -2 4.75150 1.36338   6
  -6  10  -2 3.71296 1.06564   1
  -7  10  -2 2.07713 0.79636   3
  -7  10  -2 1.72235 1.16284   6
  -7  10  -2 2.19260 0.99807   1
  -8  10  -2 1.09149 0.72862   3
  -8  10  -2 0.62745 0.80070   1
  -9  -9   2 -0.4152 0.86353   1
  -9  -9   2 0.26327 0.80030   3
  -8  -9   2 -0.5334 0.64295   3
  -8  -9   2 -0.6510 0.77046   1
   7   9  -2 -0.0316 0.69194   2
  -7  -9   2 0.27300 0.68134   3
  -7  -9   2 0.64186 0.85438   1
   6   9  -2 1.83240 0.79892   2
  -6  -9   2 0.82637 0.68884   3
  -6  -9   2 1.05502 0.92202   1
   5   9  -2 11.0372 1.25787   2
  -5  -9   2 11.1730 1.41635   3
  -5  -9   2 8.43409 1.34662   4
  -5  -9   2 9.69257 1.54931   1
   4   9  -2 18.0081 1.43931   2
  -4  -9   2 16.9331 1.68267   3
  -4  -9   2 18.8543 2.01746   1
  -4  -9   2 19.5518 1.69296   4
   3   9  -2 0.50757 0.78081   5
   3   9  -2 2.49515 0.68985   6
   3   9  -2 1.79929 0.70912   2
  -3  -9   2 1.66184 0.81149   1
  -3  -9   2 1.59964 0.37958   2
  -3  -9   2 1.47712 0.65097   4
   2   9  -2 10.4120 1.42650   5
   2   9  -2 12.1998 1.19026   2
   2   9  -2 15.1256 1.36801   6
  -2  -9   2 15.6253 1.67900   4
  -2  -9   2 12.5909 0.95660   2
   1   9  -2 12.3209 1.51087   5
   1   9  -2 8.52079 1.21164   6
   1   9  -2 10.8896 1.04716   2
  -1  -9   2 10.0641 0.99097   2
   0   9  -2 0.17385 0.57117   1
   0   9  -2 0.58777 0.69370   5
   0   9  -2 -0.9248 0.39820   6
   0   9  -2 -0.6347 0.35478   2
   0  -9   2 0.33947 0.38344   2
  -1   9  -2 13.3171 1.43745   3
  -1   9  -2 10.9885 1.45616   1
  -1   9  -2 9.82715 1.36984   6
  -1   9  -2 9.60565 1.24431   5
   1  -9   2 7.73061 0.91877   2
  -2   9  -2 12.5620 1.61244   6
  -2   9  -2 13.0901 1.41177   3
  -2   9  -2 15.4921 1.77497   1
   2  -9   2 16.0354 1.17657   2
  -3   9  -2 0.60839 0.55220   3
  -3   9  -2 0.91713 0.65453   1
  -3   9  -2 2.16720 0.90078   6
   3  -9   2 0.85338 0.50362   2
   3  -9   2 1.31913 0.56022   2
  -4   9  -2 20.6454 2.19812   6
  -4   9  -2 18.6470 1.88269   1
  -4   9  -2 19.5239 1.54384   3
  -5   9  -2 9.17116 1.23117   3
  -5   9  -2 8.71999 1.33496   1
  -5   9  -2 9.25359 1.62768   6
  -6   9  -2 1.42079 0.69065   3
  -6   9  -2 2.49486 1.05912   6
  -6   9  -2 2.23090 0.83158   1
  -7   9  -2 0.14535 0.55970   1
  -7   9  -2 0.18370 0.52811   3
  -7   9  -2 0.04450 0.73412   6
  -8   9  -2 -0.2173 0.51681   3
  -8   9  -2 0.10725 0.87661   6
  -8   9  -2 -0.0475 0.59036   1
  -9   9  -2 0.39379 0.54770   3
  -9   9  -2 -0.1862 0.56437   1
 -10  -8   2 -0.6943 0.58344   3
 -10  -8   2 -0.7441 0.79460   1
  -9  -8   2 0.26928 0.76009   1
  -9  -8   2 -0.0624 0.64922   3
  -8  -8   2 1.46281 0.89037   1
  -8  -8   2 1.28987 0.68886   3
  -7  -8   2 0.45453 0.70874   1
  -7  -8   2 -0.0468 0.54237   3
   6   8  -2 1.95385 0.64656   2
  -6  -8   2 1.65005 0.81378   1
  -6  -8   2 1.03364 0.68455   4
  -6  -8   2 1.54056 0.70925   3
   5   8  -2 8.90559 1.05682   2
  -5  -8   2 6.22945 1.01752   3
  -5  -8   2 8.57132 1.23632   4
  -5  -8   2 7.71180 1.26592   1
   4   8  -2 25.0510 1.66375   6
   4   8  -2 22.6161 1.48616   2
  -4  -8   2 21.2375 1.69590   4
  -4  -8   2 24.7838 1.64883   3
  -4  -8   2 26.7789 1.97729   1
   3   8  -2 4.27347 0.81003   2
   3   8  -2 6.83074 0.98092   6
  -3  -8   2 7.30765 1.26031   1
  -3  -8   2 6.08464 0.58486   2
  -3  -8   2 5.93535 0.96745   3
  -3  -8   2 5.80070 0.96949   4
   2   8  -2 63.8057 2.51238   2
   2   8  -2 68.4738 2.92018   6
   2   8  -2 71.3376 3.22539   5
  -2  -8   2 68.9432 2.36148   2
  -2  -8   2 65.9287 3.08053   4
  -2  -8   2 62.0340 3.06325   1
  -2  -8   2 58.5289 2.64477   3
   1   8  -2 10.8388 1.20944   6
   1   8  -2 10.3045 1.50053   1
   1   8  -2 10.3188 1.37459   5
   1   8  -2 10.4668 0.99807   2
  -1  -8   2 10.4078 0.95357   2
   0   8  -2 0.12198 0.42137   6
   0   8  -2 0.30853 0.66294   5
   0   8  -2 -0.4259 0.41839   3
   0   8  -2 -0.1143 0.40478   2
   0   8  -2 0.07926 0.47543   1
   0  -8   2 -0.0777 0.35095   2
  -1   8  -2 10.3134 1.20182   5
  -1   8  -2 10.4077 1.15980   3
  -1   8  -2 12.4032 1.41768   6
  -1   8  -2 11.3056 0.72446   2
  -1   8  -2 12.4902 1.42879   1
   1  -8   2 12.3603 0.96334   2
  -2   8  -2 67.6551 2.78417   3
  -2   8  -2 65.6491 2.85128   5
  -2   8  -2 70.7168 3.14202   1
  -2   8  -2 67.3127 3.22982   6
   2  -8   2 68.0037 2.50920   2
   2  -8   2 62.8448 2.45888   2
  -3   8  -2 5.49929 0.83290   5
  -3   8  -2 5.89518 1.09403   1
  -3   8  -2 6.67790 1.14664   6
  -3   8  -2 5.26431 0.90407   3
   3  -8   2 5.76337 0.78517   2
  -4   8  -2 23.4431 1.55815   3
  -4   8  -2 23.6993 1.75150   1
  -4   8  -2 23.5605 1.93910   6
  -5   8  -2 7.93222 1.07504   3
  -5   8  -2 9.71794 1.25424   1
  -5   8  -2 8.34582 1.42967   6
  -6   8  -2 0.74523 0.58006   1
  -6   8  -2 1.35273 0.84680   6
  -6   8  -2 1.05744 0.55390   3
  -7   8  -2 -0.1036 0.40312   3
  -7   8  -2 0.84231 0.79735   6
  -7   8  -2 0.05441 0.42283   1
  -8   8  -2 1.92563 0.96687   6
  -8   8  -2 1.25714 0.61030   1
  -8   8  -2 1.84596 0.62766   3
  -9   8  -2 0.50812 0.52749   1
  -9   8  -2 1.06282 0.56923   3
  -9   8  -2 0.63016 1.04058   6
 -10   8  -2 0.48299 0.49239   1
 -10   8  -2 0.71311 0.53670   3
 -10  -7   2 0.38546 0.79351   1
 -10  -7   2 0.76280 0.66389   3
  -9  -7   2 2.44278 0.81187   3
  -9  -7   2 2.39862 0.86783   1
  -8  -7   2 0.49137 0.61925   1
  -8  -7   2 -0.0647 0.50543   3
  -7  -7   2 9.23781 1.17049   3
  -7  -7   2 9.10680 1.34968   1
  -6  -7   2 0.27063 0.58029   1
  -6  -7   2 2.08339 0.67124   3
  -6  -7   2 1.60783 0.63360   4
   5   7  -2 28.5208 1.53245   2
  -5  -7   2 31.3056 2.00774   1
  -5  -7   2 30.5027 1.72875   3
  -5  -7   2 28.0851 1.83767   4
   4   7  -2 -0.1187 0.36348   6
   4   7  -2 -0.9987 0.34524   2
  -4  -7   2 -0.1400 0.47454   4
  -4  -7   2 0.16372 0.50252   1
  -4  -7   2 0.27341 0.41973   3
   3   7  -2 4.67849 0.75951   6
   3   7  -2 7.20617 0.86025   2
  -3  -7   2 7.26825 1.10844   1
  -3  -7   2 5.85705 0.89480   4
  -3  -7   2 5.67292 0.45320   2
  -3  -7   2 5.40171 0.81564   3
   2   7  -2 20.3961 1.24440   2
   2   7  -2 19.2962 1.30569   6
  -2  -7   2 20.1142 1.01220   2
  -2  -7   2 18.4482 1.42756   4
  -2  -7   2 19.8711 1.28186   3
  -2  -7   2 20.2773 1.53270   1
   1   7  -2 4.85488 0.76062   6
   1   7  -2 5.47006 0.79757   3
   1   7  -2 4.69523 0.88752   1
   1   7  -2 4.92903 0.98962   5
  -1  -7   2 5.84392 0.89294   1
  -1  -7   2 7.67165 0.90558   3
   0   7  -2 0.09759 0.36630   2
   0   7  -2 -0.6467 0.30674   3
   0   7  -2 -0.1869 0.30463   6
   0   7  -2 0.33659 0.63104   5
   0   7  -2 -0.5509 0.30047   1
   0  -7   2 0.25449 0.46573   1
   0  -7   2 -0.4367 0.24935   2
  -1   7  -2 4.84677 0.51922   2
  -1   7  -2 4.94874 0.83589   5
  -1   7  -2 4.15618 0.76754   1
  -1   7  -2 5.60175 0.88890   6
  -1   7  -2 6.89539 0.86438   3
   1  -7   2 4.80804 0.63724   2
  -2   7  -2 19.2105 1.27044   3
  -2   7  -2 19.0793 1.49152   6
  -2   7  -2 17.2071 1.37239   1
  -2   7  -2 21.0340 1.32198   5
   2  -7   2 19.6358 1.11201   2
   2  -7   2 19.4231 1.09246   2
  -3   7  -2 5.16404 0.77737   3
  -3   7  -2 4.62708 0.90588   6
  -3   7  -2 5.04332 0.85579   1
  -3   7  -2 5.70363 0.78814   5
   3  -7   2 5.38604 0.66048   2
  -4   7  -2 0.47195 0.36295   5
  -4   7  -2 -0.4760 0.33627   1
  -4   7  -2 0.14643 0.35305   3
  -4   7  -2 -0.0236 0.48206   6
  -5   7  -2 29.7672 1.60908   3
  -5   7  -2 29.9853 2.14515   6
  -5   7  -2 30.0062 1.79899   1
  -6   7  -2 0.63564 0.42334   3
  -6   7  -2 0.67065 0.47848   1
  -6   7  -2 1.25136 0.70620   6
  -7   7  -2 7.46754 0.98951   1
  -7   7  -2 7.19499 1.44758   6
  -7   7  -2 7.28409 0.93675   3
  -8   7  -2 0.10243 0.42972   1
  -8   7  -2 0.03949 0.81548   6
  -8   7  -2 -0.8154 0.30593   3
  -9   7  -2 3.02844 0.68296   1
  -9   7  -2 1.12175 0.53438   3
  -9   7  -2 1.21235 1.13506   6
 -10   7  -2 0.04540 0.39615   1
 -10   7  -2 0.02970 0.46298   3
 -10   7  -2 2.58750 1.33350   6
  10  -7   2 1.31867 1.23474   6
 -11  -6   2 0.20179 0.53660   3
 -11  -6   2 0.09889 0.61113   1
 -10  -6   2 1.31214 0.72090   1
 -10  -6   2 -0.2902 0.46962   3
  -9  -6   2 -0.7454 0.47648   1
  -9  -6   2 -0.4804 0.44852   3
  -8  -6   2 0.60465 0.58505   1
  -8  -6   2 0.43061 0.49123   3
  -7  -6   2 7.36724 1.15644   4
  -7  -6   2 7.94295 1.11827   1
  -7  -6   2 6.70236 0.96909   3
  -6  -6   2 17.2409 1.68043   1
  -6  -6   2 22.3979 1.55717   4
  -6  -6   2 17.5344 1.30233   3
   5   6  -2 7.88975 0.82823   2
   5   6  -2 9.36987 1.01930   6
  -5  -6   2 7.96961 1.03232   4
  -5  -6   2 7.78868 0.93135   3
  -5  -6   2 8.93439 1.17507   1
   4   6  -2 49.7543 1.95022   2
   4   6  -2 48.2169 2.12842   6
  -4  -6   2 48.7426 2.37295   1
  -4  -6   2 52.4987 2.39010   4
  -4  -6   2 48.3989 2.08714   3
   3   6  -2 1.00527 0.40180   6
   3   6  -2 0.54506 0.38135   2
  -3  -6   2 0.51000 0.44445   1
  -3  -6   2 1.26457 0.47588   4
  -3  -6   2 1.00281 0.18866   2
  -3  -6   2 0.56429 0.36430   3
   2   6  -2 80.5409 3.17864   1
   2   6  -2 82.6706 3.03124   6
   2   6  -2 79.8971 2.72336   2
  -2  -6   2 83.9337 3.22810   4
  -2  -6   2 81.3379 2.85521   3
  -2  -6   2 80.8649 3.17541   1
  -2  -6   2 81.3367 2.55520   2
   1   6  -2 4.60349 0.66467   6
   1   6  -2 3.33336 0.57637   3
   1   6  -2 5.03297 0.62960   2
   1   6  -2 3.72641 0.81947   5
   1   6  -2 4.56205 0.77072   1
  -1  -6   2 3.93282 0.71094   1
  -1  -6   2 4.49977 0.65936   3
   0   6  -2 37.4842 1.65419   3
   0   6  -2 34.1953 1.43010   2
   0   6  -2 33.6477 1.79815   1
   0   6  -2 38.4230 1.93010   5
   0   6  -2 37.2908 1.79466   6
   0  -6   2 37.7025 1.48036   2
   0  -6   2 35.7640 1.79640   1
  -1   6  -2 4.60128 0.74112   5
  -1   6  -2 3.75240 0.60389   3
  -1   6  -2 3.91083 0.70855   6
  -1   6  -2 5.19034 0.48035   2
  -1   6  -2 4.79686 0.73714   1
   1  -6   2 3.18268 0.47651   2
   1  -6   2 3.82354 0.70694   1
   1  -6   2 4.59217 0.56922   2
  -2   6  -2 81.9385 2.89403   3
  -2   6  -2 87.2149 3.14812   5
  -2   6  -2 82.2889 3.37316   6
  -2   6  -2 84.7369 3.20190   1
   2  -6   2 84.5387 2.69501   2
  -3   6  -2 1.03031 0.38237   3
  -3   6  -2 0.98263 0.38214   5
  -3   6  -2 0.72598 0.47760   6
  -3   6  -2 1.40932 0.45990   1
   3  -6   2 0.53893 0.28168   2
  -4   6  -2 46.0719 2.08960   1
  -4   6  -2 47.3954 2.10834   5
  -4   6  -2 44.0363 1.87087   3
  -4   6  -2 41.6426 2.35987   6
  -5   6  -2 7.30922 0.94883   5
  -5   6  -2 7.12648 1.15622   6
  -5   6  -2 8.21942 0.96451   1
  -5   6  -2 9.71967 0.93029   3
  -6   6  -2 17.2585 1.38719   5
  -6   6  -2 16.8400 1.09057   3
  -6   6  -2 18.1766 1.67400   6
  -6   6  -2 18.3488 1.25043   1
  -7   6  -2 6.81178 0.81629   3
  -7   6  -2 6.64085 1.30059   6
  -7   6  -2 7.21796 0.87245   1
  -8   6  -2 -0.1694 0.31635   3
  -8   6  -2 0.95059 0.41328   1
  -8   6  -2 0.28216 0.72117   6
  -9   6  -2 -0.0355 0.31002   1
  -9   6  -2 -0.3339 0.73092   6
  -9   6  -2 0.03235 0.37149   3
 -10   6  -2 0.35001 0.39523   3
 -10   6  -2 0.31549 0.31698   1
 -10   6  -2 -0.1757 0.82732   6
  10  -6   2 1.61026 1.06717   6
 -11   6  -2 -0.1919 0.40918   3
 -11  -5   2 0.06224 0.55978   1
 -11  -5   2 0.61819 0.57849   3
 -10  -5   2 -0.3017 0.49118   1
 -10  -5   2 0.16519 0.43568   3
  -9  -5   2 -0.2095 0.35958   3
  -9  -5   2 -0.0288 0.47205   1
  -8  -5   2 -0.6219 0.33778   1
  -8  -5   2 -0.5637 0.34826   3
  -7  -5   2 31.4114 1.59261   3
  -7  -5   2 27.8985 1.84939   4
  -7  -5   2 26.4811 1.66863   1
   6   5  -2 0.11115 0.44282   6
  -6  -5   2 -0.1530 0.33508   3
  -6  -5   2 0.83251 0.49654   4
  -6  -5   2 0.39766 0.47615   1
   5   5  -2 57.6173 2.35456   6
  -5  -5   2 53.6019 2.49034   4
  -5  -5   2 55.5811 2.21078   3
  -5  -5   2 61.6712 2.53968   1
   4   5  -2 9.50303 0.82924   6
   4   5  -2 9.03285 0.69983   2
  -4  -5   2 8.85467 0.98448   1
  -4  -5   2 10.8841 0.83062   3
  -4  -5   2 9.53495 0.87064   4
   3   5  -2 115.791 3.88169   6
   3   5  -2 116.823 3.52262   2
  -3  -5   2 113.457 3.63868   3
  -3  -5   2 116.589 3.99580   1
  -3  -5   2 117.838 4.07852   4
   2   5  -2 99.5310 3.09118   2
   2   5  -2 97.7387 3.51487   1
   2   5  -2 99.6434 3.40697   6
  -2  -5   2 101.576 3.20489   3
  -2  -5   2 102.693 3.60988   4
  -2  -5   2 97.8639 3.51494   1
  -2  -5   2 101.091 2.92943   2
   1   5  -2 84.7069 3.13297   1
   1   5  -2 87.2890 3.23523   5
   1   5  -2 85.1513 2.72172   2
   1   5  -2 89.0663 3.07631   6
  -1  -5   2 90.7464 2.85380   3
  -1  -5   2 86.7367 3.13308   1
  -1  -5   2 85.3904 2.66367   2
   0   5  -2 -0.3517 0.23972   1
   0   5  -2 -0.0082 0.26052   2
   0   5  -2 -0.1291 0.18965   6
   0   5  -2 0.22827 0.27074   3
   0   5  -2 -0.2470 0.37121   5
   0  -5   2 -0.0123 0.19385   2
   0  -5   2 -0.4957 0.22212   1
  -1   5  -2 88.5067 3.15841   5
  -1   5  -2 86.1308 3.12265   1
  -1   5  -2 88.8607 2.54362   2
  -1   5  -2 85.1178 3.23028   6
  -1   5  -2 88.6489 2.87111   3
   1  -5   2 93.1366 3.12554   1
   1  -5   2 89.1588 2.70365   2
   1  -5   2 83.8238 2.68827   2
  -2   5  -2 105.180 3.51406   1
  -2   5  -2 98.6659 3.69765   6
  -2   5  -2 102.160 3.20005   3
  -2   5  -2 98.2443 3.47251   5
   2  -5   2 100.172 2.99520   2
  -3   5  -2 110.140 3.49995   3
  -3   5  -2 119.347 4.27785   6
  -3   5  -2 113.205 3.89731   5
  -3   5  -2 109.323 3.78975   1
   3  -5   2 116.588 3.26750   2
  -4   5  -2 8.22271 0.87742   5
  -4   5  -2 7.39580 0.80122   1
  -5   5  -2 57.7237 2.08222   3
  -5   5  -2 55.9135 2.81211   6
  -5   5  -2 55.3563 2.26391   1
  -5   5  -2 57.9311 2.49571   5
  -6   5  -2 0.09989 0.29547   3
  -6   5  -2 0.12262 0.33044   1
  -6   5  -2 0.81757 0.60876   6
  -6   5  -2 0.09212 0.39443   5
  -7   5  -2 26.2859 2.10928   6
  -7   5  -2 27.7511 1.88143   5
  -7   5  -2 28.8969 1.42189   1
  -7   5  -2 28.9664 1.33523   3
  -8   5  -2 0.14117 0.31166   3
  -8   5  -2 0.10262 0.52452   5
  -8   5  -2 -0.2959 0.25853   1
  -8   5  -2 0.51842 0.64815   6
  -9   5  -2 -0.1505 0.67863   6
  -9   5  -2 0.16665 0.27031   1
  -9   5  -2 0.22567 0.32059   3
   9  -5   2 -0.3222 0.79551   6
 -10   5  -2 -0.1723 0.31420   3
 -10   5  -2 -0.1568 0.76209   6
  10  -5   2 -0.2379 0.77662   6
 -11   5  -2 0.01514 0.92846   6
 -11   5  -2 1.10416 0.44697   3
  11  -5   2 -0.5142 1.00566   6
 -12  -4   2 -0.2695 0.36807   1
 -12  -4   2 0.00989 0.47806   3
 -11  -4   2 1.38710 0.55424   1
 -11  -4   2 0.40065 0.48175   3
 -10  -4   2 1.51628 0.53559   3
 -10  -4   2 0.67365 0.82146   5
 -10  -4   2 1.50731 0.57176   1
  -9  -4   2 1.28474 0.49307   3
  -9  -4   2 2.22450 0.60368   1
  -9  -4   2 0.24008 0.59770   5
  -8  -4   2 2.35942 0.84023   5
  -8  -4   2 1.70234 0.50254   3
  -8  -4   2 1.53800 0.51654   1
  -7  -4   2 39.8223 2.36728   5
  -7  -4   2 36.9554 1.82517   1
  -7  -4   2 35.7605 2.04826   4
  -7  -4   2 36.6079 1.65528   3
   6   4  -2 62.6531 2.53332   6
  -6  -4   2 60.9119 2.25076   3
  -6  -4   2 61.8132 2.50363   1
  -6  -4   2 60.9265 2.89761   5
  -6  -4   2 63.0720 2.73642   4
   5   4  -2 5.28484 0.68903   6
  -5  -4   2 3.78146 0.62806   1
  -5  -4   2 4.72293 0.75951   4
   4   4  -2 14.2065 0.89757   6
   4   4  -2 12.3048 0.66255   2
  -4  -4   2 14.0488 0.96098   1
  -4  -4   2 12.2610 0.79800   3
  -4  -4   2 11.6237 0.92136   4
   3   4  -2 144.500 4.57404   6
   3   4  -2 149.441 4.11910   2
  -3  -4   2 144.969 4.23803   3
  -3  -4   2 143.468 4.74777   4
  -3  -4   2 146.958 4.62291   1
   2   4  -2 0.75905 0.26126   2
   2   4  -2 1.01029 0.30232   6
   2   4  -2 1.48122 0.39751   1
  -2  -4   2 1.47105 0.22592   2
  -2  -4   2 1.48948 0.41933   1
  -2  -4   2 1.29242 0.34663   3
  -2  -4   2 1.16955 0.33718   4
   1   4  -2 123.873 3.64956   2
   1   4  -2 124.143 4.03504   6
   1   4  -2 134.879 4.10806   1
  -1  -4   2 127.566 4.05292   1
  -1  -4   2 128.859 3.61170   2
   0   4  -2 2974.06 77.1461   1
   0   4  -2 2909.26 82.4670   6
   0  -4   2 2966.04 77.0978   1
   0  -4   2 2881.09 74.5276   2
  -1   4  -2 128.744 4.28326   6
  -1   4  -2 133.186 3.80228   3
  -1   4  -2 122.958 4.05855   1
   1  -4   2 133.588 3.66879   2
  -2   4  -2 0.82184 0.36233   6
  -2   4  -2 0.86071 0.27265   5
  -2   4  -2 1.14668 0.35442   1
  -2   4  -2 0.77629 0.29201   3
   2  -4   2 1.08161 0.22412   2
  -3   4  -2 136.118 4.74709   6
  -3   4  -2 131.554 3.93549   3
  -3   4  -2 142.801 4.28925   1
  -3   4  -2 140.240 4.48057   5
  -4   4  -2 12.9523 1.07882   6
  -4   4  -2 13.6522 0.94631   5
  -4   4  -2 14.0419 0.76498   3
  -4   4  -2 14.1355 0.87684   1
  -5   4  -2 4.50150 0.82616   6
  -5   4  -2 2.58660 0.45349   1
  -5   4  -2 4.34531 0.56197   1
  -5   4  -2 4.50420 0.50040   3
  -5   4  -2 4.23467 0.69764   5
  -6   4  -2 62.2295 2.73221   5
  -6   4  -2 58.8085 1.98920   3
  -6   4  -2 58.0518 2.92279   6
  -6   4  -2 59.6299 2.17694   1
  -7   4  -2 33.8674 1.35249   3
  -7   4  -2 37.0388 2.32212   6
  -7   4  -2 33.2446 1.44133   1
  -7   4  -2 36.4554 2.09801   5
  -8   4  -2 0.97451 0.31805   1
  -8   4  -2 1.75277 0.78406   6
  -8   4  -2 2.59517 0.40479   3
  -8   4  -2 0.13727 0.49027   5
   8  -4   2 2.09368 0.94041   6
  -9   4  -2 0.08649 0.72414   6
  -9   4  -2 1.54857 0.28107   1
  -9   4  -2 1.71208 0.76135   5
  -9   4  -2 1.02216 0.34542   3
   9  -4   2 1.94274 0.92623   6
 -10   4  -2 0.85413 0.37086   3
 -10   4  -2 0.00331 0.90387   6
  10  -4   2 1.22671 0.93606   6
 -11   4  -2 1.17317 0.41174   3
 -11   4  -2 2.64048 1.26567   6
  11  -4   2 2.86379 1.32914   6
 -12   4  -2 0.42446 0.35399   3
 -12  -3   2 1.32534 0.52168   3
 -11  -3   2 1.60641 0.43117   1
 -11  -3   2 1.01218 0.85616   5
 -11  -3   2 1.25257 0.51780   3
 -10  -3   2 5.54055 1.20038   5
 -10  -3   2 3.32769 0.59681   3
 -10  -3   2 4.26451 0.67337   1
  -9  -3   2 1.57334 0.46331   3
  -9  -3   2 0.74848 0.40927   1
  -9  -3   2 0.33963 0.63357   5
  -8  -3   2 29.2132 1.88867   4
  -8  -3   2 30.9927 2.11746   5
  -8  -3   2 28.2094 1.44162   1
  -8  -3   2 27.8337 1.33783   3
   7   3  -2 8.13043 0.96946   6
  -7  -3   2 7.32757 1.11138   5
  -7  -3   2 6.85754 0.99156   4
  -7  -3   2 6.89673 0.68828   3
  -7  -3   2 7.73225 0.80323   1
   6   3  -2 15.0657 1.06600   6
  -6  -3   2 15.6267 1.17130   4
  -6  -3   2 10.7047 0.84501   1
  -6  -3   2 14.7935 0.83240   3
  -6  -3   2 15.6192 1.30149   5
   5   3  -2 184.700 5.75012   6
  -5  -3   2 179.281 6.14495   5
  -5  -3   2 183.079 5.94735   4
  -5  -3   2 185.387 5.54989   1
   4   3  -2 139.832 4.49374   6
  -4  -3   2 141.385 4.84589   5
  -4  -3   2 151.148 4.47566   1
  -4  -3   2 146.179 4.71772   4
  -4  -3   2 138.943 4.40050   1
   3   3  -2 324.129 9.54029   6
  -3  -3   2 328.487 9.24195   1
  -3  -3   2 329.740 8.66828   3
  -3  -3   2 336.067 9.68430   4
   2   3  -2 13.8007 0.62240   2
   2   3  -2 14.3209 0.70748   6
  -2  -3   2 13.1685 0.79402   1
  -2  -3   2 14.3099 0.43865   2
  -2  -3   2 13.9389 0.70454   3
   1   3  -2 500.791 13.9782   1
   1   3  -2 500.306 13.3302   2
   1   3  -2 536.412 14.6139   6
  -1  -3   2 520.866 13.9912   1
   0   3  -2 -0.0148 0.10648   6
   0   3  -2 0.09619 0.19195   1
   0   3  -2 0.07925 0.27905   5
   0   3  -2 -0.0255 0.04922   2
   0  -3   2 -0.0227 0.12659   2
   0  -3   2 0.13479 0.18609   1
  -1   3  -2 516.619 13.2357   2
  -1   3  -2 509.764 14.0207   1
  -1   3  -2 508.576 14.8600   6
  -1   3  -2 531.357 14.7483   5
   1  -3   2 520.001 13.3442   2
  -2   3  -2 14.3876 0.77499   1
  -2   3  -2 14.2818 0.67848   3
  -2   3  -2 13.8143 0.78914   5
  -2   3  -2 13.6212 0.87920   6
  -3   3  -2 340.278 10.1534   5
  -3   3  -2 348.946 9.50618   1
  -3   3  -2 344.896 8.94951   3
  -4   3  -2 138.237 4.65004   5
  -4   3  -2 147.471 4.19672   1
  -4   3  -2 138.066 4.89397   6
  -4   3  -2 142.470 3.86786   3
  -4   3  -2 138.479 4.18023   1
  -5   3  -2 185.491 6.01673   5
  -5   3  -2 187.486 4.89617   3
  -5   3  -2 176.258 5.24788   1
  -5   3  -2 180.184 6.22981   6
  -6   3  -2 15.0505 1.30044   6
  -6   3  -2 15.5945 0.68356   3
  -6   3  -2 14.2783 0.77276   1
  -6   3  -2 14.0542 0.76385   1
  -6   3  -2 12.6569 1.12547   5
  -6   3  -2 13.9309 0.70673   3
  -7   3  -2 7.65941 0.50255   3
  -7   3  -2 7.69530 0.56053   1
  -7   3  -2 7.48879 0.55648   1
  -7   3  -2 5.84454 1.04721   6
  -7   3  -2 6.55698 1.01614   5
   7  -3   2 7.89015 1.28296   6
  -8   3  -2 28.6608 1.09602   3
  -8   3  -2 29.3560 2.11770   6
  -8   3  -2 27.5999 1.95387   5
  -8   3  -2 28.6033 1.07950   1
  -8   3  -2 26.9740 1.06406   1
   8  -3   2 27.5187 2.16466   6
  -9   3  -2 1.85398 0.35185   3
  -9   3  -2 1.85819 1.01630   6
  -9   3  -2 2.06011 0.78719   5
   9  -3   2 2.51807 1.01093   6
 -10   3  -2 4.04420 1.29199   6
 -10   3  -2 3.96534 1.05959   5
 -10   3  -2 5.37952 0.54951   3
  10  -3   2 3.45753 1.25423   6
 -11   3  -2 1.78673 0.38925   3
 -11   3  -2 2.07321 1.03784   6
  11  -3   2 1.13272 0.95638   6
 -12   3  -2 0.45601 1.11345   6
 -12   3  -2 0.91178 0.33166   3
  12  -3   2 0.58552 1.14428   6
 -12  -2   2 0.34725 0.39667   3
 -12  -2   2 -0.4856 0.78281   5
 -11  -2   2 2.30938 0.50666   3
 -11  -2   2 0.97967 0.80795   5
 -10  -2   2 13.2452 0.73668   1
 -10  -2   2 13.9783 1.83591   5
 -10  -2   2 12.7422 0.88812   3
  -9  -2   2 8.67244 0.76915   3
  -9  -2   2 9.06623 0.68730   1
  -9  -2   2 7.34562 1.27662   5
   8   2  -2 3.95681 0.82377   6
  -8  -2   2 2.04161 0.38561   3
  -8  -2   2 3.63571 0.48637   1
  -8  -2   2 1.04603 0.56893   5
  -8  -2   2 3.94215 0.83087   4
   7   2  -2 26.0276 1.58450   6
  -7  -2   2 24.6744 1.05414   3
  -7  -2   2 28.3871 1.68178   4
  -7  -2   2 24.7848 1.16015   1
  -7  -2   2 25.7475 1.76716   5
   6   2  -2 29.2813 1.56345   6
  -6  -2   2 30.8966 1.67062   4
  -6  -2   2 28.4468 1.74084   5
  -6  -2   2 30.3495 1.30799   1
  -6  -2   2 30.3169 1.28344   1
  -6  -2   2 29.7398 1.12366   3
   5   2  -2 0.70678 0.32733   6
  -5  -2   2 -0.4392 0.22328   5
  -5  -2   2 0.17409 0.19446   1
  -5  -2   2 0.02058 0.17183   1
  -5  -2   2 0.31800 0.32963   4
  -5  -2   2 0.22304 0.17671   3
   4   2  -2 4.38276 0.51331   6
  -4  -2   2 5.57672 0.71090   5
  -4  -2   2 5.94954 0.40487   3
  -4  -2   2 5.64019 0.46642   1
  -4  -2   2 5.91020 0.69603   4
  -4  -2   2 5.32318 0.53173   1
   3   2  -2 153.620 4.59892   6
  -3  -2   2 139.311 4.39573   1
  -3  -2   2 163.188 4.48143   1
  -3  -2   2 154.363 4.87006   5
   2   2  -2 686.843 18.9733   6
  -2  -2   2 660.639 18.0524   1
  -2  -2   2 683.418 18.9593   4
   1   2  -2 904.355 24.9988   6
   1   2  -2 932.474 22.8886   2
  -1  -2   2 898.240 23.0430   2
  -1  -2   2 870.654 24.8486   4
  -1  -2   2 878.128 23.7493   1
   0   2  -2 117.076 3.42057   1
   0   2  -2 121.625 3.61778   5
   0   2  -2 119.222 3.51637   6
   0   2  -2 107.814 3.16439   2
   0  -2   2 119.495 3.41833   1
  -1   2  -2 872.143 24.8704   6
  -1   2  -2 902.644 24.7286   5
  -1   2  -2 878.096 23.4078   1
  -3   2  -2 155.534 3.98005   3
  -3   2  -2 144.957 4.28817   1
  -3   2  -2 145.996 4.90546   6
  -3   2  -2 157.042 4.30055   1
  -4   2  -2 6.24583 0.80954   6
  -4   2  -2 5.78291 0.31445   3
  -4   2  -2 5.60355 0.41132   1
  -4   2  -2 5.77714 0.70675   5
  -4   2  -2 5.96685 0.43145   1
  -5   2  -2 0.53834 0.38678   6
  -5   2  -2 0.30533 0.32232   5
  -5   2  -2 0.41553 0.12046   3
  -5   2  -2 0.05196 0.14912   1
  -5   2  -2 0.20898 0.16646   1
  -5   2  -2 0.51939 0.12128   3
  -6   2  -2 28.4210 1.08811   1
  -6   2  -2 29.2574 1.09526   1
  -6   2  -2 30.6162 0.92112   3
  -6   2  -2 30.2829 0.91952   3
  -6   2  -2 27.1366 1.73669   6
  -6   2  -2 31.5061 1.76330   5
   6  -2   2 26.7972 1.82427   6
  -7   2  -2 24.1981 1.78415   6
  -7   2  -2 26.1570 0.87255   3
  -7   2  -2 25.4359 0.97603   1
  -7   2  -2 25.7888 0.86697   3
  -7   2  -2 25.9341 0.97539   1
  -7   2  -2 27.6545 1.77699   5
   7  -2   2 25.0697 1.86639   6
  -8   2  -2 2.90774 0.89165   6
  -8   2  -2 3.22790 0.28605   1
  -8   2  -2 4.41706 0.92025   5
  -8   2  -2 3.22491 0.34245   3
  -8   2  -2 3.27666 0.28477   1
   8  -2   2 1.98851 0.88267   6
  -9   2  -2 8.73040 0.54657   3
  -9   2  -2 9.13407 1.42944   5
  -9   2  -2 8.73338 1.48623   6
   9  -2   2 9.57658 1.56750   6
 -10   2  -2 14.7654 1.88036   6
 -10   2  -2 11.5637 0.67213   3
 -10   2  -2 11.7545 1.63438   5
  10  -2   2 12.4121 1.85801   6
 -11   2  -2 2.37637 0.96744   5
 -11   2  -2 2.58700 1.11298   6
 -11   2  -2 3.27477 0.44944   3
  11  -2   2 1.43934 0.93638   6
 -12   2  -2 0.20867 0.29212   3
 -12  -1   2 2.73402 0.49199   3
 -12  -1   2 1.40011 0.92443   5
 -11  -1   2 0.81628 0.85026   5
 -11  -1   2 -0.0492 0.26005   3
 -10  -1   2 3.20746 0.45868   3
 -10  -1   2 2.92458 0.98777   5
  -9  -1   2 6.65753 1.21065   5
  -9  -1   2 6.09125 0.53176   3
   8   1  -2 12.8195 1.35978   6
  -8  -1   2 10.8672 1.31003   4
  -8  -1   2 10.3274 0.56461   1
  -8  -1   2 11.0691 1.37321   5
  -8  -1   2 10.9948 0.59086   1
  -8  -1   2 11.2072 0.57073   3
   7   1  -2 9.71316 1.13089   6
  -7  -1   2 8.55887 0.46098   3
  -7  -1   2 8.31763 0.53037   1
  -7  -1   2 8.62322 0.52891   1
  -7  -1   2 10.0380 1.13010   4
  -7  -1   2 8.55409 0.44716   3
  -7  -1   2 8.51718 1.13984   5
   6   1  -2 15.0318 1.08291   6
  -6  -1   2 13.0254 0.49820   3
  -6  -1   2 11.7260 0.61696   1
  -6  -1   2 12.9936 1.10617   5
  -6  -1   2 12.7186 0.65169   1
  -6  -1   2 13.1722 0.50803   3
  -6  -1   2 13.1666 1.05387   4
  -6  -1   2 11.5986 0.94522   6
   5   1  -2 246.275 7.64519   6
  -5  -1   2 249.805 6.28878   3
  -5  -1   2 244.544 7.78131   5
  -5  -1   2 244.016 6.79155   1
  -5  -1   2 244.986 7.62266   4
  -5  -1   2 248.046 7.56615   6
  -5  -1   2 253.796 6.29078   3
   4   1  -2 1233.97 35.1385   6
  -4  -1   2 1256.13 32.8281   1
  -4  -1   2 1235.80 34.7912   4
  -4  -1   2 1230.72 35.0597   6
  -4  -1   2 1277.98 32.8479   1
  -4  -1   2 1245.34 31.1019   3
  -4  -1   2 1259.28 35.1856   5
   3   1  -2 852.706 24.0856   6
  -3  -1   2 846.418 24.0248   6
  -3  -1   2 879.223 22.5824   1
  -3  -1   2 843.935 23.9097   4
   2   1  -2 2674.14 74.8243   6
  -2  -1   2 2651.60 74.7609   5
  -2  -1   2 2709.79 74.3397   4
  -2  -1   2 2635.11 74.5590   6
   1   1  -2 2409.25 66.2637   6
  -1  -1   2 2410.23 66.5807   4
  -1  -1   2 2333.36 62.8502   1
   0   1  -2 0.73929 0.16088   6
   0  -1   2 -0.4559 0.12038   4
  -1   1  -2 2231.15 66.1101   6
  -1   1  -2 2443.90 66.4713   5
  -1   1  -2 2435.42 63.0052   1
  -2   1  -2 2609.31 75.7170   5
  -2   1  -2 2784.84 71.0560   1
  -4   1  -2 1254.20 31.9266   1
  -4   1  -2 1221.32 31.9269   1
  -4   1  -2 1197.89 34.4506   6
  -4   1  -2 1232.19 31.9193   1
  -4   1  -2 1198.42 34.2831   5
   4  -1   2 1185.58 34.5396   6
  -5   1  -2 240.657 6.60746   1
  -5   1  -2 248.122 6.60000   1
  -5   1  -2 236.343 7.67700   6
  -5   1  -2 239.081 7.66469   5
   5  -1   2 243.859 7.82949   6
  -6   1  -2 14.3394 1.18877   6
  -6   1  -2 12.2463 0.60134   1
  -6   1  -2 13.6853 1.14171   5
  -6   1  -2 13.2950 0.61287   1
   6  -1   2 12.1163 1.31806   6
  -7   1  -2 7.59793 0.46052   1
  -7   1  -2 7.95051 0.38619   3
  -7   1  -2 9.24282 1.20424   6
  -7   1  -2 8.75896 0.40588   3
  -7   1  -2 8.10157 0.47687   1
  -7   1  -2 7.38915 1.05852   5
   7  -1   2 9.74960 1.31890   6
  -8   1  -2 10.0195 0.49293   1
  -8   1  -2 11.1160 0.52479   3
  -8   1  -2 9.88867 1.31041   5
  -8   1  -2 10.7075 1.37955   6
  -8   1  -2 10.9813 0.51110   1
   8  -1   2 10.6661 1.41611   6
  -9   1  -2 6.19010 1.15903   5
  -9   1  -2 7.11842 0.49779   3
  -9   1  -2 5.62832 1.17331   6
   9  -1   2 6.94234 1.31476   6
 -10   1  -2 2.88920 1.02685   6
 -10   1  -2 2.25821 0.95756   5
 -10   1  -2 2.53340 0.39361   3
  10  -1   2 2.15127 0.94640   6
 -11   1  -2 0.10530 0.29256   3
 -11   1  -2 0.62076 0.73948   5
  11  -1   2 1.49535 0.94549   6
 -12   1  -2 3.24537 0.51155   3
 -12   1  -2 3.23492 1.14809   5
 -12   0   2 1.66538 0.37329   3
 -12   0   2 1.84909 0.98871   5
 -11   0   2 1.00246 0.79173   5
 -11   0   2 2.23482 0.34104   3
 -10   0   2 -0.3731 0.49121   5
 -10   0   2 0.34985 0.19352   3
   9   0  -2 6.35771 1.16847   6
  -9   0   2 8.03135 1.21296   4
  -9   0   2 5.94471 1.08512   6
  -9   0   2 6.43989 1.12889   5
   8   0  -2 1.23515 0.65067   6
  -8   0   2 1.10791 0.58455   4
  -8   0   2 1.30444 0.58354   5
  -8   0   2 1.86262 0.64382   6
   7   0  -2 74.8988 3.21759   6
  -7   0   2 72.0069 3.20920   5
  -7   0   2 76.3966 3.14580   6
  -7   0   2 75.9126 3.14724   4
   6   0  -2 2.22165 0.57733   6
  -6   0   2 2.71980 0.60655   4
  -6   0   2 2.27826 0.18403   1
  -6   0   2 2.66470 0.60309   5
  -6   0   2 1.45171 0.48484   6
  -6   0   2 1.81874 0.17820   1
   5   0  -2 51.1364 2.17070   6
  -5   0   2 48.9333 2.06210   6
  -5   0   2 49.2472 2.14747   5
  -5   0   2 48.1613 1.42228   1
  -5   0   2 51.7483 2.14766   4
  -5   0   2 47.5224 1.41528   1
  -4   0   2 33.7090 0.99974   1
  -4   0   2 33.9453 1.52330   5
  -4   0   2 32.3995 1.50578   4
  -3   0   2 25.4941 1.14577   5
  -3   0   2 26.2513 1.19617   4
  -3   0   2 26.1667 0.79476   1
  -3   0   2 25.5317 1.11085   6
  -2   0   2 1450.10 40.1396   5
  -2   0   2 1430.42 39.8683   4
  -2   0   2 1429.13 40.4550   6
  -2   0   2 1447.20 38.0749   1
  -2   0   2 1471.71 38.1193   1
   0   0   2 435.873 12.1080   6
   0   0   2 430.059 11.9439   4
  -1   0  -2 855.994 24.1080   5
  -1   0  -2 874.792 22.7449   1
  -2   0  -2 1482.01 39.7474   4
  -2   0  -2 1425.09 40.2713   6
   2   0   2 1416.83 40.3241   6
  -4   0  -2 33.7002 1.55450   6
  -4   0  -2 34.1495 1.16301   1
  -4   0  -2 31.2614 1.14246   1
  -4   0  -2 32.0219 1.59387   5
  -4   0  -2 33.9127 1.32518   4
  -4   0  -2 33.3530 0.95276   3
   4   0   2 32.3054 1.58686   6
  -5   0  -2 43.1361 1.34193   3
  -5   0  -2 48.2685 2.13781   6
  -5   0  -2 49.9631 2.23032   5
  -5   0  -2 48.1658 1.58187   1
  -5   0  -2 49.0663 1.34939   3
   5   0   2 48.5847 2.19980   6
  -6   0  -2 2.42905 0.24541   3
  -6   0  -2 2.16816 0.58525   6
  -6   0  -2 2.03270 0.46133   4
  -6   0  -2 2.68012 0.33523   1
  -6   0  -2 1.42652 0.27441   1
  -6   0  -2 2.61254 0.25468   3
  -6   0  -2 1.05575 0.48450   5
   6   0   2 1.52770 0.57606   6
  -7   0  -2 73.1353 2.13846   3
  -7   0  -2 70.9375 3.30197   5
  -7   0  -2 75.3522 2.20340   3
  -7   0  -2 76.1914 3.25673   6
  -7   0  -2 73.3222 2.33310   1
  -7   0  -2 73.9735 2.34541   1
   7   0   2 77.8562 3.37566   6
  -8   0  -2 1.56569 0.28657   3
  -8   0  -2 2.14881 0.32560   1
  -8   0  -2 1.76525 0.73845   5
  -8   0  -2 1.67311 0.29864   1
   8   0   2 1.73170 0.71438   6
  -9   0  -2 7.66089 0.46782   1
  -9   0  -2 7.38380 0.55239   3
  -9   0  -2 5.57168 1.11121   5
  -9   0  -2 5.44425 0.42928   1
   9   0   2 8.38876 1.34671   6
 -10   0  -2 0.18449 0.27100   3
 -10   0  -2 0.94255 0.73098   5
  10   0   2 0.14624 0.70852   6
 -11   0  -2 2.22877 0.44648   3
 -11   0  -2 2.33370 0.98876   5
 -12   0  -2 2.43534 0.49227   3
 -12   0  -2 1.67585 0.90542   5
 -11   1   2 1.91472 0.93446   5
 -10   1   2 0.02541 0.54687   5
   9  -1  -2 -0.5388 0.47872   6
  -9   1   2 -0.5496 0.42236   5
  -9   1   2 -0.6619 0.52025   6
   8  -1  -2 1.33717 0.61305   6
  -8   1   2 1.51755 0.62396   6
  -8   1   2 0.32024 0.48861   5
   7  -1  -2 11.5244 1.33667   6
  -7   1   2 9.90353 1.12867   5
  -7   1   2 12.2129 1.30242   6
  -7   1   2 10.1101 1.19836   4
  -6   1   2 84.0686 3.24897   5
  -6   1   2 82.7190 3.25658   4
  -6   1   2 78.0561 3.22570   6
  -5   1   2 2.95014 0.56245   6
  -5   1   2 3.47955 0.61034   4
  -5   1   2 3.11217 0.55280   5
  -4   1   2 117.792 3.95608   6
  -4   1   2 117.102 3.17127   1
  -4   1   2 116.507 3.94108   4
  -2   1   2 334.742 9.45604   5
  -2   1   2 337.653 8.87241   1
  -2   1   2 326.147 9.62208   6
  -2   1   2 336.384 8.86490   1
  -2   1   2 329.638 9.57581   4
  -1   1   2 196.168 5.41379   1
  -1   1   2 201.923 5.80201   6
   0   1   2 -0.4149 0.09418   1
   0   1   2 -0.4542 0.03868   6
   0   1   2 -0.4348 0.02650   2
  -1  -1  -2 200.648 5.15816   2
  -1  -1  -2 199.711 5.80288   5
  -1  -1  -2 201.353 5.50850   1
  -1  -1  -2 197.625 5.15474   2
   1   1   2 194.660 5.83019   6
  -2  -1  -2 338.063 8.91887   1
  -2  -1  -2 331.400 9.14622   4
  -2  -1  -2 324.713 9.54433   5
   2   1   2 318.797 9.52346   6
  -4  -1  -2 117.673 3.65093   4
  -4  -1  -2 120.238 4.13786   5
  -4  -1  -2 117.666 3.20780   3
  -4  -1  -2 114.190 3.48807   1
  -4  -1  -2 119.749 3.51860   1
   4   1   2 115.820 4.01784   6
  -5  -1  -2 3.02068 0.46708   4
  -5  -1  -2 3.48804 0.34929   3
  -5  -1  -2 2.73882 0.38990   1
  -5  -1  -2 3.24380 0.40832   1
  -5  -1  -2 2.22674 0.53348   5
   5   1   2 3.83790 0.68128   6
  -6  -1  -2 83.0356 3.45783   5
  -6  -1  -2 79.7650 2.65547   1
  -6  -1  -2 87.5279 3.00511   4
  -6  -1  -2 80.7501 2.68205   1
  -6  -1  -2 80.0774 2.42533   3
   6   1   2 88.3451 3.39743   6
  -7  -1  -2 11.2189 0.64082   3
  -7  -1  -2 9.64744 0.69660   1
  -7  -1  -2 10.0228 0.70638   1
  -7  -1  -2 10.6416 1.31400   5
  -7  -1  -2 10.6521 0.91763   4
   7   1   2 10.7980 1.28692   6
  -8  -1  -2 0.64762 0.26212   3
  -8  -1  -2 0.68455 0.28121   1
  -8  -1  -2 0.95634 0.59914   5
   8   1   2 1.10558 0.67459   6
  -9  -1  -2 0.73250 0.29741   3
  -9  -1  -2 0.15996 0.25677   1
  -9  -1  -2 -0.5263 0.49973   5
   9   1   2 -0.4962 0.57188   6
 -10  -1  -2 0.76502 0.28512   1
 -10  -1  -2 0.61738 0.36486   3
 -10  -1  -2 0.39083 0.70145   5
  10   1   2 0.97901 0.72721   6
 -11  -1  -2 2.25565 0.49510   3
 -11  -1  -2 -0.0878 0.63945   5
 -12  -1  -2 0.87678 0.45719   3
 -12  -1  -2 0.13600 0.85870   5
  10  -2  -2 0.58973 0.78638   6
 -10   2   2 0.44216 0.76694   6
   9  -2  -2 43.7506 2.71602   6
  -9   2   2 44.2294 2.66711   6
  -9   2   2 40.5338 2.45345   5
   8  -2  -2 0.57505 0.63304   6
  -8   2   2 1.16714 0.65888   6
  -8   2   2 0.20040 0.48798   5
  -7   2   2 118.172 4.41252   5
  -7   2   2 117.455 4.59101   6
  -6   2   2 4.21191 0.26587   1
  -6   2   2 4.09442 0.75034   6
  -6   2   2 3.83416 0.25819   1
  -6   2   2 3.33733 0.63477   5
  -5   2   2 23.8225 1.28479   5
  -5   2   2 23.0544 1.42138   6
  -5   2   2 23.7129 0.85242   1
  -5   2   2 22.6174 0.83414   1
  -4   2   2 111.947 3.87848   6
  -4   2   2 106.188 3.14519   1
  -4   2   2 112.401 3.17366   1
  -3   2   2 11.5505 0.57378   1
  -3   2   2 13.1466 0.86263   6
  -3   2   2 13.4898 0.70145   5
  -3   2   2 12.7893 0.47082   3
  -3   2   2 12.7215 0.60924   1
  -2   2   2 492.550 11.5358   1
  -2   2   2 361.186 12.3096   6
  -1   2   2 98.6988 3.32650   6
  -1   2   2 110.552 3.15018   1
   0  -2  -2 46.5131 1.44611   2
   0  -2  -2 47.8726 1.64784   1
   0   2   2 50.6564 1.74738   6
   0   2   2 48.4530 1.66498   1
  -1  -2  -2 109.645 3.37841   1
  -1  -2  -2 113.608 3.08454   2
  -1  -2  -2 113.206 3.07856   2
  -1  -2  -2 111.922 3.46988   5
   1   2   2 112.358 3.55954   6
   1   2   2 114.526 3.11632   2
  -2  -2  -2 498.502 13.5641   1
  -2  -2  -2 499.951 13.9874   4
  -2  -2  -2 492.328 14.3576   5
   2   2   2 525.972 12.9287   2
   2   2   2 486.787 14.3668   6
  -3  -2  -2 13.3236 0.66669   4
  -3  -2  -2 12.1683 0.86944   5
  -3  -2  -2 12.6240 0.63949   3
  -3  -2  -2 12.1136 0.72693   1
   3   2   2 12.7043 0.81527   6
  -4  -2  -2 109.800 3.50828   1
  -4  -2  -2 120.244 3.59130   1
  -4  -2  -2 113.114 3.24176   3
  -4  -2  -2 108.816 3.98686   5
  -4  -2  -2 110.257 3.55599   4
   4   2   2 115.593 3.89811   6
  -5  -2  -2 22.7113 0.96603   3
  -5  -2  -2 16.4291 1.25766   5
  -5  -2  -2 23.9237 1.14785   1
   5   2   2 22.9368 1.31773   6
  -6  -2  -2 3.15845 0.70479   5
  -6  -2  -2 5.40351 0.66474   4
  -6  -2  -2 4.02729 0.47252   3
  -6  -2  -2 2.82081 0.46374   1
   6   2   2 3.92992 0.75312   6
  -7  -2  -2 113.448 3.50573   3
  -7  -2  -2 117.714 3.79796   1
  -7  -2  -2 121.750 4.74606   5
   7   2   2 116.578 4.45446   6
  -8  -2  -2 0.73339 0.36789   1
  -8  -2  -2 0.36373 0.31641   3
  -8  -2  -2 0.67406 0.60001   5
   8   2   2 -0.2052 0.46276   6
  -9  -2  -2 40.9968 1.71261   3
  -9  -2  -2 40.9921 1.78341   1
  -9  -2  -2 40.8082 2.73731   5
   9   2   2 39.4350 2.43608   6
 -10  -2  -2 0.75350 0.39946   1
 -10  -2  -2 1.51788 0.82763   5
 -10  -2  -2 0.51681 0.37396   3
 -11  -2  -2 -0.4412 0.36168   3
 -11  -2  -2 -0.3733 0.65852   5
 -11  -2  -2 -0.1949 0.29214   1
 -12  -2  -2 -0.0502 0.37843   3
 -12  -2  -2 -0.2348 0.67627   5
 -11   3   2 0.46283 0.23071   3
  10  -3  -2 1.01125 0.92983   6
 -10   3   2 0.10485 0.19897   3
 -10   3   2 0.69807 0.80332   6
   9  -3  -2 0.18592 0.80099   6
  -9   3   2 1.30763 0.88107   6
  -9   3   2 1.12952 0.25164   3
  -8   3   2 28.4080 2.08530   6
  -8   3   2 26.8980 0.93350   3
  -8   3   2 27.2628 1.83575   5
  -7   3   2 6.15008 0.40417   1
  -7   3   2 5.09142 0.38863   1
  -7   3   2 6.98528 0.94566   5
  -7   3   2 6.07235 1.04119   6
  -7   3   2 5.51746 0.36373   3
  -6   3   2 22.3259 0.93731   1
  -6   3   2 22.3232 1.36934   5
  -6   3   2 22.8536 0.81846   3
  -6   3   2 22.2065 0.94876   1
  -6   3   2 22.8098 0.80578   3
  -6   3   2 22.4067 1.56283   6
  -5   3   2 13.9660 0.59963   3
  -5   3   2 12.6576 0.70987   1
  -5   3   2 13.7542 0.95168   5
  -5   3   2 14.2753 0.59442   3
  -5   3   2 12.7388 0.69854   1
  -5   3   2 14.1194 1.16370   6
  -4   3   2 40.0038 1.95455   6
  -4   3   2 42.8237 1.51237   1
  -4   3   2 41.1415 1.32279   3
  -4   3   2 38.4541 1.48649   1
  -3   3   2 140.986 4.78568   6
  -3   3   2 142.421 3.92531   3
  -3   3   2 143.675 4.23280   1
  -3   3   2 146.469 4.38404   5
  -2   3   2 389.169 11.3830   6
  -2   3   2 399.938 10.9077   5
  -2   3   2 357.396 9.96617   3
  -2   3   2 395.154 10.6206   1
   1  -3  -2 180.150 4.92397   2
  -1   3   2 183.267 5.01075   3
  -1   3   2 179.582 5.36878   1
  -1   3   2 193.755 5.36319   5
  -1   3   2 182.659 4.74602   2
   0  -3  -2 -0.1368 0.13114   2
   0  -3  -2 2.07189 0.37727   1
   0   3   2 -0.1433 0.17243   6
   0   3   2 -0.0996 0.05602   2
   0   3   2 0.10615 0.19235   1
  -1  -3  -2 180.685 5.34015   1
  -1  -3  -2 185.671 5.44282   5
   1   3   2 181.516 4.93722   2
   1   3   2 176.623 5.56669   6
   1   3   2 180.676 5.35645   1
  -2  -3  -2 395.992 11.7178   5
  -2  -3  -2 409.015 10.5332   3
  -2  -3  -2 406.178 11.1854   1
   2   3   2 391.334 11.7597   6
   2   3   2 410.478 10.5542   2
  -3  -3  -2 145.880 4.42084   4
  -3  -3  -2 140.753 4.72397   5
  -3  -3  -2 144.581 4.11732   3
  -3  -3  -2 143.608 4.44960   1
   3   3   2 142.655 3.97808   2
   3   3   2 143.133 4.66725   6
  -4  -3  -2 41.8147 1.54123   3
  -4  -3  -2 40.9520 1.72930   1
  -4  -3  -2 38.7566 1.91790   5
   4   3   2 40.0325 1.80852   6
   5   3   2 13.2797 1.02631   6
  -6  -3  -2 22.8278 1.27650   1
  -6  -3  -2 22.1601 1.26006   4
  -6  -3  -2 21.8452 1.61975   5
  -6  -3  -2 21.4311 1.09237   3
   6   3   2 23.5807 1.46687   6
  -7  -3  -2 5.06889 1.00542   5
  -7  -3  -2 4.30494 0.65480   1
  -7  -3  -2 5.54204 0.66133   3
   7   3   2 5.34954 0.94439   6
  -8  -3  -2 28.1270 2.10117   5
  -8  -3  -2 30.4053 1.59006   1
  -8  -3  -2 26.4845 1.38899   3
   8   3   2 29.7972 1.96037   6
  -9  -3  -2 0.07779 0.36858   3
  -9  -3  -2 0.28654 0.42397   1
  -9  -3  -2 0.56674 0.71289   5
   9   3   2 3.56354 0.94259   6
 -10  -3  -2 -0.3107 0.36994   1
 -10  -3  -2 -0.3275 0.36577   3
 -10  -3  -2 1.52650 0.94392   5
 -11  -3  -2 0.88046 0.84405   5
 -11  -3  -2 0.71169 0.44655   1
 -11  -3  -2 0.87293 0.51105   3
 -12  -3  -2 0.06762 0.36149   1
 -12  -3  -2 0.26851 0.85867   5
 -12  -3  -2 -0.1054 0.43469   3
  11  -4  -2 0.93524 1.02788   6
 -11   4   2 1.07217 0.32053   3
 -11   4   2 -0.2007 0.92085   6
  10  -4  -2 5.04156 1.45509   6
 -10   4   2 4.85825 0.56645   3
 -10   4   2 6.53511 1.43400   6
  -9   4   2 4.12891 0.50040   3
  -9   4   2 3.64565 1.09912   6
  -8   4   2 19.1719 0.92360   3
  -8   4   2 17.2993 0.83057   1
  -8   4   2 21.7824 1.91511   6
  -7   4   2 34.8803 1.40292   1
  -7   4   2 32.1197 1.28146   3
  -7   4   2 33.7148 2.22008   6
  -6   4   2 2.78104 0.44682   1
  -6   4   2 2.99928 0.41282   3
  -6   4   2 3.84514 0.86415   6
  -6   4   2 3.17509 0.60375   5
  -5   4   2 3.85381 0.50996   1
  -5   4   2 5.09512 0.65305   5
  -5   4   2 4.09663 0.80594   6
  -5   4   2 4.76955 0.50747   3
  -4   4   2 106.342 4.00146   6
  -4   4   2 103.129 3.36956   1
  -4   4   2 104.457 3.11219   3
  -3   4   2 100.616 3.33933   1
  -3   4   2 106.178 3.34262   1
  -3   4   2 103.163 3.27096   5
  -3   4   2 96.7532 3.72370   6
   2  -4  -2 36.3142 1.21336   2
  -2   4   2 36.4586 1.34615   5
  -2   4   2 33.4603 1.53874   1
  -2   4   2 36.0421 1.40223   3
   1  -4  -2 86.1201 2.62996   2
  -1   4   2 94.2468 2.89165   5
  -1   4   2 87.9532 3.05054   1
  -1   4   2 86.3001 3.17951   6
  -1   4   2 89.4850 2.79293   3
   0  -4  -2 1163.09 30.7521   1
   0  -4  -2 1132.85 29.5005   2
   0   4   2 1143.90 30.7902   1
   0   4   2 1167.64 29.1954   3
   0   4   2 1163.58 29.4699   2
   0   4   2 1129.22 32.5417   6
  -1  -4  -2 90.5441 3.09592   1
   1   4   2 90.2077 3.12534   1
   1   4   2 89.1462 3.17020   6
   1   4   2 89.1794 2.71106   2
  -2  -4  -2 34.5913 1.40803   3
  -2  -4  -2 33.4619 1.51619   5
  -2  -4  -2 35.5226 1.19002   2
  -2  -4  -2 30.2159 1.52841   1
   2   4   2 32.0695 1.27211   2
   2   4   2 34.7260 1.60559   1
   2   4   2 36.9649 1.62883   6
  -3  -4  -2 103.277 3.36926   4
  -3  -4  -2 98.6964 3.15534   3
  -3  -4  -2 98.4032 3.46303   1
  -3  -4  -2 98.4997 3.58916   5
   3   4   2 102.166 3.57040   6
   3   4   2 99.3803 3.01193   2
  -4  -4  -2 106.589 3.96941   5
  -4  -4  -2 101.736 3.35442   3
  -4  -4  -2 109.066 3.59958   4
  -4  -4  -2 112.514 3.74247   1
   4   4   2 107.013 3.18703   2
   4   4   2 103.117 3.77853   6
  -5  -4  -2 4.90315 0.65209   3
  -5  -4  -2 4.73904 0.65892   4
  -5  -4  -2 4.34455 0.81189   5
  -5  -4  -2 3.77862 0.65725   1
   5   4   2 4.87851 0.78259   6
  -6  -4  -2 3.35264 0.65760   1
  -6  -4  -2 2.66360 0.72540   5
  -6  -4  -2 4.50033 0.65898   3
  -6  -4  -2 4.14954 0.67087   4
   6   4   2 3.19359 0.74304   6
  -7  -4  -2 31.2144 1.60364   3
  -7  -4  -2 36.4730 2.31880   5
  -7  -4  -2 33.9435 1.80378   1
   7   4   2 33.7962 2.00147   6
  -8  -4  -2 20.5336 1.85050   5
  -8  -4  -2 17.6393 1.36149   1
  -8  -4  -2 20.9186 1.33850   3
   8   4   2 23.6584 1.77575   6
  -9  -4  -2 4.75007 1.18342   5
  -9  -4  -2 5.18723 0.88861   1
  -9  -4  -2 3.11686 0.65836   3
 -10  -4  -2 4.85828 0.91680   1
 -10  -4  -2 5.84222 0.92348   3
 -10  -4  -2 4.10188 1.26416   5
 -11  -4  -2 -0.0495 0.47747   3
 -11  -4  -2 0.42501 0.90327   5
 -11  -4  -2 0.09232 0.48256   1
  11  -5  -2 0.39692 1.14262   6
 -11   5   2 -0.0682 0.99199   6
 -11   5   2 0.44164 0.36807   3
  10  -5  -2 -0.7746 0.83242   6
 -10   5   2 0.38545 0.35161   3
 -10   5   2 -0.1621 0.76682   6
  -9   5   2 1.17009 0.42191   3
  -9   5   2 0.47524 0.27027   1
  -9   5   2 0.60976 0.79211   6
  -8   5   2 59.6185 2.23133   1
  -8   5   2 60.0678 2.19825   3
  -8   5   2 65.3309 3.47770   6
  -7   5   2 2.18139 0.84803   6
  -7   5   2 1.95283 0.47430   1
  -7   5   2 3.04916 0.50322   3
  -6   5   2 6.95070 0.72415   3
  -6   5   2 6.75371 1.18034   6
  -6   5   2 6.39146 0.74691   1
  -5   5   2 4.79274 0.92122   6
  -5   5   2 2.99297 0.54348   1
  -5   5   2 3.29876 0.50250   3
  -4   5   2 -0.0072 0.12303   3
  -4   5   2 0.13007 0.34951   6
  -4   5   2 0.18027 0.25899   1
  -4   5   2 -0.0229 0.17693   5
   3  -5  -2 32.5482 1.20288   2
  -3   5   2 32.8893 1.59710   1
  -3   5   2 32.0914 1.42896   3
  -3   5   2 32.1252 1.36158   5
   2  -5  -2 11.9474 0.70298   2
  -2   5   2 11.5369 0.98847   6
  -2   5   2 12.1211 0.73959   5
  -2   5   2 12.4556 0.83572   3
  -2   5   2 12.6843 0.97832   1
   1  -5  -2 55.0400 1.83389   2
   1  -5  -2 53.9483 2.17367   1
  -1   5   2 52.9107 2.30637   6
  -1   5   2 53.5511 1.60614   2
  -1   5   2 49.6184 1.95574   3
  -1   5   2 49.1269 2.18124   1
  -1   5   2 55.0745 2.01463   5
   0  -5  -2 0.06523 0.22115   2
   0  -5  -2 0.14137 0.30589   1
   0   5   2 -0.2416 0.24373   2
   0   5   2 -0.3633 0.28561   3
   0   5   2 -0.0709 0.27205   6
   0   5   2 -0.4779 0.25825   1
   0   5   2 0.04243 0.19406   5
  -1  -5  -2 52.7688 1.97617   3
  -1  -5  -2 54.9289 2.25602   1
   1   5   2 51.2102 1.85977   2
   1   5   2 53.7163 2.26314   1
   1   5   2 53.6833 2.26684   6
  -2  -5  -2 14.9334 1.11816   1
  -2  -5  -2 14.0500 0.92131   3
  -2  -5  -2 11.9689 0.68849   2
   2   5   2 13.6466 1.00052   6
   2   5   2 11.1768 0.97666   1
   2   5   2 12.7113 0.81772   2
  -3  -5  -2 30.1849 1.45509   3
  -3  -5  -2 30.1293 1.51766   4
  -3  -5  -2 32.1678 1.02037   2
  -3  -5  -2 30.6332 1.66208   1
   3   5   2 30.2897 1.64950   6
   3   5   2 31.5610 1.33599   2
  -4  -5  -2 0.67486 0.45162   1
  -4  -5  -2 0.71406 0.36628   3
  -4  -5  -2 0.45789 0.34248   4
  -4  -5  -2 0.87549 0.44164   5
   4   5   2 0.08665 0.45575   6
   4   5   2 0.26370 0.29705   2
  -5  -5  -2 3.30593 0.74194   5
  -5  -5  -2 3.10609 0.65725   1
  -5  -5  -2 3.09715 0.60592   3
  -5  -5  -2 4.64813 0.70080   4
   5   5   2 4.12772 0.58356   2
   5   5   2 4.56859 0.83520   6
  -6  -5  -2 4.11689 0.79715   1
  -6  -5  -2 6.92729 0.87407   3
  -6  -5  -2 6.74076 1.07839   5
   6   5   2 6.91460 1.04314   6
  -7  -5  -2 3.32153 0.76058   1
  -7  -5  -2 4.80777 1.08015   5
  -7  -5  -2 3.02812 0.72315   3
   7   5   2 3.08843 0.80799   6
  -8  -5  -2 61.1469 2.60600   3
  -8  -5  -2 58.8704 2.78404   1
  -8  -5  -2 59.0514 3.34951   5
  -9  -5  -2 2.14376 0.72425   1
  -9  -5  -2 1.67696 0.65353   3
  -9  -5  -2 1.19568 0.82230   5
 -10  -5  -2 0.01740 0.57995   1
 -10  -5  -2 -1.4100 0.64804   5
 -10  -5  -2 0.70263 0.57145   3
 -11  -5  -2 1.09476 0.99194   5
 -11  -5  -2 0.24556 0.59999   1
 -11  -5  -2 -0.2811 0.53401   3
 -11   6   2 -0.4804 0.34012   3
 -10   6   2 1.34221 0.99607   6
 -10   6   2 -0.1799 0.30336   3
  -9   6   2 0.11898 0.40021   3
  -9   6   2 -0.2341 0.29487   1
  -9   6   2 0.47356 0.82018   6
  -8   6   2 2.43141 1.01290   6
  -8   6   2 0.68597 0.41602   3
  -8   6   2 0.94388 0.46151   1
  -7   6   2 0.60969 0.63380   6
  -7   6   2 -0.4577 0.30083   3
  -7   6   2 0.14237 0.33856   1
  -6   6   2 32.0935 1.54991   3
  -6   6   2 31.7378 2.22777   6
  -6   6   2 28.4590 1.60995   1
  -5   6   2 24.6064 1.90602   6
  -5   6   2 26.2561 1.37575   3
  -5   6   2 27.8089 1.55767   1
  -4   6   2 3.52366 0.59810   3
  -4   6   2 2.98414 0.66086   1
  -4   6   2 3.72597 0.82400   6
   3  -6  -2 10.0248 0.70865   2
  -3   6   2 9.52593 1.05164   1
  -3   6   2 8.53252 0.88916   3
   2  -6  -2 7.67891 0.70077   2
  -2   6   2 9.00325 0.92193   3
  -2   6   2 6.61104 0.95642   6
  -2   6   2 8.46076 1.01768   1
   1  -6  -2 -0.1957 0.26124   2
  -1   6   2 1.17134 0.43548   5
  -1   6   2 0.69673 0.25300   2
  -1   6   2 0.06977 0.35703   3
  -1   6   2 1.23850 0.49985   6
  -1   6   2 0.73171 0.46656   1
   0  -6  -2 0.47272 0.42079   1
   0  -6  -2 -0.1587 0.23212   2
   0   6   2 0.59892 0.49944   5
   0   6   2 -0.0893 0.29895   1
   0   6   2 0.11817 0.30186   6
   0   6   2 0.08537 0.30086   2
   0   6   2 0.20400 0.29857   3
  -1  -6  -2 1.17118 0.43106   3
  -1  -6  -2 1.22350 0.50762   1
   1   6   2 0.42805 0.34804   3
   1   6   2 0.72228 0.44886   1
   1   6   2 0.98673 0.47930   6
  -2  -6  -2 6.98949 0.94966   1
  -2  -6  -2 8.35662 0.61635   2
  -2  -6  -2 6.84698 0.79598   3
   2   6   2 5.84053 0.91449   1
   2   6   2 7.15990 0.75876   2
   2   6   2 7.58317 0.93396   6
  -3  -6  -2 7.37699 0.89284   3
  -3  -6  -2 8.90764 1.10020   1
  -3  -6  -2 9.18721 0.54411   2
  -3  -6  -2 10.6419 0.94343   4
   3   6   2 9.99872 1.10253   6
   3   6   2 8.98089 0.86103   2
  -4  -6  -2 4.02046 0.79970   1
  -4  -6  -2 3.64636 0.68418   3
  -4  -6  -2 4.78003 0.73590   4
   4   6   2 4.78714 0.67764   2
   4   6   2 3.99030 0.80202   6
  -5  -6  -2 25.7391 1.54173   3
  -5  -6  -2 25.7718 1.69784   1
  -5  -6  -2 26.1544 1.54192   4
   5   6   2 27.1245 1.38680   2
   5   6   2 27.8363 1.71151   6
  -6  -6  -2 32.1597 1.78291   3
  -6  -6  -2 31.9004 1.98550   1
   6   6   2 31.2568 1.96797   6
  -7  -6  -2 -0.3286 0.49245   1
  -7  -6  -2 -0.0382 0.56110   5
  -7  -6  -2 -0.2457 0.43126   3
   7   6   2 -0.5673 0.50600   6
  -8  -6  -2 1.20542 0.84080   5
  -8  -6  -2 0.53103 0.63158   1
  -8  -6  -2 0.00594 0.52730   3
  -9  -6  -2 -1.0699 0.47699   3
  -9  -6  -2 -0.5048 0.57530   1
 -10  -6  -2 1.11672 0.79192   1
 -10  -6  -2 -0.1377 0.54741   3
 -11  -6  -2 0.72460 0.76451   1
 -11  -6  -2 -0.0029 0.63870   3
 -10   7   2 0.60466 0.47529   3
 -10   7   2 0.25390 0.95999   6
 -10   7   2 0.81213 0.40364   1
  -9   7   2 -0.3287 0.77744   6
  -9   7   2 0.14781 0.40397   1
  -9   7   2 0.35810 0.43136   3
  -8   7   2 7.60019 1.57683   6
  -8   7   2 3.84555 0.75727   3
  -8   7   2 4.69206 0.80991   1
  -7   7   2 -0.0122 0.69689   6
  -7   7   2 0.14460 0.38813   3
  -7   7   2 0.40871 0.45287   1
  -6   7   2 0.57044 0.74223   6
  -6   7   2 1.13982 0.55727   1
  -6   7   2 0.96983 0.50981   3
  -5   7   2 6.18051 1.19908   6
  -5   7   2 5.64956 0.82823   3
  -5   7   2 5.31410 0.91388   1
  -4   7   2 1.78187 0.56950   3
  -4   7   2 0.82189 0.57815   6
  -4   7   2 1.88982 0.61260   1
   3  -7  -2 79.9636 2.71996   2
  -3   7   2 77.5415 3.00666   3
  -3   7   2 83.8754 3.65646   6
  -3   7   2 78.0816 3.29218   1
   2  -7  -2 5.73937 0.71016   2
  -2   7   2 5.24801 0.94494   6
  -2   7   2 5.47416 0.86067   3
  -2   7   2 7.15562 1.05282   1
   1  -7  -2 41.5787 1.79575   2
  -1   7   2 45.9521 2.00100   5
  -1   7   2 40.2755 1.41286   2
  -1   7   2 39.4339 1.99329   3
  -1   7   2 41.1053 2.30909   1
  -1   7   2 40.2797 2.21430   6
   0  -7  -2 -1.2681 0.34313   2
   0  -7  -2 0.26426 0.32372   2
   0   7   2 -0.1772 0.35006   6
   0   7   2 -1.3542 0.47103   1
   0   7   2 -0.2614 0.51747   5
   0   7   2 -0.8704 0.43170   3
  -1  -7  -2 39.9809 2.21716   1
  -1  -7  -2 41.7655 1.76147   2
   1   7   2 44.3001 2.18427   5
   1   7   2 38.5757 2.00048   3
   1   7   2 39.8694 1.78281   2
   1   7   2 45.8420 2.25243   6
   1   7   2 40.1525 2.32506   1
  -2  -7  -2 6.04743 0.89404   3
  -2  -7  -2 5.42268 0.64642   2
  -2  -7  -2 6.05350 1.01530   1
   2   7   2 7.11706 0.97664   6
   2   7   2 5.01495 0.75029   2
  -3  -7  -2 76.2742 2.42792   2
  -3  -7  -2 75.6922 3.36505   1
  -3  -7  -2 79.6496 3.01476   3
  -3  -7  -2 81.9790 3.25140   4
   3   7   2 74.8371 2.78629   2
   3   7   2 75.6269 3.26443   6
  -4  -7  -2 0.60148 0.45205   3
  -4  -7  -2 1.14231 0.52334   4
  -4  -7  -2 0.84761 0.59739   1
   4   7   2 1.02445 0.63717   6
   4   7   2 1.50982 0.52727   2
  -5  -7  -2 5.78390 1.04620   1
  -5  -7  -2 5.77945 0.93146   4
  -5  -7  -2 5.10035 0.91163   3
   5   7   2 6.04076 0.86599   2
   5   7   2 7.31416 1.13711   6
  -6  -7  -2 0.83611 0.64151   3
  -6  -7  -2 3.05826 0.85017   1
   6   7   2 1.22888 0.72311   6
   6   7   2 0.70151 0.55196   2
  -7  -7  -2 0.89656 0.63874   3
  -7  -7  -2 0.04238 0.58670   1
  -8  -7  -2 6.76660 1.29170   1
  -8  -7  -2 5.36229 1.08877   3
  -9  -7  -2 0.44510 0.67767   3
  -9  -7  -2 -0.4796 0.68166   1
 -10  -7  -2 0.53070 0.59909   3
 -10  -7  -2 1.23361 0.87374   1
 -10   8   2 -0.1928 0.41551   1
 -10   8   2 0.14894 0.50590   3
  -9   8   2 0.56484 0.49736   3
  -9   8   2 -0.0189 0.44412   1
  -9   8   2 -0.1697 0.94641   6
  -8   8   2 0.27232 0.45535   3
  -8   8   2 0.27442 0.78836   6
  -8   8   2 -0.1346 0.48206   1
  -7   8   2 0.27976 0.48031   3
  -7   8   2 0.06800 0.70265   6
  -7   8   2 -0.4574 0.46205   1
  -6   8   2 0.38679 0.53563   1
  -6   8   2 -0.3580 0.41736   3
  -6   8   2 0.09857 0.63367   6
  -5   8   2 4.70663 0.92367   1
  -5   8   2 3.36191 0.73111   3
  -5   8   2 5.15198 1.23372   6
  -4   8   2 112.265 4.02934   3
  -4   8   2 115.588 4.89750   6
  -4   8   2 106.937 4.34463   1
   3  -8  -2 16.1950 1.13814   2
  -3   8   2 18.6449 1.96567   6
  -3   8   2 15.2153 1.47154   3
  -3   8   2 13.8328 1.54068   1
   2  -8  -2 12.3301 0.99115   2
  -2   8   2 11.0797 1.26143   3
  -2   8   2 11.3310 1.38108   1
  -2   8   2 7.74225 1.25507   6
   1  -8  -2 69.4040 2.63592   2
  -1   8   2 74.4754 3.31035   1
  -1   8   2 70.5839 2.92233   3
  -1   8   2 66.4501 3.24994   6
   0  -8  -2 19.4547 1.21010   2
   0   8   2 17.3640 1.76781   1
   0   8   2 20.6477 1.54940   5
   0   8   2 19.9330 1.11639   2
   0   8   2 19.8576 1.55978   6
   0   8   2 18.0788 1.39584   3
  -1  -8  -2 69.1186 2.55783   2
   1   8   2 70.8379 3.10780   5
   1   8   2 69.2023 3.20014   6
   1   8   2 69.3744 2.55413   2
  -2  -8  -2 13.0635 1.53184   1
  -2  -8  -2 11.1426 0.86749   2
   2   8   2 12.4522 1.12995   2
   2   8   2 10.2990 1.27131   6
  -3  -8  -2 13.3881 1.55882   1
  -3  -8  -2 12.6223 1.43835   4
  -3  -8  -2 16.5418 1.36549   3
  -3  -8  -2 15.4163 0.88402   2
   3   8   2 16.6274 1.24320   2
   3   8   2 15.0903 1.40288   6
  -4  -8  -2 116.780 4.70060   1
  -4  -8  -2 111.813 4.42913   4
  -4  -8  -2 114.950 4.23824   3
   4   8   2 115.308 3.98194   2
   4   8   2 120.779 4.65877   6
  -5  -8  -2 5.78033 1.05417   3
  -5  -8  -2 4.87967 1.10300   1
   5   8   2 5.24353 1.04607   6
   5   8   2 3.80876 0.78399   2
  -6  -8  -2 -0.3736 0.48223   3
  -6  -8  -2 -1.1805 0.52653   1
   6   8   2 -1.0367 0.45518   2
  -7  -8  -2 -0.8583 0.51704   3
  -7  -8  -2 -0.2359 0.63027   1
  -8  -8  -2 0.39033 0.66487   3
  -8  -8  -2 -0.3614 0.71462   1
  -9  -8  -2 -0.0667 0.64579   3
  -9  -8  -2 -0.2026 0.82875   1
 -10  -8  -2 -1.4519 0.78038   1
 -10  -8  -2 0.61281 0.75114   3
  -9   9   2 1.44171 0.64744   1
  -9   9   2 0.23861 0.57529   3
  -8   9   2 2.28196 0.73339   3
  -8   9   2 1.69288 1.11164   6
  -8   9   2 2.47965 0.80247   1
  -7   9   2 -0.3040 0.55964   1
  -7   9   2 -0.3284 0.75176   6
  -7   9   2 0.81054 0.58245   3
  -6   9   2 1.80087 0.98821   6
  -6   9   2 1.83752 0.71555   3
  -6   9   2 2.47944 0.87638   1
  -5   9   2 1.07320 0.86672   6
  -5   9   2 0.09971 0.60709   1
  -5   9   2 0.66616 0.52959   3
  -4   9   2 -0.1654 0.47071   3
  -4   9   2 0.69816 0.75004   6
  -4   9   2 0.83257 0.66833   1
   3  -9  -2 18.4125 1.29789   2
  -3   9   2 17.1425 1.97423   6
  -3   9   2 17.7889 1.48397   3
  -3   9   2 17.9627 1.85236   1
   2  -9  -2 39.6624 1.90479   2
  -2   9   2 34.1939 2.31796   1
  -2   9   2 33.4938 2.05248   3
  -2   9   2 37.9389 2.56179   6
   1  -9  -2 2.97868 0.64888   2
   1  -9  -2 3.07498 0.65579   2
  -1   9   2 5.12112 1.08272   6
  -1   9   2 5.10981 1.07589   1
  -1   9   2 3.76202 0.85889   3
   0  -9  -2 -0.2951 0.37024   2
   0   9   2 0.41874 0.54261   1
   0   9   2 0.69650 0.57158   6
   0   9   2 0.36703 0.39927   2
  -1  -9  -2 3.54754 0.64867   2
   1   9   2 3.98785 0.97189   6
   1   9   2 3.66768 0.69889   2
   1   9   2 5.00604 1.18683   5
  -2  -9  -2 31.8412 1.53626   2
   2   9   2 29.4938 1.66263   2
   2   9   2 32.9915 2.20712   5
   2   9   2 31.8310 2.08918   6
  -3  -9  -2 16.5779 1.76340   4
  -3  -9  -2 17.0892 0.98910   2
   3   9   2 18.9618 1.67489   6
   3   9   2 17.2633 1.36893   2
  -4  -9  -2 -0.1921 0.52581   4
  -4  -9  -2 0.61556 0.78538   1
   4   9   2 0.27978 0.54320   2
   4   9   2 0.64939 0.70137   6
  -5  -9  -2 -0.3447 0.59482   3
  -5  -9  -2 0.04045 0.81421   1
   5   9   2 0.44960 0.63950   2
  -6  -9  -2 3.30010 0.99416   3
  -6  -9  -2 2.90398 1.08945   1
   6   9   2 1.80246 0.77285   2
  -7  -9  -2 -0.6944 0.74884   1
  -7  -9  -2 -0.1764 0.71350   3
   7   9   2 -0.7392 0.61597   2
  -8  -9  -2 4.44799 1.29654   1
  -8  -9  -2 1.83921 0.93251   3
  -9  -9  -2 0.85589 0.85256   3
  -9  -9  -2 0.47195 0.97956   1
  -8  10   2 0.20741 0.68266   1
  -8  10   2 0.51468 0.65959   3
  -7  10   2 -0.1117 0.56541   3
  -7  10   2 0.34202 0.73459   1
  -7  10   2 -0.5447 0.92907   6
  -6  10   2 5.97086 1.11313   3
  -6  10   2 7.12480 1.39466   1
  -6  10   2 5.86024 1.55731   6
  -5  10   2 3.40675 0.90678   3
  -5  10   2 4.66480 1.13938   1
  -5  10   2 4.82469 1.47125   6
  -4  10   2 7.95417 1.40307   1
  -4  10   2 6.03267 1.46122   6
  -4  10   2 9.91263 1.39377   3
   3 -10  -2 0.02580 0.52267   2
  -3  10   2 -0.4015 0.68193   6
  -3  10   2 -0.6969 0.51110   3
  -3  10   2 -0.1591 0.69035   1
   2 -10  -2 3.88216 0.79633   2
   2 -10  -2 2.96409 0.73901   2
  -2  10   2 4.00455 1.08618   1
  -2  10   2 4.99872 1.32149   6
  -2  10   2 3.65381 0.91916   3
   1 -10  -2 -0.0176 0.47439   2
  -1  10   2 -0.2055 0.54071   6
  -1  10   2 -0.3073 0.57273   1
   0 -10  -2 5.67105 0.85158   2
   0  10   2 5.33497 1.18817   6
   0  10   2 6.38847 0.73143   2
  -1 -10  -2 0.40178 0.43525   2
   1  10   2 0.18006 0.51626   2
   1  10   2 -0.5217 0.59420   6
  -2 -10  -2 4.76224 0.73066   2
  -2 -10  -2 2.62597 0.86681   4
   2  10   2 3.57881 0.82165   2
   2  10   2 4.46924 1.06100   6
  -3 -10  -2 0.31226 0.33181   2
  -3 -10  -2 -0.5057 0.54419   4
   3  10   2 -0.0680 0.57116   2
   3  10   2 0.43308 0.86165   5
   3  10   2 -0.2230 0.54861   6
   4  10   2 7.44311 1.17075   2
   4  10   2 5.63933 1.20748   6
   5  10   2 4.36506 1.05421   2
  -6 -10  -2 5.75727 1.44221   1
   6  10   2 4.50430 1.09156   2
  -7 -10  -2 -1.2621 0.86515   1
  -7 -10  -2 0.47610 0.79245   3
   7  10   2 -0.6517 0.82391   2
  -8 -10  -2 -0.1856 0.81779   3
  -8 -10  -2 0.78725 1.09031   1
   8  10   2 0.39051 0.96474   2
  -7  11   2 -0.0903 0.74847   3
  -7  11   2 -0.2653 0.85145   1
  -6  11   2 0.48386 0.90350   1
  -6  11   2 0.83270 0.77903   3
  -5  11   2 1.52009 0.86895   3
  -5  11   2 2.76560 1.36730   6
  -5  11   2 0.66713 0.94706   1
   4 -11  -2 0.56639 0.65077   2
   4 -11  -2 1.79616 0.76254   2
  -4  11   2 1.43608 0.79724   3
  -4  11   2 -0.0113 0.83420   1
  -4  11   2 2.00071 1.13643   6
   3 -11  -2 1.09425 0.68123   2
   3 -11  -2 2.38900 0.81367   2
  -3  11   2 1.62431 0.88862   3
  -3  11   2 2.28048 1.06709   1
  -3  11   2 1.57379 1.04023   6
   2 -11  -2 1.04289 0.62925   2
  -2  11   2 2.38050 1.08208   1
  -2  11   2 -0.2824 0.75730   6
   1 -11  -2 6.24938 0.96461   2
  -1  11   2 9.74244 1.73705   6
   0 -11  -2 0.14960 0.48903   2
   0  11   2 0.37599 0.78780   6
  -1 -11  -2 10.7698 1.21004   2
   1  11   2 11.0604 1.68429   6
   1  11   2 10.0218 1.09112   2
  -2 -11  -2 0.55038 0.81041   4
  -2 -11  -2 1.39954 0.57752   2
   2  11   2 1.00558 0.81944   6
   2  11   2 1.79674 0.79677   2
  -3 -11  -2 0.94982 0.81531   4
   3  11   2 3.16498 0.89068   2
   3  11   2 1.85380 0.92415   6
   4  11   2 -0.0636 0.72426   2
   5  11   2 3.24486 1.01160   2
   6  11   2 -0.0980 0.88640   2
   7  11   2 -0.8993 0.89350   2
  -5  12   2 -0.6307 0.91602   1
  -5  12   2 0.07858 0.82580   3
   4 -12  -2 5.62417 1.13076   2
  -4  12   2 2.83726 1.12474   3
  -4  12   2 4.50967 1.36920   1
   3 -12  -2 2.63495 0.85705   2
  -3  12   2 2.08247 1.14045   1
  -3  12   2 3.64744 1.42764   6
   2 -12  -2 2.06684 0.72478   2
  -2  12   2 0.21607 1.09478   6
   1 -12  -2 0.41539 0.57802   2
  -1  12   2 1.05506 1.01378   6
   0 -12  -2 0.06773 0.56256   2
   0  12   2 -0.7258 0.80680   6
  -1 -12  -2 2.13885 0.77209   2
   1  12   2 0.60620 0.88751   6
  -2 -12  -2 2.20305 0.68111   2
  -2 -12  -2 1.34669 1.03543   4
   2  12   2 2.07749 1.08830   6
   2  12   2 2.57438 0.85519   2
   3  12   2 4.31216 1.05539   2
   4  12   2 5.32787 1.14876   2
   5  12   2 -1.2090 0.71240   2
   2 -13  -2 1.39628 0.72097   2
   1 -13  -2 -0.2667 0.58352   2
   0 -13  -2 1.52886 0.78492   2
   0  13   2 -0.3991 0.96280   6
  -1 -13  -2 0.21268 0.61781   2
   1  13   2 0.58302 1.03963   6
   3  13  -3 6.28187 1.21671   2
   2  13  -3 -0.2206 0.67501   2
  -1 -13   3 2.91203 0.84243   2
   0 -13   3 11.7826 1.38176   2
  -1  13  -3 2.00842 1.28584   6
   1 -13   3 1.39917 0.70433   2
  -2  13  -3 -1.6735 0.83079   6
   2 -13   3 0.63453 0.60050   2
   3 -13   3 6.08352 1.10775   2
   6  12  -3 -0.9599 1.15446   5
   6  12  -3 -0.4976 0.89835   2
   5  12  -3 -0.4999 0.83933   2
   5  12  -3 1.58535 1.30012   5
   4  12  -3 1.84099 0.97501   2
   4  12  -3 0.72300 1.34838   5
  -4 -12   3 2.64929 1.23257   4
   3  12  -3 9.12837 1.28738   2
   3  12  -3 8.31825 1.78853   5
  -3 -12   3 8.04723 1.62097   4
   2  12  -3 4.51274 0.97492   2
  -2 -12   3 1.05431 0.99282   4
  -2 -12   3 1.76893 0.65375   2
   1  12  -3 4.15012 0.83026   2
  -1 -12   3 5.66027 0.96467   2
  -1 -12   3 3.22999 1.18947   4
   0  12  -3 -0.4075 0.75213   6
   0 -12   3 -0.3161 0.46356   2
   0 -12   3 -0.7474 0.76925   4
  -1  12  -3 3.42168 1.23546   6
   1 -12   3 3.99369 0.83781   2
  -2  12  -3 1.31371 1.01319   6
   2 -12   3 1.25240 0.66233   2
  -3  12  -3 9.30726 1.80606   6
  -3  12  -3 7.54917 1.74605   1
   3 -12   3 8.76699 1.21947   2
  -4  12  -3 0.65301 1.23852   6
  -4  12  -3 4.90847 1.44282   1
  -4  12  -3 2.56099 1.08115   3
   4 -12   3 2.34778 0.80836   2
  -5  12  -3 0.35760 1.01795   1
  -5  12  -3 2.14890 0.97383   3
  -6  12  -3 -0.6736 0.68451   3
  -6  12  -3 1.48866 1.04376   1
   7  11  -3 13.1414 1.71790   2
  -7 -11   3 15.6526 2.24639   1
   6  11  -3 0.71078 0.89323   2
   6  11  -3 -0.5068 1.23509   5
   5  11  -3 10.0204 1.42072   2
   5  11  -3 10.2842 1.96738   5
  -5 -11   3 11.3138 1.80360   4
   4  11  -3 2.28496 1.33187   5
   4  11  -3 1.48677 0.81351   2
  -4 -11   3 -0.4371 0.72169   4
   3  11  -3 3.75241 1.39910   5
   3  11  -3 2.82813 0.91356   2
  -3 -11   3 1.46871 0.90923   4
   2  11  -3 1.06372 0.69288   2
   2  11  -3 -0.2293 0.84015   5
  -2 -11   3 0.52881 0.47699   2
  -2 -11   3 0.00919 0.68566   4
   1  11  -3 -0.2568 0.93133   5
   1  11  -3 1.18654 0.62454   2
   1  11  -3 0.22044 0.72969   6
  -1 -11   3 0.27928 0.45774   2
  -1 -11   3 2.08945 1.00470   4
   0  11  -3 2.89047 0.94733   6
   0 -11   3 3.18656 0.73227   2
  -1  11  -3 0.56549 0.71629   6
   1 -11   3 1.19445 0.56716   2
  -2  11  -3 0.49855 0.83708   6
  -2  11  -3 0.25240 0.86463   1
   2 -11   3 0.59164 0.54769   2
  -3  11  -3 2.36331 0.90930   3
  -3  11  -3 2.27311 1.05682   1
  -3  11  -3 5.01789 1.43409   6
   3 -11   3 2.61054 0.72033   2
  -4  11  -3 0.63799 0.92238   6
  -4  11  -3 0.81241 0.73259   3
  -4  11  -3 0.65237 0.93344   1
   4 -11   3 0.44926 0.58562   2
  -5  11  -3 10.0080 1.52042   3
  -5  11  -3 10.5543 1.71997   1
  -5  11  -3 16.2333 2.27777   6
  -6  11  -3 -0.1131 0.71089   3
  -6  11  -3 0.12959 0.86177   1
  -6  11  -3 0.03726 0.97039   6
  -7  11  -3 14.3817 1.88903   1
  -7  11  -3 11.7451 1.62341   3
  -8 -10   3 0.99942 1.10519   1
  -8 -10   3 0.57488 0.80465   3
   7  10  -3 2.39546 1.02501   2
  -7 -10   3 2.40031 1.01234   3
  -7 -10   3 1.84003 1.02702   1
   6  10  -3 -1.2010 0.67580   2
  -6 -10   3 1.35118 0.86495   3
  -6 -10   3 0.83042 0.97847   1
   5  10  -3 -0.6858 0.71229   2
   5  10  -3 1.66403 1.11733   5
  -5 -10   3 -0.1128 0.88383   1
  -5 -10   3 -0.1421 0.66406   4
  -5 -10   3 0.00528 0.75251   3
   4  10  -3 4.54070 0.95887   2
   4  10  -3 6.86956 1.44519   5
  -4 -10   3 4.05944 1.10520   4
   3  10  -3 2.82742 1.17265   5
   3  10  -3 1.10459 0.66364   2
  -3 -10   3 2.94078 0.92193   4
   2  10  -3 0.21486 0.58230   2
   2  10  -3 -0.0788 0.52944   6
   2  10  -3 0.29961 0.87627   5
  -2 -10   3 0.24364 0.38660   2
  -2 -10   3 -0.1472 0.56963   4
   1  10  -3 9.45779 1.01072   2
   1  10  -3 7.69199 1.24433   6
   1  10  -3 10.6445 1.52572   5
  -1 -10   3 8.57442 0.95570   2
  -1 -10   3 8.93456 1.38489   4
   0  10  -3 0.39615 0.62469   6
   0  10  -3 -0.1078 0.40539   2
   0  10  -3 -0.1861 0.69395   5
   0 -10   3 0.11244 0.35536   2
  -1  10  -3 9.33538 1.46073   6
  -1  10  -3 9.69004 1.48532   1
  -1  10  -3 9.16514 1.32879   5
   1 -10   3 8.94733 1.02864   2
  -2  10  -3 0.84349 0.68730   6
  -2  10  -3 0.05980 0.60800   3
  -2  10  -3 0.51104 0.71199   1
   2 -10   3 0.03347 0.44901   2
  -3  10  -3 2.67739 0.84072   3
  -3  10  -3 4.02758 1.17579   6
  -3  10  -3 1.67059 0.92186   1
   3 -10   3 1.86492 0.66002   2
  -4  10  -3 4.62341 1.24709   6
  -4  10  -3 4.89521 1.22230   1
  -4  10  -3 6.72342 1.21141   3
   4 -10   3 3.60711 0.77121   2
  -5  10  -3 0.21576 0.77695   1
  -5  10  -3 -0.3657 0.58711   3
  -5  10  -3 -0.2927 0.72696   6
  -6  10  -3 0.55330 0.72374   3
  -6  10  -3 0.00826 0.90844   6
  -6  10  -3 0.87715 0.81451   1
  -7  10  -3 4.26950 1.46994   6
  -7  10  -3 3.40614 1.07553   1
  -7  10  -3 3.68005 0.96464   3
  -8  10  -3 0.84191 0.71860   3
  -8  10  -3 1.99754 0.91344   1
  -9  -9   3 2.80926 1.24302   1
  -9  -9   3 3.19277 1.05223   3
  -8  -9   3 -0.8142 0.76789   1
  -8  -9   3 -1.2095 0.56749   3
   7   9  -3 -0.9425 0.68170   2
  -7  -9   3 -0.0419 0.81307   1
  -7  -9   3 0.37615 0.71611   3
   6   9  -3 3.43504 0.89677   2
  -6  -9   3 3.12997 0.96582   4
  -6  -9   3 4.73900 1.03185   3
  -6  -9   3 6.29759 1.36112   1
   5   9  -3 49.8250 2.34456   2
  -5  -9   3 45.4179 2.47376   3
  -5  -9   3 47.5470 2.87148   1
  -5  -9   3 38.5905 2.49409   4
   4   9  -3 2.83395 0.78256   2
  -4  -9   3 2.36494 0.89622   1
  -4  -9   3 4.90618 0.97614   3
  -4  -9   3 3.66551 0.93797   4
   3   9  -3 0.01866 0.53261   2
   3   9  -3 -0.3641 0.79695   5
  -3  -9   3 0.52958 0.73739   1
  -3  -9   3 -0.1783 0.48263   4
  -3  -9   3 0.14835 0.27707   2
   2   9  -3 8.31738 1.14024   6
   2   9  -3 5.25648 0.83704   2
   2   9  -3 8.14749 1.37234   5
  -2  -9   3 7.22445 1.21490   4
  -2  -9   3 6.50586 0.78893   2
   1   9  -3 0.56953 0.50505   2
   1   9  -3 -0.4925 0.72152   5
   1   9  -3 -0.2034 0.48492   6
  -1  -9   3 1.06627 0.63335   4
  -1  -9   3 0.55721 0.37966   2
   0   9  -3 0.99432 0.49536   2
   0   9  -3 1.00046 0.66286   1
   0   9  -3 0.26682 0.51303   6
   0   9  -3 -0.7308 0.65346   5
   0  -9   3 1.06048 0.44494   2
  -1   9  -3 0.63855 0.60480   1
  -1   9  -3 0.72429 0.63802   6
  -1   9  -3 1.75478 0.70562   5
  -1   9  -3 0.11519 0.54362   3
   1  -9   3 0.91385 0.45561   2
  -2   9  -3 7.03581 1.23036   6
  -2   9  -3 5.57431 1.12661   1
  -2   9  -3 5.30845 0.92891   5
  -2   9  -3 6.58314 1.03628   3
   2  -9   3 6.05402 0.81897   2
  -3   9  -3 0.35915 0.59382   1
  -3   9  -3 -0.2211 0.52722   6
  -3   9  -3 0.07590 0.53739   3
   3  -9   3 -0.8609 0.34221   2
  -4   9  -3 2.74903 0.89130   1
  -4   9  -3 3.59950 1.07965   6
  -4   9  -3 2.58313 0.76522   3
  -5   9  -3 46.7923 2.39319   3
  -5   9  -3 42.0259 2.88079   6
  -5   9  -3 43.6476 2.61362   1
  -6   9  -3 4.41607 1.06553   1
  -6   9  -3 4.57756 0.93255   3
  -6   9  -3 5.18661 1.35614   6
  -7   9  -3 0.19525 0.92821   6
  -7   9  -3 0.31820 0.54509   3
  -7   9  -3 0.76669 0.70809   1
  -8   9  -3 1.38507 1.09536   6
  -8   9  -3 1.70695 0.69120   1
  -8   9  -3 0.05042 0.49577   3
  -9   9  -3 1.65460 0.75530   1
  -9   9  -3 2.57046 0.77898   3
 -10  -8   3 1.14654 0.89707   1
 -10  -8   3 0.27047 0.69077   3
  -9  -8   3 -0.6802 0.58508   3
  -9  -8   3 -0.5348 0.65330   1
  -8  -8   3 1.06635 0.84033   1
  -8  -8   3 1.87914 0.75666   3
  -7  -8   3 1.95897 0.76169   3
  -7  -8   3 2.52184 1.00588   1
   6   8  -3 8.45805 1.09693   2
  -6  -8   3 7.45634 1.27942   1
  -6  -8   3 6.18703 1.10217   4
  -6  -8   3 7.38005 1.10720   3
   5   8  -3 16.9253 1.36098   2
  -5  -8   3 15.5221 1.49522   3
  -5  -8   3 17.2459 1.74685   1
  -5  -8   3 17.8867 1.57858   4
   4   8  -3 102.703 3.62675   2
  -4  -8   3 105.165 4.26054   1
  -4  -8   3 102.405 4.26419   4
  -4  -8   3 102.964 3.83720   3
   3   8  -3 6.07580 0.90636   2
   3   8  -3 4.60842 0.81649   6
  -3  -8   3 5.16957 0.97276   4
  -3  -8   3 4.08821 0.87965   3
  -3  -8   3 7.16018 1.21665   1
  -3  -8   3 4.60393 0.51004   2
   2   8  -3 3.74595 0.98180   5
   2   8  -3 3.86004 0.72992   6
   2   8  -3 1.90034 0.61366   2
  -2  -8   3 3.33338 0.55506   2
  -2  -8   3 3.84733 0.91200   4
  -2  -8   3 4.79498 1.05505   1
  -2  -8   3 4.31976 0.86684   3
   1   8  -3 -0.4903 0.43792   2
   1   8  -3 -1.1721 0.66118   5
   1   8  -3 0.48226 0.43263   6
  -1  -8   3 -0.0468 0.30395   2
   0   8  -3 -0.0249 0.53877   5
   0   8  -3 -0.3763 0.38513   3
   0   8  -3 -0.5351 0.44526   1
   0   8  -3 -0.3674 0.39550   6
   0   8  -3 -0.4147 0.37246   2
   0  -8   3 -0.5586 0.30696   2
  -1   8  -3 -0.4498 0.48653   1
  -1   8  -3 -0.4066 0.50706   5
  -1   8  -3 0.05292 0.30787   2
  -1   8  -3 0.14842 0.45834   3
  -1   8  -3 0.91185 0.52373   6
   1  -8   3 0.00287 0.33561   2
  -2   8  -3 2.74098 0.68452   3
  -2   8  -3 4.36877 0.96661   6
  -2   8  -3 4.16628 0.75745   5
  -2   8  -3 2.94416 0.78212   1
   2  -8   3 3.25378 0.62492   2
  -3   8  -3 3.72495 0.88205   1
  -3   8  -3 5.30171 0.90189   3
  -3   8  -3 4.89569 0.83295   5
  -3   8  -3 3.91730 0.91099   6
   3  -8   3 4.83501 0.73655   2
   3  -8   3 4.55134 0.69302   2
  -4   8  -3 97.1400 3.87426   5
  -4   8  -3 104.800 4.51921   6
  -4   8  -3 99.4035 4.03657   1
  -4   8  -3 99.5209 3.68657   3
  -5   8  -3 17.7461 1.52648   1
  -5   8  -3 15.7644 1.87779   6
  -5   8  -3 17.7273 1.36599   3
  -6   8  -3 7.54238 1.12588   1
  -6   8  -3 6.62513 1.00032   3
  -6   8  -3 7.15231 1.40801   6
  -7   8  -3 1.69515 0.63042   3
  -7   8  -3 2.43463 0.70880   1
  -7   8  -3 1.98930 1.00172   6
  -8   8  -3 0.83809 0.54754   1
  -8   8  -3 0.64222 0.49528   3
  -8   8  -3 -0.1644 0.75873   6
  -9   8  -3 0.85900 1.13531   6
  -9   8  -3 0.32787 0.52906   1
  -9   8  -3 0.18728 0.44618   3
 -10   8  -3 0.11946 0.51774   3
 -10   8  -3 -0.0717 0.48677   1
 -10  -7   3 0.13612 0.68577   1
 -10  -7   3 0.77460 0.65796   3
  -9  -7   3 -0.7446 0.44300   3
  -9  -7   3 -0.5453 0.60277   1
  -8  -7   3 3.50474 0.96119   1
  -8  -7   3 3.23638 0.81269   3
  -7  -7   3 4.38157 0.96871   1
  -7  -7   3 4.28345 0.98987   4
  -7  -7   3 5.38599 0.93242   3
  -6  -7   3 1.41577 0.65608   4
  -6  -7   3 1.64581 0.67234   1
  -6  -7   3 1.23731 0.59071   3
   5   7  -3 1.38754 0.54169   2
  -5  -7   3 2.08396 0.64506   4
  -5  -7   3 1.79920 0.72359   1
  -5  -7   3 1.14870 0.55071   3
   4   7  -3 0.91615 0.50404   2
   4   7  -3 1.07603 0.52834   6
  -4  -7   3 0.74480 0.52806   4
  -4  -7   3 0.70292 0.57218   1
  -4  -7   3 0.70134 0.49831   3
   3   7  -3 0.17704 0.32970   6
   3   7  -3 0.04898 0.42434   2
  -3  -7   3 0.06084 0.37982   3
  -3  -7   3 -0.3791 0.42892   1
  -3  -7   3 -0.0784 0.16691   2
  -3  -7   3 -0.3219 0.38990   4
   2   7  -3 23.1824 1.38069   6
   2   7  -3 22.1725 1.74924   5
   2   7  -3 20.8509 1.28065   2
  -2  -7   3 25.4025 1.65272   1
  -2  -7   3 23.1736 1.38722   3
  -2  -7   3 21.8711 1.08229   2
  -2  -7   3 24.3325 1.60083   4
   1   7  -3 -0.1847 0.15541   2
   1   7  -3 0.08939 0.59778   5
   1   7  -3 1.01810 0.44184   6
   1   7  -3 0.25808 0.42223   3
   1   7  -3 0.54917 0.47742   1
  -1  -7   3 0.83010 0.32817   2
  -1  -7   3 0.74337 0.44474   3
  -1  -7   3 -0.0577 0.38828   1
   0   7  -3 20.1323 1.29290   3
   0   7  -3 21.6373 1.14072   2
   0   7  -3 20.8810 1.50723   1
   0   7  -3 19.8861 1.35856   6
   0   7  -3 23.0985 1.60034   5
   0  -7   3 21.8411 1.14538   2
   0  -7   3 20.5736 1.45665   1
  -1   7  -3 1.34302 0.56478   1
  -1   7  -3 0.96240 0.46275   6
  -1   7  -3 1.66971 0.59204   5
  -1   7  -3 1.37075 0.36271   2
  -1   7  -3 1.02502 0.44187   3
   1  -7   3 0.65033 0.34183   2
  -2   7  -3 23.2916 1.58437   6
  -2   7  -3 21.7053 1.36059   3
  -2   7  -3 20.4500 1.48991   1
  -2   7  -3 25.1172 1.48804   5
   2  -7   3 23.4279 1.20400   2
   2  -7   3 21.8499 1.17084   2
  -3   7  -3 -0.0821 0.31686   5
  -3   7  -3 0.05418 0.44427   6
  -3   7  -3 -0.7663 0.25996   1
  -3   7  -3 -0.2534 0.32929   3
   3  -7   3 -0.0972 0.31013   2
  -4   7  -3 1.03630 0.59211   6
  -4   7  -3 -0.5361 0.34436   3
  -4   7  -3 1.15050 0.44379   5
  -4   7  -3 0.91802 0.53155   1
  -5   7  -3 1.61437 0.52122   3
  -5   7  -3 1.95413 0.75564   6
  -5   7  -3 1.58544 0.60350   5
  -5   7  -3 1.76673 0.63081   1
  -6   7  -3 0.32909 0.60482   6
  -6   7  -3 0.45114 0.40481   3
  -6   7  -3 -0.1385 0.40253   1
  -7   7  -3 4.85251 1.20517   6
  -7   7  -3 5.02006 0.81628   3
  -7   7  -3 5.33139 0.86532   1
  -8   7  -3 3.33547 1.14975   6
  -8   7  -3 2.87521 0.67978   3
  -8   7  -3 3.34861 0.72309   1
  -9   7  -3 -0.0378 0.41846   1
  -9   7  -3 0.01909 0.43071   3
  -9   7  -3 1.46117 1.06814   6
 -10   7  -3 0.09331 0.45084   3
 -10   7  -3 0.41442 1.03002   6
 -10   7  -3 0.28589 0.42291   1
  10  -7   3 1.82173 1.26459   6
 -11  -6   3 0.11372 0.58683   3
 -11  -6   3 -0.1082 0.67010   1
 -10  -6   3 2.14235 0.70961   3
 -10  -6   3 4.07471 0.97861   1
  -9  -6   3 1.44315 0.68804   1
  -9  -6   3 2.21527 0.70354   3
  -8  -6   3 10.4068 1.31166   1
  -8  -6   3 7.19385 0.99293   3
  -7  -6   3 0.69557 0.58242   4
  -7  -6   3 2.18190 0.62097   3
  -7  -6   3 1.73370 0.69035   1
  -6  -6   3 1.08505 0.56506   4
  -6  -6   3 0.57408 0.52276   1
  -6  -6   3 -0.0601 0.41412   3
   5   6  -3 38.0841 1.67521   2
  -5  -6   3 37.9453 1.84232   3
  -5  -6   3 38.7568 2.11223   4
  -5  -6   3 38.0810 2.06700   1
   4   6  -3 20.0816 1.14990   2
   4   6  -3 20.7198 1.21884   6
  -4  -6   3 21.9279 1.49421   1
  -4  -6   3 21.9366 1.46806   4
  -4  -6   3 19.5755 1.24483   3
   3   6  -3 14.4720 0.95755   2
   3   6  -3 14.2927 0.98389   6
  -3  -6   3 13.6863 0.98318   3
  -3  -6   3 13.0000 1.13669   4
  -3  -6   3 13.4150 1.16184   1
  -3  -6   3 12.3873 0.52442   2
   2   6  -3 8.44518 0.75544   6
   2   6  -3 7.96386 1.00068   1
   2   6  -3 7.62297 0.76089   2
  -2  -6   3 8.79615 0.88074   3
  -2  -6   3 7.54956 0.94097   4
  -2  -6   3 8.47602 0.98533   1
  -2  -6   3 8.36587 0.58628   2
   1   6  -3 104.952 3.79862   6
   1   6  -3 109.055 3.94799   1
   1   6  -3 109.744 3.40690   2
   1   6  -3 113.512 4.10666   5
   1   6  -3 114.537 3.63594   3
  -1  -6   3 107.792 3.53843   3
  -1  -6   3 109.989 3.89420   1
   0   6  -3 0.60011 0.50248   5
   0   6  -3 -0.1300 0.30526   3
   0   6  -3 -0.3004 0.29015   1
   0   6  -3 -0.5983 0.27379   2
   0   6  -3 0.16420 0.29280   6
   0  -6   3 -0.4076 0.33480   1
   0  -6   3 -0.1091 0.21150   2
  -1   6  -3 110.422 3.96243   5
  -1   6  -3 111.121 3.59299   3
  -1   6  -3 109.539 3.99775   6
  -1   6  -3 111.279 3.18203   2
  -1   6  -3 108.408 3.90421   1
   1  -6   3 107.552 3.37890   2
   1  -6   3 110.496 3.83838   1
  -2   6  -3 9.75027 0.93699   3
  -2   6  -3 7.52308 0.91256   1
  -2   6  -3 10.0102 0.86737   5
  -2   6  -3 7.19207 0.95741   6
   2  -6   3 8.05176 0.65230   2
   2  -6   3 7.40541 0.69200   2
  -3   6  -3 13.2260 1.40836   6
  -3   6  -3 12.3084 0.92354   3
  -3   6  -3 13.0997 1.01071   5
  -3   6  -3 11.9735 1.18853   1
   3  -6   3 11.7047 0.75440   2
  -4   6  -3 21.7462 1.35966   5
  -4   6  -3 22.6892 1.40306   1
  -4   6  -3 18.2349 1.15851   3
  -4   6  -3 21.9018 1.62074   6
  -5   6  -3 37.1324 1.86308   1
  -5   6  -3 36.1408 1.67394   3
  -5   6  -3 37.7620 1.98021   5
  -5   6  -3 35.8136 2.24953   6
  -6   6  -3 0.57269 0.56417   6
  -6   6  -3 -0.3668 0.28858   1
  -6   6  -3 0.40123 0.44035   5
  -6   6  -3 1.15207 0.41750   3
  -7   6  -3 3.66481 0.66348   1
  -7   6  -3 2.26215 0.54674   3
  -7   6  -3 4.19745 1.06734   6
  -7   6  -3 2.30333 0.72942   5
  -8   6  -3 7.30450 0.88155   1
  -8   6  -3 8.03514 0.92077   3
  -8   6  -3 9.29042 1.57186   6
  -9   6  -3 0.91708 0.46764   3
  -9   6  -3 2.50056 1.07619   6
  -9   6  -3 1.24792 0.46415   1
   9  -6   3 0.62611 0.84584   6
 -10   6  -3 1.92324 0.45604   1
 -10   6  -3 2.99862 1.36767   6
 -10   6  -3 1.87635 0.55694   3
  10  -6   3 2.56894 1.23603   6
 -11   6  -3 0.63713 0.49061   3
 -11  -5   3 0.94326 0.55014   3
 -11  -5   3 1.42622 0.68334   1
 -10  -5   3 0.66337 0.54051   1
 -10  -5   3 -0.2658 0.38656   3
  -9  -5   3 0.77439 0.50119   3
  -9  -5   3 0.28495 0.50563   1
  -8  -5   3 4.11063 0.72197   3
  -8  -5   3 3.41235 0.76027   1
  -7  -5   3 13.0901 1.03482   3
  -7  -5   3 11.0894 1.35879   4
  -7  -5   3 11.4887 1.18849   1
  -6  -5   3 88.4527 3.09394   3
  -6  -5   3 85.3896 3.60348   4
  -6  -5   3 90.6631 3.41444   1
   5   5  -3 1.93158 0.50651   6
  -5  -5   3 2.80800 0.67058   1
  -5  -5   3 2.29512 0.54745   3
  -5  -5   3 2.46964 0.64402   4
   4   5  -3 5.37630 0.58658   2
   4   5  -3 5.79461 0.67246   6
  -4  -5   3 5.98158 0.85730   4
  -4  -5   3 3.72245 0.67452   1
  -4  -5   3 5.16903 0.67877   3
   3   5  -3 -0.0485 0.27529   2
   3   5  -3 0.00985 0.23492   6
  -3  -5   3 -0.4498 0.26643   1
  -3  -5   3 0.24890 0.28363   4
  -3  -5   3 -0.0747 0.29315   3
   2   5  -3 138.207 4.43422   6
   2   5  -3 139.916 4.07965   2
   2   5  -3 134.299 4.52802   1
  -2  -5   3 136.237 4.55292   1
  -2  -5   3 140.812 4.19110   3
  -2  -5   3 136.776 4.66338   4
  -2  -5   3 143.716 3.90503   2
   1   5  -3 24.6591 1.21268   6
   1   5  -3 23.3876 1.08999   2
   1   5  -3 24.7409 1.48456   5
   1   5  -3 24.7736 1.36448   1
  -1  -5   3 22.9352 1.31813   1
  -1  -5   3 23.6595 1.02094   2
  -1  -5   3 25.1915 1.20350   3
  -1  -5   3 23.4284 1.33823   4
   0   5  -3 272.507 8.16445   1
   0   5  -3 267.959 8.38908   6
   0   5  -3 275.725 7.49367   2
   0   5  -3 271.322 8.50701   5
   0   5  -3 291.254 7.67558   3
   0  -5   3 278.142 7.54519   2
   0  -5   3 285.303 8.14432   1
  -1   5  -3 24.0726 0.94508   2
  -1   5  -3 23.1682 1.18659   3
  -1   5  -3 24.8758 1.34704   1
  -1   5  -3 23.4374 1.31992   6
  -1   5  -3 26.1266 1.39120   5
   1  -5   3 24.1013 1.04401   2
   1  -5   3 25.3823 1.31949   1
  -2   5  -3 136.324 4.46767   1
  -2   5  -3 138.342 4.79480   6
  -2   5  -3 135.292 4.13375   3
  -2   5  -3 137.217 4.58091   5
   2  -5   3 143.526 3.97030   2
  -3   5  -3 0.35801 0.30809   1
  -3   5  -3 0.82633 0.31876   5
  -3   5  -3 0.00905 0.23818   3
  -3   5  -3 -0.3346 0.26064   6
   3  -5   3 0.00257 0.19154   2
  -4   5  -3 5.02997 0.72353   5
  -4   5  -3 3.36222 0.57974   1
  -5   5  -3 2.80782 0.62129   5
  -5   5  -3 1.72603 0.46846   1
  -5   5  -3 1.99404 0.66171   6
  -5   5  -3 1.97591 0.44097   3
  -6   5  -3 88.2071 3.61688   5
  -6   5  -3 89.6759 3.98925   6
  -6   5  -3 88.2381 3.13227   1
  -6   5  -3 85.9631 2.88249   3
  -7   5  -3 11.5910 1.39443   5
  -7   5  -3 9.30878 1.41458   6
  -7   5  -3 11.3978 0.85021   3
  -7   5  -3 10.5516 0.86700   1
  -8   5  -3 2.14740 0.51344   3
  -8   5  -3 2.83099 1.01493   6
  -8   5  -3 3.51613 0.89085   5
  -8   5  -3 3.85017 0.58181   1
  -9   5  -3 0.28942 0.32308   3
  -9   5  -3 0.44610 0.32090   1
  -9   5  -3 0.75349 0.89566   6
   9  -5   3 -0.2566 0.80383   6
 -10   5  -3 0.12510 0.21220   1
 -10   5  -3 0.10492 0.36750   3
 -10   5  -3 0.48340 0.90228   6
  10  -5   3 0.33987 0.80656   6
 -11   5  -3 1.03598 1.14339   6
 -11   5  -3 2.21683 0.54848   3
  11  -5   3 -0.3169 1.15518   6
 -12  -4   3 0.50283 0.48566   3
 -12  -4   3 0.06422 0.35385   1
 -11  -4   3 0.60391 0.49174   3
 -11  -4   3 0.03550 0.45321   1
 -10  -4   3 -0.2528 0.38706   1
 -10  -4   3 -0.0911 0.39826   3
  -9  -4   3 0.66474 0.43363   3
  -9  -4   3 0.25742 0.42330   1
  -8  -4   3 -0.0232 0.55019   4
  -8  -4   3 0.28981 0.35076   3
  -8  -4   3 -0.0442 0.47316   5
  -8  -4   3 -0.1612 0.34491   1
  -7  -4   3 23.6654 1.66852   4
  -7  -4   3 25.7714 1.32103   3
  -7  -4   3 21.9794 1.36318   1
  -7  -4   3 24.1530 1.78670   5
   6   4  -3 1.76687 0.51991   6
  -6  -4   3 1.56882 0.59034   4
  -6  -4   3 2.75586 0.51556   3
  -6  -4   3 1.84676 0.51297   1
   5   4  -3 3.23891 0.54155   6
  -5  -4   3 2.84897 0.62838   4
  -5  -4   3 3.33963 0.60304   1
   4   4  -3 7.14962 0.65591   6
   4   4  -3 8.56737 0.54555   2
  -4  -4   3 8.49623 0.66332   3
  -4  -4   3 9.32654 0.91340   1
  -4  -4   3 7.99517 0.91540   4
   3   4  -3 63.7948 1.99809   2
   3   4  -3 60.7136 2.17441   6
  -3  -4   3 60.1434 2.42308   4
  -3  -4   3 62.9363 2.38268   1
  -3  -4   3 63.7669 2.14694   3
   2   4  -3 372.124 10.7180   6
   2   4  -3 372.081 9.83693   2
   2   4  -3 370.840 10.4747   1
  -2  -4   3 381.046 9.65139   2
  -2  -4   3 366.018 9.81078   3
  -2  -4   3 370.498 10.8917   4
  -2  -4   3 363.506 10.4569   1
   1   4  -3 342.141 9.04248   2
   1   4  -3 328.325 9.60202   1
   1   4  -3 326.352 9.86587   6
   1   4  -3 344.640 10.1429   5
  -1  -4   3 337.731 10.0051   4
  -1  -4   3 346.457 8.98825   2
  -1  -4   3 352.977 9.63037   1
   0   4  -3 -0.0609 0.31421   5
   0   4  -3 0.19398 0.21317   6
   0   4  -3 -0.2420 0.10249   2
   0   4  -3 -0.6716 0.27686   1
   0  -4   3 -0.5841 0.17919   2
  -1   4  -3 344.805 8.87130   3
  -1   4  -3 330.629 9.89655   6
  -1   4  -3 341.642 9.84802   5
  -1   4  -3 300.437 8.65786   2
  -1   4  -3 331.364 9.40106   1
   1  -4   3 342.769 8.80928   2
   1  -4   3 338.349 8.80872   2
  -2   4  -3 364.504 11.0929   6
  -2   4  -3 376.179 10.9031   5
  -2   4  -3 378.061 9.78626   3
  -2   4  -3 361.890 10.3785   1
   2  -4   3 370.391 9.70207   2
  -3   4  -3 60.7497 2.35722   5
  -3   4  -3 60.2906 2.54757   6
  -3   4  -3 60.1599 2.23366   1
  -3   4  -3 59.8425 2.01366   3
  -4   4  -3 6.87190 0.79410   5
  -4   4  -3 8.29528 0.68977   1
  -4   4  -3 8.35667 0.58868   3
  -4   4  -3 6.98356 0.71893   1
  -5   4  -3 3.99755 0.70949   5
  -5   4  -3 3.74743 0.54536   1
  -5   4  -3 4.27960 0.50762   3
  -6   4  -3 2.00406 0.43675   1
  -6   4  -3 2.30243 0.40304   3
  -6   4  -3 3.51340 0.85605   6
  -6   4  -3 2.20601 0.62991   5
  -7   4  -3 24.5465 1.21574   1
  -7   4  -3 24.0767 1.12486   3
  -7   4  -3 22.8362 1.85108   6
  -7   4  -3 26.5598 1.75721   5
  -8   4  -3 -0.1361 0.23501   1
  -8   4  -3 -0.2130 0.50971   5
  -8   4  -3 0.42138 0.27933   3
  -8   4  -3 0.05791 0.61443   6
   8  -4   3 0.17275 0.65658   6
  -9   4  -3 0.87537 0.91110   6
  -9   4  -3 0.96329 0.34390   3
  -9   4  -3 1.58003 0.74648   5
  -9   4  -3 0.46476 0.25754   1
   9  -4   3 2.25364 1.08433   6
 -10   4  -3 0.47603 0.34061   3
 -10   4  -3 0.39144 0.84828   6
 -10   4  -3 -0.2741 0.64984   5
  10  -4   3 -0.0124 0.87142   6
 -11   4  -3 0.57589 0.36365   3
 -11   4  -3 -0.0569 0.91017   6
  11  -4   3 1.23485 0.92853   6
 -12   4  -3 0.71911 0.39324   3
 -12  -3   3 0.28994 0.40323   3
 -11  -3   3 0.16170 0.31211   1
 -11  -3   3 -0.7590 0.53679   5
 -11  -3   3 0.14044 0.40809   3
 -10  -3   3 2.09479 0.88898   5
 -10  -3   3 3.77472 0.60020   1
 -10  -3   3 2.22717 0.56562   3
  -9  -3   3 5.28538 0.72035   1
  -9  -3   3 6.54650 1.22548   5
  -9  -3   3 6.35431 0.73723   3
  -8  -3   3 28.8008 1.37042   3
  -8  -3   3 32.1833 2.18581   5
  -8  -3   3 33.3356 2.02201   4
  -8  -3   3 29.3875 1.47957   1
  -7  -3   3 19.1245 1.14133   1
  -7  -3   3 21.4324 1.63774   5
  -7  -3   3 22.8573 1.55849   4
  -7  -3   3 20.4247 1.06237   3
   6   3  -3 11.9388 0.94586   6
  -6  -3   3 12.9676 1.13128   4
  -6  -3   3 13.2239 0.79453   3
  -6  -3   3 14.2004 0.90069   1
  -6  -3   3 11.7190 1.28760   5
   5   3  -3 13.4926 0.87209   6
  -5  -3   3 14.4790 1.08784   4
  -5  -3   3 13.5782 0.91947   1
  -5  -3   3 12.3962 1.06160   5
   4   3  -3 349.550 10.2092   6
  -4  -3   3 352.774 10.4845   4
  -4  -3   3 343.134 9.85176   1
  -4  -3   3 361.732 9.91155   1
   3   3  -3 6.32078 0.47884   6
  -3  -3   3 5.92269 0.67626   4
  -3  -3   3 5.41156 0.52700   3
  -3  -3   3 4.96650 0.56346   1
   2   3  -3 141.344 4.27941   6
   2   3  -3 143.951 3.95235   2
  -2  -3   3 141.354 4.33073   1
  -2  -3   3 151.142 4.04722   3
  -2  -3   3 140.193 4.53521   4
   1   3  -3 9.62468 0.68015   1
   1   3  -3 9.76892 0.52576   6
   1   3  -3 9.49621 0.54043   2
  -1  -3   3 9.09897 0.63653   1
   0   3  -3 90.2302 2.94044   1
   0   3  -3 93.1297 3.10174   5
   0   3  -3 89.5960 2.94008   6
   0  -3   3 94.9537 2.63710   2
   0  -3   3 90.6532 2.91248   1
  -1   3  -3 10.1707 0.68533   6
  -1   3  -3 8.87133 0.65159   1
  -1   3  -3 10.2535 0.71067   5
  -1   3  -3 9.98545 0.43965   2
   1  -3   3 9.84233 0.48767   2
   1  -3   3 9.75473 0.48756   2
  -2   3  -3 138.432 4.61601   6
  -2   3  -3 141.798 4.26725   1
  -2   3  -3 145.717 3.96718   3
  -3   3  -3 6.26558 0.52807   1
  -3   3  -3 5.91624 0.74230   6
  -3   3  -3 6.23925 0.45499   3
  -3   3  -3 5.96255 0.58818   1
  -3   3  -3 6.25478 0.68561   5
  -4   3  -3 353.751 10.5461   5
  -4   3  -3 354.231 9.12639   3
  -4   3  -3 364.430 9.72575   1
  -4   3  -3 337.383 10.7669   6
  -4   3  -3 344.801 9.70306   1
  -5   3  -3 13.3551 1.15875   6
  -5   3  -3 11.3163 0.72712   1
  -5   3  -3 13.2198 1.03734   5
  -5   3  -3 13.1580 0.66042   3
  -6   3  -3 13.3371 0.78556   1
  -6   3  -3 12.9162 1.14306   5
  -6   3  -3 14.0733 0.79264   1
  -6   3  -3 12.2725 1.36299   6
  -6   3  -3 13.5947 0.68641   3
  -7   3  -3 21.2952 0.93516   3
  -7   3  -3 21.0678 1.00331   1
  -7   3  -3 20.8946 1.59257   5
  -7   3  -3 21.8307 1.74776   6
  -7   3  -3 20.9478 1.00378   1
   7  -3   3 21.2963 1.76909   6
  -8   3  -3 29.4133 1.20896   1
  -8   3  -3 27.8653 1.98558   5
  -8   3  -3 35.1026 2.28529   6
  -8   3  -3 31.4243 1.20862   3
   8  -3   3 27.0150 2.16903   6
  -9   3  -3 6.07497 0.40637   1
  -9   3  -3 7.96056 1.44697   6
  -9   3  -3 6.25152 1.12854   5
  -9   3  -3 5.77176 0.57907   3
   9  -3   3 5.52616 1.31946   6
 -10   3  -3 2.79681 0.45909   3
 -10   3  -3 2.45838 1.11175   6
 -10   3  -3 1.64863 0.86715   5
  10  -3   3 2.94472 1.13533   6
 -11   3  -3 -0.3121 0.28570   3
 -11   3  -3 0.10306 0.93139   6
 -11   3  -3 0.57016 0.70079   5
  11  -3   3 -1.3857 0.73639   6
 -12   3  -3 0.11588 0.29514   3
 -12   3  -3 0.69024 1.21189   6
  12  -3   3 0.63142 1.05560   6
 -12  -2   3 3.35582 0.59880   3
 -12  -2   3 2.19936 1.09255   5
 -11  -2   3 -0.3784 0.61764   5
 -11  -2   3 0.10606 0.31256   3
 -10  -2   3 8.66968 1.42779   5
 -10  -2   3 9.67996 0.79016   3
 -10  -2   3 10.2147 0.61860   1
  -9  -2   3 10.9519 1.51402   5
  -9  -2   3 15.1473 0.85713   1
  -9  -2   3 14.2222 0.85656   3
  -8  -2   3 0.71876 0.29000   3
  -8  -2   3 0.85225 0.31411   1
  -8  -2   3 0.08747 0.45848   4
  -8  -2   3 1.32932 0.59929   5
   7   2  -3 32.8129 1.75556   6
  -7  -2   3 31.8921 1.23484   3
  -7  -2   3 33.0495 1.37550   1
  -7  -2   3 29.9371 1.95542   5
  -7  -2   3 33.2427 1.90867   4
   6   2  -3 25.7914 1.37488   6
  -6  -2   3 25.6439 1.62152   5
  -6  -2   3 24.1874 1.14919   1
  -6  -2   3 24.9161 0.98580   3
  -6  -2   3 24.5707 1.12039   1
  -6  -2   3 22.6838 1.47714   4
   5   2  -3 31.4867 1.46240   6
  -5  -2   3 31.7582 1.65904   4
  -5  -2   3 31.7506 1.69625   5
  -5  -2   3 33.0128 1.15525   3
  -5  -2   3 32.7659 1.33741   1
  -5  -2   3 32.2410 1.30432   1
   4   2  -3 307.843 9.10674   6
  -4  -2   3 316.998 9.46627   5
  -4  -2   3 325.096 8.10719   3
  -4  -2   3 316.966 9.34223   4
  -4  -2   3 289.873 8.59773   1
  -4  -2   3 316.837 8.67266   1
   3   2  -3 20.2845 0.86530   6
  -3  -2   3 20.7079 1.09827   5
  -3  -2   3 20.6043 0.93768   1
  -3  -2   3 19.6110 1.08704   4
  -3  -2   3 21.4215 0.97053   1
   2   2  -3 955.170 26.0008   6
  -2  -2   3 930.043 26.0176   4
  -2  -2   3 915.932 24.7576   1
   1   2  -3 1128.09 31.7840   6
   1   2  -3 1170.51 28.9996   2
  -1  -2   3 1043.75 31.4545   4
  -1  -2   3 1174.49 30.0802   1
  -1  -2   3 1171.37 29.2260   2
   0   2  -3 0.24103 0.31679   5
   0   2  -3 -0.1178 0.10266   6
   0   2  -3 1.64272 0.27923   1
   0   2  -3 0.28085 0.19039   2
   0  -2   3 -0.1719 0.08982   2
   0  -2   3 -0.0537 0.13518   1
  -1   2  -3 1176.55 29.8065   2
  -1   2  -3 1161.29 32.5612   5
  -1   2  -3 1130.53 32.6868   6
  -1   2  -3 1197.63 30.8222   1
  -2   2  -3 906.789 25.7370   6
  -2   2  -3 923.495 25.5461   5
  -2   2  -3 895.277 24.0711   1
  -4   2  -3 331.923 8.72456   1
  -4   2  -3 310.905 8.70293   1
  -4   2  -3 315.654 8.16777   3
  -4   2  -3 313.024 9.60484   5
  -4   2  -3 318.979 9.78298   6
  -5   2  -3 30.5388 1.72369   6
  -5   2  -3 29.8901 1.63347   5
  -5   2  -3 29.7184 1.16252   1
  -5   2  -3 30.4359 1.00578   3
   5  -2   3 28.7110 1.75818   6
  -6   2  -3 24.5142 1.65354   6
  -6   2  -3 25.4554 0.88794   3
  -6   2  -3 24.6871 0.88584   3
  -6   2  -3 22.1777 0.99681   1
  -6   2  -3 26.0130 1.03280   1
  -6   2  -3 23.0591 1.53571   5
   6  -2   3 22.8470 1.67500   6
  -7   2  -3 32.0233 2.01242   5
  -7   2  -3 33.2298 1.25736   1
  -7   2  -3 33.9308 1.15279   3
  -7   2  -3 32.2663 1.25824   1
  -7   2  -3 32.1109 2.04672   6
   7  -2   3 34.2529 2.16260   6
  -8   2  -3 0.81577 0.24321   1
  -8   2  -3 1.03297 0.26548   3
  -8   2  -3 0.81784 0.24476   1
  -8   2  -3 0.58329 0.65312   6
  -8   2  -3 1.39596 0.64550   5
   8  -2   3 0.44399 0.69428   6
  -9   2  -3 17.5859 1.98889   6
  -9   2  -3 12.7663 0.72861   3
  -9   2  -3 12.7385 1.63931   5
   9  -2   3 12.0128 1.71285   6
 -10   2  -3 11.5945 1.72383   6
 -10   2  -3 8.12545 1.42770   5
 -10   2  -3 8.82418 0.66073   3
  10  -2   3 9.67463 1.65021   6
 -11   2  -3 0.31749 0.83597   6
 -11   2  -3 -0.2913 0.67184   5
 -11   2  -3 -0.2367 0.25438   3
  11  -2   3 -0.5119 0.75126   6
 -12   2  -3 3.51024 0.52607   3
 -12   2  -3 2.29180 1.06680   5
  12  -2   3 3.60253 1.16888   6
 -12  -1   3 0.47721 0.36766   3
 -12  -1   3 1.72900 1.01460   5
 -11  -1   3 0.89506 0.33459   3
 -11  -1   3 1.69590 0.89286   5
 -10  -1   3 9.59651 1.50848   5
 -10  -1   3 10.8914 0.68673   3
  -9  -1   3 0.68071 0.64370   5
  -9  -1   3 3.03965 0.84551   4
  -9  -1   3 2.24874 0.33706   3
   8   1  -3 8.77690 1.15943   6
  -8  -1   3 9.96886 0.54592   1
  -8  -1   3 11.4837 1.35101   5
  -8  -1   3 9.14891 0.52241   3
  -8  -1   3 9.72403 0.52443   1
  -8  -1   3 9.48823 1.23961   4
   7   1  -3 15.9080 1.21187   6
  -7  -1   3 14.8213 0.70467   1
  -7  -1   3 16.9582 1.21714   6
  -7  -1   3 14.6884 1.30269   5
  -7  -1   3 14.6149 0.61923   3
  -7  -1   3 14.3851 0.71668   1
  -7  -1   3 13.6108 1.40589   4
  -7  -1   3 15.3507 0.60921   3
   6   1  -3 4.19413 0.69771   6
  -6  -1   3 4.36064 0.28628   3
  -6  -1   3 5.46304 0.70018   6
  -6  -1   3 4.36263 0.42963   1
  -6  -1   3 3.61568 0.72224   4
  -6  -1   3 3.86684 0.39635   1
  -6  -1   3 4.50050 0.74620   5
  -6  -1   3 4.33552 0.27353   3
   5   1  -3 23.9430 1.24539   6
  -5  -1   3 23.9622 1.36312   5
  -5  -1   3 22.6481 0.72350   3
  -5  -1   3 21.9198 1.32625   4
  -5  -1   3 22.0796 1.15994   6
  -5  -1   3 22.2276 0.90725   1
  -5  -1   3 21.7320 0.71140   3
   4   1  -3 6.27528 0.56454   6
  -4  -1   3 4.56883 0.42635   1
  -4  -1   3 2.99186 0.24430   3
  -4  -1   3 4.60363 0.41931   1
  -4  -1   3 4.42446 0.51279   6
  -4  -1   3 4.43075 0.59468   4
  -4  -1   3 3.78570 0.56383   5
   3   1  -3 86.3624 2.84883   6
  -3  -1   3 88.0145 2.81638   6
  -3  -1   3 96.0769 2.68663   1
  -2  -1   3 9999.99 275.802   4
   0   1  -3 533.840 15.1444   6
   0   1  -3 541.090 13.8552   2
   0   1  -3 548.497 15.2113   5
   0  -1   3 548.357 13.8541   2
   0  -1   3 527.705 15.0151   4
   0  -1   3 545.615 15.1753   6
  -1   1  -3 520.170 14.1085   1
  -1   1  -3 526.115 15.0121   6
   1  -1   3 545.216 15.0752   6
  -3   1  -3 91.7901 2.68714   1
  -3   1  -3 92.9274 2.69202   1
   3  -1   3 86.8904 3.22182   6
  -4   1  -3 4.83870 0.39140   1
  -4   1  -3 4.11463 0.61240   5
  -4   1  -3 4.08303 0.67306   6
  -4   1  -3 4.50470 0.29013   3
  -4   1  -3 5.00364 0.39262   1
  -4   1  -3 4.84965 0.38623   1
   4  -1   3 4.85834 0.72461   6
  -5   1  -3 22.2494 1.37175   5
  -5   1  -3 20.7761 1.34167   6
  -5   1  -3 22.2948 0.74358   3
  -5   1  -3 20.9871 0.89921   1
   5  -1   3 19.5612 1.37559   6
  -6   1  -3 4.92434 0.41372   1
  -6   1  -3 4.20143 0.42437   1
  -6   1  -3 4.37767 0.78768   6
  -6   1  -3 4.05329 0.31471   3
  -6   1  -3 3.57430 0.72338   5
  -6   1  -3 4.38870 0.31852   3
   6  -1   3 3.88364 0.79928   6
  -7   1  -3 15.1308 0.65991   3
  -7   1  -3 13.5223 0.72980   1
  -7   1  -3 14.6191 1.51693   5
  -7   1  -3 14.9450 1.54213   6
  -7   1  -3 16.0509 0.76068   1
   7  -1   3 15.7039 1.40074   6
  -8   1  -3 9.17462 0.55970   3
  -8   1  -3 9.70579 0.58072   1
  -8   1  -3 9.32250 0.57016   1
  -8   1  -3 9.76262 1.35961   6
  -8   1  -3 9.20196 1.28616   5
   8  -1   3 7.78531 1.28817   6
  -9   1  -3 2.88731 0.40231   3
  -9   1  -3 1.86666 0.83249   6
  -9   1  -3 2.76771 0.84244   5
  -9   1  -3 2.48925 0.30018   1
  -9   1  -3 2.60955 0.30295   1
   9  -1   3 1.43104 0.79071   6
 -10   1  -3 9.75500 0.70621   3
 -10   1  -3 9.49457 1.52186   5
  10  -1   3 10.9153 1.72850   6
 -11   1  -3 1.00981 0.94654   5
 -11   1  -3 1.05384 0.37603   3
  11  -1   3 0.48412 0.80523   6
 -12   1  -3 0.81647 0.39108   3
 -12   1  -3 0.15440 0.80293   5
 -12   0   3 -0.4112 0.24213   3
 -11   0   3 -0.2953 0.21856   3
 -11   0   3 0.14202 0.66525   5
 -10   0   3 0.06972 0.17844   3
 -10   0   3 -0.4808 0.48800   5
   9   0  -3 2.25119 0.91724   6
  -9   0   3 0.95620 0.63524   5
  -9   0   3 2.22166 0.80189   4
   8   0  -3 2.07440 0.71466   6
  -8   0   3 1.85409 0.65107   5
  -8   0   3 2.58516 0.73422   4
  -8   0   3 3.15993 0.75547   6
   7   0  -3 8.54031 1.09130   6
  -7   0   3 8.28636 1.02647   6
  -7   0   3 8.35367 1.04084   5
  -7   0   3 6.93265 0.98419   4
   6   0  -3 66.6566 2.78399   6
  -6   0   3 68.0499 1.89905   1
  -6   0   3 67.9952 2.72344   6
  -6   0   3 64.1599 1.88099   1
  -6   0   3 67.1901 2.79846   5
  -6   0   3 65.7827 2.81682   4
   5   0  -3 185.819 6.10757   6
  -5   0   3 193.070 5.16211   1
  -5   0   3 189.399 6.15331   4
  -5   0   3 191.666 6.13073   5
  -5   0   3 191.969 5.15169   1
  -5   0   3 192.468 6.06307   6
  -4   0   3 13.1423 0.91954   4
  -4   0   3 12.6316 0.84511   5
  -4   0   3 13.1268 0.50460   1
  -2   0   3 38.3735 1.32248   5
  -2   0   3 35.9231 1.44443   4
  -2   0   3 36.0298 1.15220   1
  -2   0   3 38.0199 1.17074   1
  -2   0   3 37.9599 1.30466   6
  -1   0   3 333.998 8.86762   6
  -1   0   3 294.047 8.89913   4
   0   0   3 1.90007 0.20751   6
  -1   0  -3 323.039 8.89369   1
  -1   0  -3 331.897 9.41944   5
   1   0   3 337.105 9.07797   4
  -2   0  -3 33.8376 1.18569   1
  -2   0  -3 33.7148 1.36237   6
   2   0   3 35.3292 1.41633   6
  -4   0  -3 11.7069 0.62669   1
  -4   0  -3 12.1716 0.64557   1
  -4   0  -3 13.6378 0.69281   4
  -4   0  -3 12.0435 0.51676   3
  -4   0  -3 13.4664 0.95193   5
  -4   0  -3 12.4206 0.91666   6
   4   0   3 12.9434 0.96162   6
  -5   0  -3 187.912 6.37908   5
  -5   0  -3 189.780 6.29664   6
  -5   0  -3 197.753 5.50124   1
  -5   0  -3 194.283 5.07590   3
  -5   0  -3 194.841 5.47409   1
   5   0   3 193.644 6.43138   6
  -6   0  -3 69.9076 2.22674   1
  -6   0  -3 66.7587 2.96493   5
  -6   0  -3 68.2050 1.99885   3
  -6   0  -3 64.9435 2.85281   6
  -6   0  -3 66.9425 1.99433   3
  -6   0  -3 66.8248 2.21203   1
   6   0   3 63.8495 2.93855   6
  -7   0  -3 6.82958 1.01029   6
  -7   0  -3 8.70570 0.60329   1
  -7   0  -3 7.56423 1.14594   5
  -7   0  -3 8.74914 0.54165   3
  -7   0  -3 9.05669 0.62448   1
   7   0   3 7.13894 1.11429   6
  -8   0  -3 1.85813 0.34261   1
  -8   0  -3 1.89886 0.34114   3
  -8   0  -3 1.85890 0.76129   5
   8   0   3 1.56145 0.71812   6
  -9   0  -3 1.84766 0.85412   5
  -9   0  -3 1.49176 0.32411   1
  -9   0  -3 1.27327 0.33216   3
   9   0   3 1.92497 0.81753   6
 -10   0  -3 0.01535 0.17385   1
 -10   0  -3 -0.0694 0.27777   3
 -10   0  -3 0.17348 0.64382   5
  10   0   3 0.34895 0.77748   6
 -11   0  -3 0.34190 0.33704   3
 -11   0  -3 -0.0140 0.65816   5
  11   0   3 1.69689 1.01707   6
 -12   0  -3 -0.2777 0.74625   5
 -12   0  -3 -0.1275 0.32899   3
 -10   1   3 3.01504 0.91544   5
   9  -1  -3 0.43539 0.64314   6
  -9   1   3 0.72513 0.59590   6
  -9   1   3 -0.1003 0.51302   5
   8  -1  -3 5.56517 1.04090   6
  -8   1   3 5.43264 0.92666   5
  -8   1   3 6.48435 1.04850   6
   7  -1  -3 -0.2968 0.40107   6
  -7   1   3 -0.3285 0.38150   4
  -7   1   3 -0.0397 0.35572   5
  -7   1   3 -0.1411 0.40123   6
  -6   1   3 28.9186 1.58273   5
  -6   1   3 25.6343 1.61773   4
  -6   1   3 27.2054 1.59182   6
  -5   1   3 159.471 4.35460   1
  -5   1   3 161.375 5.39479   4
  -5   1   3 163.024 5.27595   5
  -5   1   3 160.336 4.35979   1
  -5   1   3 166.327 5.38291   6
  -4   1   3 162.362 4.34522   1
  -4   1   3 157.230 5.10590   6
  -4   1   3 156.983 5.15995   4
  -3   1   3 0.04193 0.17581   6
  -3   1   3 -0.0513 0.08791   1
  -3   1   3 0.08945 0.14998   5
  -3   1   3 0.16759 0.22585   4
  -3   1   3 0.03149 0.08966   1
  -2   1   3 174.214 5.31966   6
  -2   1   3 179.487 4.87285   1
  -1   1   3 189.564 5.16925   1
  -1   1   3 179.511 5.47873   4
  -1   1   3 190.845 5.49487   6
   0   1   3 46.4226 1.51223   1
   0   1   3 44.6379 1.56488   6
  -1  -1  -3 182.387 5.11213   1
  -1  -1  -3 182.712 5.35464   5
  -1  -1  -3 188.075 4.76808   2
   1   1   3 171.005 5.39627   6
   1   1   3 185.458 4.79676   2
  -2  -1  -3 172.010 4.77616   4
  -2  -1  -3 173.926 5.22946   5
  -2  -1  -3 170.050 4.84241   1
   2   1   3 163.942 5.19754   6
  -3  -1  -3 0.08545 0.15008   1
  -3  -1  -3 0.40187 0.24156   5
  -3  -1  -3 -0.0647 0.10611   4
   3   1   3 1.87124 0.39123   6
  -4  -1  -3 169.517 4.77816   1
  -4  -1  -3 158.190 4.38807   3
  -4  -1  -3 161.943 4.82310   4
   4   1   3 161.537 5.33475   6
  -5  -1  -3 155.941 4.35085   3
  -5  -1  -3 164.101 4.88396   4
  -5  -1  -3 155.993 4.70246   1
  -5  -1  -3 158.013 5.49276   5
  -5  -1  -3 164.432 4.74443   1
   5   1   3 157.719 5.40997   6
  -6  -1  -3 27.1049 1.73034   5
  -6  -1  -3 25.3887 1.18035   1
  -6  -1  -3 26.3792 1.05699   3
   6   1   3 26.4542 1.65946   6
  -7  -1  -3 0.35824 0.49588   5
  -7  -1  -3 -0.0826 0.22044   1
  -7  -1  -3 0.43541 0.25507   3
   7   1   3 -0.2954 0.41905   6
  -8  -1  -3 6.54954 1.18299   5
  -8  -1  -3 7.01383 0.67063   3
  -8  -1  -3 7.26495 0.71520   1
   8   1   3 8.21470 1.26324   6
  -9  -1  -3 0.84937 0.66475   5
  -9  -1  -3 0.65088 0.33579   1
  -9  -1  -3 0.88884 0.36729   3
   9   1   3 0.80751 0.64061   6
 -10  -1  -3 3.63205 1.06452   5
 -10  -1  -3 2.03584 0.46069   3
 -10  -1  -3 2.80539 0.47713   1
  10   1   3 4.19514 1.08142   6
 -11  -1  -3 0.63391 0.39034   3
 -11  -1  -3 0.69813 0.24060   1
 -11  -1  -3 0.77876 0.79879   5
 -12  -1  -3 0.18424 0.79365   5
 -12  -1  -3 0.66752 0.39966   3
  10  -2  -3 4.41615 1.21098   6
   9  -2  -3 0.97086 0.75567   6
  -9   2   3 -0.1911 0.51894   5
  -9   2   3 0.42396 0.67738   6
   8  -2  -3 3.28820 0.87092   6
  -8   2   3 3.75074 0.83072   5
  -8   2   3 3.49485 0.90593   6
  -7   2   3 24.2659 1.68622   6
  -7   2   3 23.7621 1.56188   5
  -6   2   3 61.5233 2.77808   6
  -6   2   3 60.5068 1.82723   1
  -6   2   3 60.6512 1.81859   1
  -6   2   3 66.1824 2.61611   5
  -5   2   3 152.980 4.94876   5
  -5   2   3 151.592 4.24617   1
  -5   2   3 149.197 5.17587   6
  -5   2   3 152.900 4.26320   1
  -4   2   3 49.7194 1.66286   1
  -4   2   3 51.1553 2.16496   6
  -4   2   3 51.0388 1.65842   1
  -4   2   3 51.3586 1.94090   5
  -4   2   3 53.2535 1.42507   3
  -3   2   3 169.875 4.76200   1
  -3   2   3 165.014 5.34514   6
  -3   2   3 168.468 4.77512   1
  -3   2   3 171.619 5.03418   5
  -3   2   3 167.780 4.40943   3
  -1   2   3 969.164 27.6096   6
  -1   2   3 992.558 26.0219   1
   0  -2  -3 0.01856 0.13604   1
   0  -2  -3 -0.0094 0.12164   2
   0   2   3 0.19292 0.17382   1
   0   2   3 -0.0780 0.05428   6
   0   2   3 -0.0125 0.09004   2
  -1  -2  -3 958.056 25.3204   1
  -1  -2  -3 941.811 26.6070   5
   1   2   3 958.156 26.8442   6
   1   2   3 939.829 24.3521   2
   1   2   3 963.227 25.3310   1
  -2  -2  -3 234.942 5.89865   2
  -2  -2  -3 228.719 6.52002   1
  -2  -2  -3 232.383 6.11336   3
  -2  -2  -3 232.284 6.54406   4
  -2  -2  -3 229.701 6.89634   5
   2   2   3 225.280 6.05775   2
   2   2   3 218.538 6.89363   6
  -3  -2  -3 166.864 4.72726   4
  -3  -2  -3 155.939 5.17783   5
  -3  -2  -3 162.268 4.44801   3
  -3  -2  -3 157.353 4.77460   1
   3   2   3 160.647 5.12830   6
  -4  -2  -3 52.7707 1.92873   1
  -4  -2  -3 48.9380 1.75385   4
  -4  -2  -3 47.2363 2.17791   5
  -4  -2  -3 49.0521 1.88256   1
   4   2   3 50.4997 2.12735   6
  -5  -2  -3 156.764 4.39356   3
  -5  -2  -3 158.796 4.78680   4
  -5  -2  -3 153.993 4.76998   1
   5   2   3 149.296 5.22397   6
  -6  -2  -3 58.7883 2.02772   3
   6   2   3 59.8428 2.64721   6
  -7  -2  -3 21.4152 1.23107   1
  -7  -2  -3 23.3696 1.14972   3
  -7  -2  -3 24.1280 1.80008   5
   7   2   3 26.4320 1.72934   6
  -8  -2  -3 3.50976 0.59886   1
  -8  -2  -3 2.10627 0.81437   5
  -8  -2  -3 4.39996 0.59486   3
   8   2   3 2.79950 0.80979   6
  -9  -2  -3 0.37094 0.33116   3
  -9  -2  -3 0.06695 0.33524   1
  -9  -2  -3 1.18296 0.75661   5
   9   2   3 0.39772 0.55284   6
 -10  -2  -3 4.81918 1.15946   5
 -10  -2  -3 5.62595 0.74559   1
 -10  -2  -3 4.61591 0.69554   3
  10   2   3 5.88019 1.25943   6
 -11  -2  -3 0.89046 0.45589   3
 -11  -2  -3 0.14899 0.78878   5
 -11  -2  -3 -0.1571 0.33136   1
 -12  -2  -3 -0.2280 0.70608   5
 -12  -2  -3 0.82343 0.49328   3
 -11   3   3 2.10526 0.30685   3
  10  -3  -3 7.38021 1.51189   6
 -10   3   3 8.90311 0.52017   3
 -10   3   3 10.8136 1.69228   6
   9  -3  -3 23.7099 2.10206   6
  -9   3   3 19.1539 0.78528   3
  -9   3   3 21.1679 1.95271   6
  -8   3   3 6.37248 1.15216   6
  -8   3   3 5.25313 0.39808   3
  -7   3   3 0.93374 0.58759   6
  -7   3   3 1.56654 0.23874   3
  -7   3   3 1.33668 0.49403   5
  -7   3   3 1.21184 0.24411   1
  -7   3   3 1.05148 0.23210   1
  -6   3   3 7.68762 0.44232   3
  -6   3   3 7.35888 0.85575   5
  -6   3   3 7.30345 0.51026   1
  -6   3   3 7.10520 0.52098   1
  -6   3   3 7.37041 1.01904   6
  -6   3   3 7.18332 0.43643   3
  -5   3   3 14.7752 0.93763   5
  -5   3   3 13.5008 1.13333   6
  -5   3   3 15.2331 0.64951   3
  -5   3   3 12.1719 0.59785   3
  -5   3   3 14.5091 0.76434   1
  -5   3   3 14.6811 0.75815   1
  -4   3   3 -0.0623 0.15800   1
  -4   3   3 -0.1094 0.13504   1
  -4   3   3 0.00371 0.12450   3
  -4   3   3 -0.2696 0.14308   5
  -4   3   3 -0.0795 0.22844   6
  -3   3   3 123.306 3.43581   3
  -3   3   3 120.092 4.19835   6
  -3   3   3 122.835 3.73615   5
  -3   3   3 122.416 3.72401   1
  -2   3   3 100.903 2.86252   3
  -2   3   3 95.1680 3.38436   6
  -2   3   3 96.4398 3.11902   1
   1  -3  -3 1.55649 0.25126   2
  -1   3   3 1.41033 0.14797   2
  -1   3   3 2.36725 0.34428   3
  -1   3   3 1.20533 0.31919   1
   0  -3  -3 2.41674 0.42575   1
   0  -3  -3 1.37565 0.27725   2
   0   3   3 1.86034 0.40343   1
   0   3   3 0.91422 0.34203   6
  -1  -3  -3 1.62382 0.30243   5
  -1  -3  -3 0.84363 0.29082   1
   1   3   3 1.52350 0.26124   2
   1   3   3 1.33150 0.32776   1
   1   3   3 1.87833 0.38168   6
  -2  -3  -3 100.531 3.01109   3
  -2  -3  -3 97.7600 2.77225   2
  -2  -3  -3 97.9242 3.34306   5
  -2  -3  -3 95.5223 3.24759   1
   2   3   3 105.060 3.32932   1
   2   3   3 99.2094 3.41403   6
   2   3   3 100.635 2.90460   2
  -3  -3  -3 114.930 4.05077   5
  -3  -3  -3 117.945 3.51608   3
  -3  -3  -3 115.181 3.81261   1
  -3  -3  -3 121.033 3.70489   4
   3   3   3 117.699 4.03304   6
   3   3   3 125.472 3.40663   2
  -4  -3  -3 -0.0737 0.16348   4
  -4  -3  -3 -0.2162 0.20934   1
  -4  -3  -3 0.54121 0.26003   3
  -4  -3  -3 0.11737 0.29760   5
   4   3   3 -0.3763 0.31099   6
   4   3   3 0.14276 0.17283   2
  -5  -3  -3 14.6963 1.20280   5
   5   3   3 14.2787 1.14318   6
  -6  -3  -3 6.87468 1.02982   5
  -6  -3  -3 7.41592 0.86190   4
  -6  -3  -3 6.42573 0.79451   1
  -6  -3  -3 5.27109 0.62867   3
   6   3   3 7.73094 1.00037   6
  -7  -3  -3 0.36728 0.53675   5
  -7  -3  -3 1.39995 0.42726   1
  -7  -3  -3 0.88859 0.38677   3
   7   3   3 1.49175 0.61734   6
  -8  -3  -3 6.00000 1.15813   5
  -8  -3  -3 5.25383 0.78546   1
  -8  -3  -3 3.87659 0.63143   3
   8   3   3 6.38977 1.13994   6
  -9  -3  -3 17.1612 1.29932   1
  -9  -3  -3 17.8434 2.02294   5
  -9  -3  -3 20.6283 1.28522   3
   9   3   3 21.8036 1.83172   6
 -10  -3  -3 8.77195 1.04710   1
 -10  -3  -3 8.11479 0.96970   3
 -10  -3  -3 8.58142 1.57691   5
 -11  -3  -3 1.22617 0.52871   3
 -11  -3  -3 1.19582 0.54392   1
 -11  -3  -3 1.34898 0.93455   5
 -12  -3  -3 0.34114 0.53348   3
 -12  -3  -3 -0.1370 0.42095   1
 -12  -3  -3 -0.1879 0.85610   5
 -11   4   3 1.03901 0.33778   3
  10  -4  -3 10.3590 1.81222   6
 -10   4   3 9.07842 0.71330   3
 -10   4   3 9.09817 1.66754   6
  -9   4   3 2.51106 0.42992   3
  -9   4   3 1.27417 0.90942   6
  -8   4   3 5.58104 0.56129   3
  -8   4   3 5.99451 1.20964   6
  -8   4   3 4.77491 0.48390   1
  -7   4   3 0.33500 0.55498   6
  -7   4   3 0.99947 0.30893   3
  -7   4   3 1.39787 0.35758   1
  -6   4   3 15.2331 0.81307   3
  -6   4   3 15.4682 0.90740   1
  -6   4   3 15.3027 1.35986   6
  -5   4   3 52.3645 2.56721   6
  -5   4   3 52.1616 2.12202   5
  -5   4   3 54.7883 2.04151   1
  -5   4   3 55.3604 1.86024   3
  -4   4   3 8.23698 1.04107   6
  -4   4   3 8.72867 0.80959   1
  -4   4   3 7.54830 0.59852   3
  -4   4   3 8.61838 0.63646   5
  -3   4   3 319.882 8.85626   1
  -3   4   3 313.136 8.95780   5
  -3   4   3 305.618 9.63063   6
  -3   4   3 304.080 8.85801   1
   2  -4  -3 26.2970 1.00921   2
  -2   4   3 27.9045 1.46443   6
  -2   4   3 25.5866 1.31955   1
  -2   4   3 26.9126 1.18403   3
  -2   4   3 29.3600 1.07026   5
   1  -4  -3 56.7583 1.88128   2
  -1   4   3 61.5488 2.29080   1
  -1   4   3 61.0800 2.00372   5
  -1   4   3 56.1206 2.34927   6
  -1   4   3 60.6762 2.06890   3
   0  -4  -3 0.09002 0.25133   1
   0  -4  -3 0.99129 0.26709   2
   0   4   3 -0.2424 0.18321   2
   0   4   3 -0.0311 0.23289   1
   0   4   3 -0.2275 0.21119   6
   0   4   3 -0.0849 0.19470   3
  -1  -4  -3 59.7608 2.31151   1
   1   4   3 61.0888 2.33884   1
   1   4   3 57.0323 1.95361   2
   1   4   3 60.8759 2.36826   6
  -2  -4  -3 27.7278 1.33508   5
  -2  -4  -3 27.2164 1.41815   1
  -2  -4  -3 28.0083 1.03419   2
  -2  -4  -3 26.5757 1.24245   3
   2   4   3 25.6610 1.39890   6
   2   4   3 27.2635 1.41510   1
   2   4   3 26.5943 1.12162   2
  -3  -4  -3 308.610 8.45111   3
  -3  -4  -3 312.805 9.05839   1
  -3  -4  -3 300.122 9.42539   5
  -3  -4  -3 315.191 9.10209   4
   3   4   3 315.162 9.48510   6
   3   4   3 307.627 8.36285   2
  -4  -4  -3 8.41611 0.80755   3
  -4  -4  -3 7.83046 0.66227   4
  -4  -4  -3 8.54230 1.00537   5
  -4  -4  -3 8.62744 0.93587   1
   4   4   3 7.78922 0.90541   6
   4   4   3 7.87010 0.60623   2
  -5  -4  -3 56.6460 2.67057   5
  -5  -4  -3 58.9800 2.24240   4
  -5  -4  -3 56.0128 2.39350   1
  -5  -4  -3 53.8049 2.14162   3
   5   4   3 55.1100 2.03443   2
   5   4   3 58.5939 2.54802   6
  -6  -4  -3 16.3488 1.20348   1
  -6  -4  -3 14.0640 1.02373   3
  -6  -4  -3 14.9588 1.37794   5
   6   4   3 14.5046 1.30235   6
  -7  -4  -3 1.46594 0.50690   3
  -7  -4  -3 1.40783 0.57037   1
  -7  -4  -3 1.13016 0.64306   5
   7   4   3 1.68918 0.67905   6
  -8  -4  -3 6.70364 0.96798   1
  -8  -4  -3 6.44457 1.22234   5
  -8  -4  -3 4.28843 0.76284   3
   8   4   3 5.85741 1.09443   6
  -9  -4  -3 1.58974 0.65614   1
  -9  -4  -3 3.49934 0.76935   3
  -9  -4  -3 2.57902 0.96180   5
 -10  -4  -3 9.34051 1.21434   1
 -10  -4  -3 9.39196 1.63711   5
 -10  -4  -3 8.02717 1.04031   3
 -11  -4  -3 0.01583 0.75876   5
 -11  -4  -3 1.87691 0.71412   1
 -11  -4  -3 0.25383 0.50409   3
  11  -5  -3 0.07699 1.14599   6
 -11   5   3 0.34020 1.01964   6
 -11   5   3 0.75085 0.38247   3
 -10   5   3 1.43646 0.44948   3
 -10   5   3 2.15709 1.06005   6
  -9   5   3 -0.0002 0.33224   3
  -9   5   3 0.55972 0.26218   1
  -9   5   3 0.39922 0.72140   6
  -8   5   3 0.50195 0.35625   3
  -8   5   3 0.99853 0.81568   6
  -8   5   3 0.31888 0.30555   1
  -7   5   3 10.4818 0.86264   1
  -7   5   3 15.6205 1.77433   6
  -7   5   3 11.7589 0.86105   3
  -6   5   3 16.3904 0.97133   3
  -6   5   3 15.0638 1.68855   6
  -6   5   3 12.6782 0.96521   1
  -5   5   3 19.0871 1.58353   6
  -5   5   3 19.1164 1.18475   1
  -5   5   3 21.3901 1.09870   3
  -4   5   3 3.09756 0.71033   6
  -4   5   3 2.42146 0.50305   1
   3  -5  -3 63.1579 1.94872   2
  -3   5   3 65.4751 2.13720   5
  -3   5   3 60.6365 2.19805   3
  -3   5   3 60.6200 2.42497   1
  -3   5   3 47.9269 2.56130   6
   2  -5  -3 151.611 4.36057   2
  -2   5   3 150.623 4.56911   3
  -2   5   3 152.921 4.97235   1
  -2   5   3 157.870 4.66190   5
   1  -5  -3 1.66815 0.36420   2
   1  -5  -3 2.64258 0.55485   1
  -1   5   3 2.25638 0.41362   5
  -1   5   3 0.93369 0.38258   6
  -1   5   3 2.00048 0.45276   3
  -1   5   3 1.97172 0.27565   2
  -1   5   3 1.38315 0.46677   1
   0  -5  -3 562.649 14.8495   2
   0  -5  -3 571.928 15.7410   1
   0   5   3 568.196 15.8108   1
   0   5   3 561.227 16.6071   6
   0   5   3 561.232 14.7663   2
  -1  -5  -3 1.05478 0.26415   2
  -1  -5  -3 1.17494 0.44455   1
  -1  -5  -3 1.72955 0.41634   3
  -1  -5  -3 1.02991 0.28215   2
   1   5   3 1.95508 0.39080   2
   1   5   3 1.16005 0.39094   3
   1   5   3 1.89219 0.48766   6
   1   5   3 1.48325 0.48193   1
  -2  -5  -3 154.113 4.63798   3
  -2  -5  -3 154.393 5.05704   1
  -2  -5  -3 149.509 4.35962   2
   2   5   3 160.408 5.09332   1
   2   5   3 152.547 5.19161   6
   2   5   3 153.122 4.50827   2
  -3  -5  -3 59.4808 2.38342   4
  -3  -5  -3 62.0016 2.56300   5
  -3  -5  -3 60.5024 2.30320   3
  -3  -5  -3 62.1113 2.58825   1
  -3  -5  -3 62.6680 1.82990   2
   3   5   3 60.7032 2.60565   6
   3   5   3 60.6365 2.14526   2
  -4  -5  -3 3.24993 0.66719   1
  -4  -5  -3 3.26765 0.56104   4
  -4  -5  -3 2.69088 0.61734   5
  -4  -5  -3 3.52026 0.59500   3
   4   5   3 3.57322 0.53116   2
   4   5   3 2.89096 0.68600   6
  -5  -5  -3 18.9171 1.38269   1
  -5  -5  -3 22.7120 1.31809   3
  -5  -5  -3 21.3389 1.55516   5
  -5  -5  -3 21.0116 1.23773   4
   5   5   3 23.1034 1.58060   6
   5   5   3 18.0800 1.06772   2
  -6  -5  -3 15.7539 1.33129   1
  -6  -5  -3 17.6804 1.22941   3
  -6  -5  -3 15.6392 1.66363   5
   6   5   3 14.9588 1.36304   6
  -7  -5  -3 10.2750 1.45572   5
  -7  -5  -3 10.6538 1.27728   1
  -7  -5  -3 9.96197 1.11299   3
   7   5   3 11.4647 1.39071   6
  -8  -5  -3 0.68732 0.54333   3
  -8  -5  -3 1.77386 0.88227   5
  -8  -5  -3 0.35436 0.57295   1
   8   5   3 1.69303 0.78066   6
  -9  -5  -3 0.94471 0.79618   5
  -9  -5  -3 -0.1810 0.51419   1
  -9  -5  -3 0.00797 0.48544   3
 -10  -5  -3 0.64087 0.82740   5
 -10  -5  -3 0.59766 0.63684   1
 -10  -5  -3 2.33429 0.72270   3
 -11  -5  -3 0.01262 0.79910   5
 -11  -5  -3 0.18374 0.65131   1
 -11  -5  -3 1.00759 0.63360   3
 -11   6   3 -0.1098 0.38733   3
 -10   6   3 1.06795 0.48131   3
 -10   6   3 3.56064 1.37959   6
  -9   6   3 0.30665 0.41625   3
  -9   6   3 0.74977 0.39067   1
  -9   6   3 1.01854 0.89946   6
  -8   6   3 13.4770 1.07139   1
  -8   6   3 13.4905 1.05811   3
  -8   6   3 12.6955 1.83879   6
  -7   6   3 0.46952 0.57907   6
  -7   6   3 0.05653 0.34359   3
  -7   6   3 0.19037 0.35646   1
  -6   6   3 4.40179 1.05451   6
  -6   6   3 5.25110 0.73372   3
  -6   6   3 7.35686 0.90615   1
  -5   6   3 15.1952 1.74194   6
  -5   6   3 15.9973 1.07299   3
  -5   6   3 12.7192 1.08684   1
  -4   6   3 8.99201 0.94934   3
  -4   6   3 6.57033 0.90128   1
  -4   6   3 8.79546 1.23370   6
   3  -6  -3 2.43675 0.44558   2
  -3   6   3 2.55793 0.59302   1
  -3   6   3 0.35294 0.42497   6
  -3   6   3 2.69442 0.55622   3
   2  -6  -3 9.21797 0.71492   2
  -2   6   3 8.22047 0.96495   1
  -2   6   3 8.73554 0.66922   5
  -2   6   3 6.31616 0.78760   3
   1  -6  -3 -0.1519 0.25418   2
  -1   6   3 0.05081 0.29795   3
  -1   6   3 0.19017 0.22025   2
  -1   6   3 0.06385 0.35426   1
  -1   6   3 0.25863 0.36350   6
  -1   6   3 -0.3375 0.18694   5
   0  -6  -3 -0.1147 0.33036   1
   0  -6  -3 -0.3426 0.23823   2
   0   6   3 0.23292 0.37738   6
   0   6   3 -0.2880 0.29801   3
   0   6   3 -0.6787 0.25677   2
   0   6   3 0.38870 0.45322   5
   0   6   3 0.91644 0.47148   1
  -1  -6  -3 -0.0410 0.11291   2
  -1  -6  -3 0.20279 0.34485   1
  -1  -6  -3 -0.0423 0.09652   2
  -1  -6  -3 0.26935 0.35464   3
   1   6   3 -0.0555 0.35100   6
   1   6   3 0.46694 0.45558   1
   1   6   3 -0.1274 0.12715   2
   1   6   3 0.21600 0.32353   3
  -2  -6  -3 7.43149 0.99541   1
  -2  -6  -3 8.10978 0.64080   2
  -2  -6  -3 9.09215 0.96940   3
   2   6   3 9.77342 0.89916   2
   2   6   3 9.34437 1.06341   6
   2   6   3 8.60931 1.07126   1
  -3  -6  -3 1.44466 0.48837   4
  -3  -6  -3 2.00924 0.31447   2
  -3  -6  -3 1.93617 0.52480   3
  -3  -6  -3 2.45685 0.68925   1
   3   6   3 1.37117 0.58052   6
   3   6   3 2.86731 0.58730   2
  -4  -6  -3 7.09057 1.03696   1
  -4  -6  -3 8.59755 0.96362   4
  -4  -6  -3 9.91504 1.08491   3
   4   6   3 8.70315 0.88885   2
   4   6   3 9.40082 1.13119   6
  -5  -6  -3 12.7728 1.38389   1
  -5  -6  -3 15.2203 1.17924   3
  -5  -6  -3 12.2687 1.40408   5
  -5  -6  -3 13.1869 1.08707   4
   5   6   3 14.4063 1.04516   2
   5   6   3 16.4123 1.40283   6
  -6  -6  -3 6.92861 0.98769   3
  -6  -6  -3 5.37104 1.03472   1
  -6  -6  -3 4.66600 1.01874   5
   6   6   3 6.22263 1.10285   6
  -7  -6  -3 -0.5552 0.56377   5
  -7  -6  -3 -0.4487 0.48547   1
  -7  -6  -3 -0.1495 0.48046   3
   7   6   3 -0.2880 0.59160   6
  -8  -6  -3 11.1336 1.45342   1
  -8  -6  -3 10.9572 1.60471   5
  -8  -6  -3 12.3014 1.37934   3
  -9  -6  -3 -0.1019 0.71157   5
  -9  -6  -3 0.44515 0.72725   1
  -9  -6  -3 1.13651 0.70764   3
 -10  -6  -3 0.50729 0.85106   5
 -10  -6  -3 1.13637 0.73748   3
 -10  -6  -3 -0.9741 0.62318   1
 -11  -6  -3 0.45341 0.69167   3
 -11  -6  -3 -0.3843 0.68632   1
 -10   7   3 0.00671 0.40337   3
 -10   7   3 1.61736 1.10775   6
 -10   7   3 -0.2947 0.32736   1
  -9   7   3 8.85792 1.80290   6
  -9   7   3 5.35146 0.85296   3
  -9   7   3 5.57337 0.82978   1
  -8   7   3 2.25268 0.63763   3
  -8   7   3 1.80147 0.93865   6
  -8   7   3 1.13348 0.50651   1
  -7   7   3 0.85651 0.47329   1
  -7   7   3 -0.7753 0.35169   3
  -7   7   3 0.31187 0.69505   6
  -6   7   3 3.94989 1.06887   6
  -6   7   3 3.56194 0.74772   1
  -6   7   3 3.56962 0.70883   3
  -5   7   3 15.6878 1.36047   1
  -5   7   3 16.3703 1.88332   6
  -5   7   3 16.8571 1.26052   3
  -4   7   3 11.0366 1.46360   6
  -4   7   3 14.0750 1.42279   1
  -4   7   3 12.3475 1.18402   3
   3  -7  -3 -0.0132 0.34931   2
  -3   7   3 0.12726 0.42924   6
  -3   7   3 0.99529 0.55644   1
  -3   7   3 1.40898 0.54063   3
   2  -7  -3 0.87791 0.42450   2
  -2   7   3 0.13709 0.44676   3
  -2   7   3 -0.3910 0.45668   1
  -2   7   3 -0.4184 0.36730   6
   1  -7  -3 543.658 14.4829   2
  -1   7   3 534.900 14.5948   3
  -1   7   3 542.370 16.3996   6
  -1   7   3 547.640 15.5922   1
  -1   7   3 530.665 13.9507   2
   0  -7  -3 0.06893 0.51003   2
   0   7   3 -0.8369 0.54115   1
   0   7   3 0.73785 0.55309   6
   0   7   3 -0.0126 0.45809   2
   0   7   3 -1.0916 0.51381   3
   0   7   3 0.18253 0.59769   5
  -1  -7  -3 536.627 14.4939   2
  -1  -7  -3 550.081 15.6771   1
   1   7   3 538.282 15.6838   1
   1   7   3 546.865 14.4999   2
   1   7   3 539.413 14.6747   3
   1   7   3 541.649 16.3427   6
  -2  -7  -3 1.00841 0.54500   3
  -2  -7  -3 0.88156 0.62901   1
  -2  -7  -3 1.12215 0.36207   2
   2   7   3 1.47394 0.63045   6
   2   7   3 0.29193 0.45734   2
  -3  -7  -3 2.22369 0.77128   1
  -3  -7  -3 -0.3859 0.36854   4
  -3  -7  -3 -0.2817 0.40537   3
  -3  -7  -3 0.29541 0.25251   2
   3   7   3 0.76999 0.56897   6
   3   7   3 0.49653 0.49252   2
  -4  -7  -3 12.8981 1.51744   1
  -4  -7  -3 12.7795 1.31847   3
  -4  -7  -3 12.2242 1.09340   4
   4   7   3 10.4945 1.29627   6
   4   7   3 12.7378 1.16508   2
  -5  -7  -3 14.9820 1.62711   1
  -5  -7  -3 17.3983 1.41100   3
   5   7   3 19.8969 1.30293   2
   5   7   3 13.9041 1.56697   6
  -6  -7  -3 3.74766 0.95054   1
  -6  -7  -3 4.66773 0.93539   3
   6   7   3 4.07283 0.97135   6
   6   7   3 2.31558 0.65866   2
  -7  -7  -3 0.69551 0.61651   3
  -7  -7  -3 -0.0492 0.65330   1
  -8  -7  -3 2.29194 0.95178   1
  -8  -7  -3 1.19096 0.68755   3
  -9  -7  -3 6.29726 1.31837   1
  -9  -7  -3 6.81623 1.18884   3
 -10  -7  -3 0.77489 0.84158   1
 -10  -7  -3 -0.6186 0.64170   3
  -9   8   3 -0.5074 0.41854   1
  -9   8   3 -0.9146 0.87644   6
  -9   8   3 -0.1606 0.45161   3
  -8   8   3 0.64034 0.59845   1
  -8   8   3 0.46086 0.82938   6
  -8   8   3 1.26511 0.59111   3
  -7   8   3 0.06966 0.54802   1
  -7   8   3 1.10558 0.59941   3
  -7   8   3 0.42751 0.79969   6
  -6   8   3 2.87834 1.03667   6
  -6   8   3 5.57230 0.92886   3
  -6   8   3 3.20280 0.81062   1
  -5   8   3 2.79394 0.71587   3
  -5   8   3 1.11642 0.62711   1
  -5   8   3 2.69482 0.95562   6
  -4   8   3 5.61891 0.95805   3
  -4   8   3 4.35349 0.93409   1
  -4   8   3 3.27073 1.00011   6
   3  -8  -3 18.4287 1.19179   2
  -3   8   3 17.8844 1.39522   3
  -3   8   3 17.7029 1.90011   6
  -3   8   3 13.3605 1.50212   1
   2  -8  -3 0.39930 0.43880   2
  -2   8   3 0.80227 0.65748   6
  -2   8   3 0.87613 0.54829   3
  -2   8   3 0.02904 0.57200   1
   1  -8  -3 5.22911 0.75889   2
  -1   8   3 6.15840 0.97298   3
  -1   8   3 3.89577 0.93042   1
  -1   8   3 6.23318 1.07957   6
   0  -8  -3 -0.0697 0.35746   2
   0  -8  -3 -0.5849 0.34471   2
   0   8   3 -0.0446 0.37403   2
   0   8   3 0.05310 0.46963   6
   0   8   3 -0.0137 0.57558   1
   0   8   3 -0.5007 0.45104   3
  -1  -8  -3 4.49408 0.68207   2
   1   8   3 3.96476 0.86408   6
   1   8   3 3.68829 0.66346   2
   1   8   3 3.01768 0.86057   5
  -2  -8  -3 1.21386 0.40814   2
   2   8   3 0.94666 0.66212   6
   2   8   3 1.44363 0.54907   2
  -3  -8  -3 20.0265 0.99294   2
  -3  -8  -3 14.3558 1.65366   1
  -3  -8  -3 16.0217 1.44736   4
  -3  -8  -3 17.5579 1.44024   3
   3   8   3 20.2644 1.34902   2
   3   8   3 17.5587 1.50132   6
  -4  -8  -3 5.19309 0.97195   3
  -4  -8  -3 3.82150 0.82926   4
  -4  -8  -3 4.71185 1.02856   1
   4   8   3 5.06773 0.83696   2
   4   8   3 4.38751 0.95623   6
  -5  -8  -3 2.60025 0.94681   1
  -5  -8  -3 3.00653 0.84265   3
   5   8   3 2.94362 0.75403   2
   5   8   3 1.81929 0.81925   6
  -6  -8  -3 5.59294 1.01507   3
  -6  -8  -3 5.48208 1.20573   1
   6   8   3 4.95685 0.94524   2
   6   8   3 5.51725 1.15797   6
  -7  -8  -3 0.73463 0.76590   3
  -7  -8  -3 2.47694 0.99342   1
   7   8   3 0.00991 0.60153   2
  -8  -8  -3 1.28012 0.75589   3
  -8  -8  -3 0.13488 0.78306   1
  -9  -8  -3 0.50267 0.69953   3
  -9  -8  -3 -0.7266 0.80681   1
  -9   9   3 0.62316 0.58334   3
  -9   9   3 1.10824 0.65657   1
  -8   9   3 0.90462 0.72482   1
  -8   9   3 0.48228 0.56656   3
  -8   9   3 0.78784 1.07536   6
  -7   9   3 0.81859 1.08785   6
  -7   9   3 0.45907 0.56736   3
  -7   9   3 -0.1457 0.58185   1
  -6   9   3 1.21495 0.67311   3
  -6   9   3 0.67507 1.02541   6
  -6   9   3 -0.3126 0.50987   1
  -5   9   3 0.55073 0.57793   3
  -5   9   3 0.03498 0.74837   6
  -5   9   3 1.00098 0.69317   1
  -4   9   3 10.9149 1.36576   3
  -4   9   3 12.7178 1.82626   6
  -4   9   3 13.3819 1.61323   1
   3  -9  -3 16.4160 1.27595   2
  -3   9   3 16.2616 1.82787   1
  -3   9   3 15.3085 1.92381   6
  -3   9   3 13.4827 1.47682   3
   2  -9  -3 3.84789 0.71073   2
  -2   9   3 3.88174 1.03301   1
  -2   9   3 3.93712 0.88494   3
  -2   9   3 4.12504 1.07456   6
   1  -9  -3 0.56671 0.47257   2
   1  -9  -3 -0.4257 0.35944   2
  -1   9   3 0.19557 0.60843   6
  -1   9   3 0.10738 0.57347   1
  -1   9   3 0.08317 0.52265   3
   0  -9  -3 2.71314 0.63508   2
   0   9   3 2.71758 0.88769   6
   0   9   3 2.37102 0.86647   1
   0   9   3 3.00104 0.56646   2
  -1  -9  -3 0.08793 0.38159   2
   1   9   3 0.20835 0.47910   6
   1   9   3 0.88371 0.50241   2
  -2  -9  -3 4.05343 0.66852   2
   2   9   3 4.23597 1.04080   5
   2   9   3 4.38217 0.79052   2
   2   9   3 4.32082 0.99739   6
  -3  -9  -3 12.0087 1.48582   4
  -3  -9  -3 12.4300 0.85520   2
   3   9   3 12.0447 1.55470   6
   3   9   3 14.4625 1.30367   2
  -4  -9  -3 15.4156 1.86573   1
  -4  -9  -3 14.0055 1.55394   4
   4   9   3 10.4910 1.23492   2
   4   9   3 10.5943 1.46786   6
  -5  -9  -3 0.33955 0.76988   1
  -5  -9  -3 -0.6972 0.63180   3
   5   9   3 0.74667 0.75436   6
   5   9   3 0.86142 0.65935   2
  -6  -9  -3 1.72223 0.78954   3
  -6  -9  -3 2.16700 1.03129   1
   6   9   3 0.20320 0.68185   2
  -7  -9  -3 0.97695 0.86927   1
  -7  -9  -3 0.74187 0.73277   3
   7   9   3 0.83315 0.73911   2
  -8  -9  -3 2.48736 0.98968   3
  -8  -9  -3 0.62982 0.98554   1
  -9  -9  -3 -0.0444 1.03169   1
  -9  -9  -3 1.43397 0.95347   3
  -8  10   3 -0.0553 0.70227   1
  -8  10   3 0.05811 0.59028   3
  -7  10   3 1.14811 1.18422   6
  -7  10   3 -0.3702 0.53939   3
  -7  10   3 1.04358 0.83952   1
  -6  10   3 9.21239 1.90649   6
  -6  10   3 7.64267 1.30562   3
  -6  10   3 10.3724 1.62279   1
  -5  10   3 0.46893 0.89323   6
  -5  10   3 1.95128 0.91123   1
  -5  10   3 1.49938 0.78227   3
  -4  10   3 1.02210 0.97804   6
  -4  10   3 2.20132 0.97089   1
  -4  10   3 0.27445 0.67756   3
   3 -10  -3 4.72452 0.90625   2
  -3  10   3 3.46579 0.96875   3
  -3  10   3 3.93443 1.11291   6
  -3  10   3 3.32375 1.00548   1
   2 -10  -3 4.36498 0.88655   2
   2 -10  -3 3.65203 0.76888   2
  -2  10   3 3.62215 1.01941   3
  -2  10   3 3.45434 1.00629   1
  -2  10   3 4.42785 1.26078   6
   1 -10  -3 -0.3770 0.42828   2
  -1  10   3 -0.3106 0.55024   6
  -1  10   3 -0.3086 0.64245   1
   0 -10  -3 0.25347 0.44878   2
   0  10   3 -0.7849 0.49923   6
  -1 -10  -3 0.14086 0.42181   2
   1  10   3 0.49769 0.52864   2
   1  10   3 -0.0827 0.66900   6
  -2 -10  -3 2.71756 0.62887   2
   2  10   3 3.92699 0.79353   2
   2  10   3 4.13117 1.12119   6
  -3 -10  -3 4.05245 0.62355   2
  -3 -10  -3 3.84897 1.02525   4
   3  10   3 4.90856 1.11141   6
   3  10   3 4.66601 0.92399   2
   4  10   3 -0.1870 0.62333   2
   4  10   3 0.02464 0.70512   6
   5  10   3 0.90445 0.77204   2
  -6 -10  -3 9.21019 1.72702   1
   6  10   3 9.63700 1.42648   2
  -7 -10  -3 -0.1477 0.78150   3
  -7 -10  -3 1.78531 1.14472   1
   7  10   3 -0.1180 0.81651   2
  -8 -10  -3 0.38396 0.83974   3
  -8 -10  -3 -0.4431 1.09157   1
   8  10   3 -0.5790 0.95552   2
  -6  11   3 -1.4078 0.68840   1
  -6  11   3 0.45359 0.73609   3
  -5  11   3 7.35020 1.50783   1
  -5  11   3 5.97736 1.23707   3
  -5  11   3 2.08372 1.27883   6
   4 -11  -3 7.73224 1.20117   2
  -4  11   3 9.20527 1.95558   6
  -4  11   3 6.92418 1.48776   1
  -4  11   3 6.83945 1.31128   3
   3 -11  -3 4.08742 0.93951   2
   3 -11  -3 3.83563 0.87389   2
  -3  11   3 2.72839 1.21987   6
  -3  11   3 4.00642 1.09509   3
  -3  11   3 2.69254 1.11385   1
   2 -11  -3 0.26943 0.51987   2
  -2  11   3 3.19739 1.11994   1
  -2  11   3 -0.8627 0.66710   6
   1 -11  -3 10.0537 1.19059   2
  -1  11   3 9.81460 1.76123   6
   0 -11  -3 22.4084 1.56400   2
   0  11   3 21.4055 2.38035   6
  -1 -11  -3 8.75025 1.10282   2
   1  11   3 13.1928 1.17621   2
   1  11   3 10.4501 1.65957   6
  -2 -11  -3 1.18399 0.53732   2
  -2 -11  -3 2.19252 0.90403   4
   2  11   3 0.21724 0.81473   6
   2  11   3 1.43672 0.77716   2
  -3 -11  -3 1.44927 0.89640   4
   3  11   3 1.49944 0.77597   2
   3  11   3 3.28094 1.06862   6
   4  11   3 8.19870 1.24719   2
   5  11   3 8.86695 1.36633   2
   6  11   3 -1.0198 0.80208   2
  -5  12   3 0.17006 1.02827   1
  -5  12   3 0.94886 0.90388   3
   4 -12  -3 4.18134 1.03018   2
   4 -12  -3 4.01530 0.99825   2
  -4  12   3 4.55439 1.18229   3
  -4  12   3 3.34754 1.34919   1
   3 -12  -3 0.05506 0.59957   2
  -3  12   3 -0.3496 0.96327   1
  -3  12   3 0.41466 1.15914   6
   2 -12  -3 0.01888 0.57069   2
  -2  12   3 0.80955 0.95455   6
   1 -12  -3 -0.3009 0.52170   2
  -1  12   3 1.06234 1.03767   6
   0 -12  -3 0.00317 0.55741   2
   0  12   3 0.46810 0.86725   6
  -1 -12  -3 -0.0916 0.55507   2
   1  12   3 1.19968 0.94131   6
  -2 -12  -3 -0.5680 0.82762   4
  -2 -12  -3 1.12986 0.57302   2
   2  12   3 0.36644 0.70771   2
   2  12   3 -0.6331 0.75858   6
   3  12   3 0.30590 0.86523   2
   4  12   3 3.87410 1.06712   2
   5  12   3 1.13292 0.97906   2
   2 -13  -3 -0.4186 0.62192   2
   1 -13  -3 0.03609 0.69324   2
   0 -13  -3 -0.2353 0.67466   2
  -1 -13  -3 0.82745 0.69102   2
   4  13  -4 -2.2902 1.18716   5
   3  13  -4 1.08037 0.86295   2
   2  13  -4 0.61331 0.76849   2
  -1 -13   4 2.19648 0.76244   2
   0 -13   4 0.90844 0.68461   2
   1 -13   4 2.55154 0.76464   2
  -2  13  -4 -0.6123 0.96164   6
   2 -13   4 0.72731 0.63123   2
   3 -13   4 0.30205 0.64180   2
  -4  13  -4 0.87401 1.31327   1
   4 -13   4 0.76743 0.65199   2
   6  12  -4 -0.7579 1.16333   5
   6  12  -4 0.12369 0.96393   2
   5  12  -4 11.1094 2.16280   5
   5  12  -4 12.3303 1.56653   2
  -5 -12   4 13.6777 2.19935   4
   4  12  -4 4.61038 1.71437   5
   4  12  -4 3.28188 1.04828   2
  -4 -12   4 4.55588 1.38460   4
   3  12  -4 0.13585 1.28566   5
   3  12  -4 -1.3248 0.61543   2
  -3 -12   4 0.30428 0.77777   4
   2  12  -4 16.4059 1.57216   2
   2  12  -4 19.0899 2.40829   5
  -2 -12   4 16.6442 2.10179   4
  -2 -12   4 19.6327 1.38004   2
   1  12  -4 0.52895 0.61851   2
  -1 -12   4 1.04969 0.66622   2
  -1 -12   4 0.04315 0.89749   4
   0 -12   4 -0.0891 0.91122   4
   0 -12   4 0.29640 0.50219   2
  -1  12  -4 0.33393 0.93213   6
   1 -12   4 0.35819 0.52180   2
  -2  12  -4 21.3123 2.44070   6
   2 -12   4 20.9980 1.61760   2
  -3  12  -4 1.86591 1.05372   6
  -3  12  -4 1.37712 1.04856   1
   3 -12   4 0.14089 0.61516   2
  -4  12  -4 7.70796 1.60605   1
  -4  12  -4 5.70716 1.54101   6
  -4  12  -4 6.13383 1.33589   3
   4 -12   4 4.63157 0.98701   2
  -5  12  -4 13.6852 2.12811   1
  -5  12  -4 14.6703 1.86688   3
  -6  12  -4 2.13539 1.03050   3
  -6  12  -4 2.35629 1.15437   1
   7  11  -4 13.6768 1.72956   2
   7  11  -4 10.0162 2.06123   5
  -7 -11   4 15.1889 2.21757   1
   6  11  -4 3.08739 1.38511   5
   6  11  -4 1.58976 1.00415   2
  -6 -11   4 3.45653 1.44910   1
   5  11  -4 4.63915 1.10247   2
   5  11  -4 4.78359 1.52081   5
  -5 -11   4 4.53721 1.24611   4
   4  11  -4 -0.2034 1.17690   5
   4  11  -4 1.50978 0.85117   2
  -4 -11   4 1.87119 0.98461   4
   3  11  -4 -0.8698 1.01697   5
   3  11  -4 -0.3523 0.65777   2
  -3 -11   4 0.48872 0.72145   4
   2  11  -4 0.31848 1.08662   5
   2  11  -4 0.74028 0.68588   2
  -2 -11   4 0.30611 0.48912   2
  -2 -11   4 2.15092 0.89459   4
   1  11  -4 5.52666 1.41556   5
   1  11  -4 7.99477 1.02788   2
  -1 -11   4 7.61470 1.43225   4
  -1 -11   4 6.80858 0.97255   2
   0  11  -4 -0.0922 0.61928   6
   0  11  -4 -0.1002 0.77742   5
   0 -11   4 0.42123 0.68793   4
   0 -11   4 -0.2797 0.41136   2
  -1  11  -4 6.63928 1.36607   6
   1 -11   4 7.37934 0.99769   2
  -2  11  -4 0.60885 0.92902   1
  -2  11  -4 0.72794 0.78336   6
   2 -11   4 0.56677 0.56876   2
  -3  11  -4 0.21365 0.64154   3
  -3  11  -4 -0.4828 0.70667   6
  -3  11  -4 -0.4928 0.77328   1
   3 -11   4 0.93762 0.61117   2
  -4  11  -4 0.91254 0.89061   1
  -4  11  -4 1.37017 0.98928   6
  -4  11  -4 1.67684 0.80768   3
   4 -11   4 1.57635 0.69142   2
  -5  11  -4 5.77048 1.39449   1
  -5  11  -4 4.19008 1.39152   6
  -5  11  -4 3.17624 1.00067   3
  -6  11  -4 3.50971 1.22345   1
  -6  11  -4 1.21089 0.86598   3
  -6  11  -4 1.68432 1.33157   6
  -7  11  -4 14.5950 1.71880   3
  -7  11  -4 13.8959 1.96039   1
  -8 -10   4 0.57992 0.84595   3
  -8 -10   4 1.97178 1.16663   1
   7  10  -4 2.24708 1.00372   2
  -7 -10   4 1.02008 1.03576   1
  -7 -10   4 1.18335 0.91582   3
   6  10  -4 1.42133 0.90886   2
  -6 -10   4 -0.1622 0.78051   1
  -6 -10   4 2.69037 0.96369   3
  -6 -10   4 0.39797 0.80096   4
   5  10  -4 -0.4388 0.68603   2
   5  10  -4 0.45583 0.92621   5
  -5 -10   4 -0.1864 0.68283   3
  -5 -10   4 0.10647 0.66963   4
  -5 -10   4 1.51965 0.98579   1
   4  10  -4 0.16894 1.07024   5
   4  10  -4 0.63189 0.66555   2
  -4 -10   4 0.12218 0.65238   4
   3  10  -4 -0.1017 0.58760   2
   3  10  -4 0.71801 0.89258   5
  -3 -10   4 -0.2781 0.63157   4
   2  10  -4 5.00847 1.32986   5
   2  10  -4 4.70977 0.88321   2
  -2 -10   4 6.27782 1.20187   4
  -2 -10   4 7.20748 0.84228   2
   1  10  -4 5.93540 1.25801   5
   1  10  -4 4.11485 1.01088   6
   1  10  -4 5.69107 0.86105   2
  -1 -10   4 5.50939 0.76883   2
  -1 -10   4 4.64375 1.15213   4
   0  10  -4 16.5637 1.13869   2
   0  10  -4 16.4417 1.82548   6
   0  10  -4 17.1000 1.86800   5
   0 -10   4 17.8037 1.25534   2
  -1  10  -4 6.00303 1.13922   5
  -1  10  -4 3.62194 1.05810   1
  -1  10  -4 7.55632 1.29794   6
   1 -10   4 5.77416 0.85999   2
  -2  10  -4 5.92440 1.24299   1
  -2  10  -4 7.78738 1.25589   3
  -2  10  -4 8.90490 1.49100   6
   2 -10   4 5.63482 0.91350   2
  -3  10  -4 -0.5755 0.53089   6
  -3  10  -4 -0.3971 0.57285   1
  -3  10  -4 -0.2914 0.54253   3
   3 -10   4 -0.0868 0.47407   2
  -4  10  -4 0.02529 0.66332   1
  -4  10  -4 1.42801 0.76974   3
  -4  10  -4 0.62015 0.86389   6
   4 -10   4 -0.1334 0.45488   2
  -5  10  -4 1.00164 0.88461   6
  -5  10  -4 -0.0304 0.71868   1
  -5  10  -4 -0.3502 0.58547   3
  -6  10  -4 1.57309 0.78765   3
  -6  10  -4 0.78526 0.84229   1
  -6  10  -4 1.31117 1.04173   6
  -7  10  -4 2.68538 1.29860   6
  -7  10  -4 0.37253 0.79055   1
  -7  10  -4 0.34710 0.65597   3
  -8  10  -4 0.39279 0.80648   1
  -8  10  -4 2.92174 0.98785   3
  -9  -9   4 -0.2587 0.65708   3
  -9  -9   4 0.35254 0.87415   1
  -8  -9   4 0.56873 0.70783   3
  -8  -9   4 -0.5601 0.75113   1
  -7  -9   4 2.99521 1.07778   1
  -7  -9   4 2.22799 0.90202   3
   6   9  -4 7.37619 1.13954   2
  -6  -9   4 6.60489 1.41249   1
  -6  -9   4 5.56685 1.23862   4
  -6  -9   4 5.59937 1.16268   3
   5   9  -4 0.81263 0.69508   2
  -5  -9   4 0.24435 0.65830   3
  -5  -9   4 0.38419 0.63474   4
  -5  -9   4 -0.0648 0.69226   1
   4   9  -4 2.92734 1.03445   5
   4   9  -4 0.48823 0.62285   2
  -4  -9   4 1.42247 0.75646   4
  -4  -9   4 -0.1187 0.71587   1
  -4  -9   4 2.20610 0.80373   3
   3   9  -4 3.63679 0.78851   2
   3   9  -4 3.63090 1.15258   5
  -3  -9   4 4.65862 1.03722   4
  -3  -9   4 2.15994 0.92843   1
  -3  -9   4 3.28417 0.46306   2
   2   9  -4 24.4441 1.66135   6
   2   9  -4 28.3435 2.22159   5
   2   9  -4 24.0506 1.49344   2
  -2  -9   4 22.1911 1.25179   2
  -2  -9   4 22.9529 1.78997   4
   1   9  -4 7.69851 0.91633   2
   1   9  -4 6.36614 1.05979   6
   1   9  -4 7.34169 1.33207   5
  -1  -9   4 7.11269 1.16099   4
  -1  -9   4 6.45059 0.77432   2
   0   9  -4 0.22022 0.50829   6
   0   9  -4 0.46741 0.66233   5
   0   9  -4 0.83976 0.45715   2
   0   9  -4 0.77146 0.64151   1
   0  -9   4 0.18211 0.36930   2
  -1   9  -4 7.66206 0.67165   2
  -1   9  -4 6.73972 1.12618   5
  -1   9  -4 7.06848 1.07733   3
  -1   9  -4 6.12145 1.04230   6
  -1   9  -4 5.53407 1.12359   1
   1  -9   4 7.83882 0.90176   2
  -2   9  -4 23.2966 1.70348   5
  -2   9  -4 22.9375 1.85575   6
  -2   9  -4 26.0373 1.74604   3
  -2   9  -4 26.0057 1.98026   1
   2  -9   4 25.1776 1.45942   2
  -3   9  -4 3.64816 0.93438   1
  -3   9  -4 2.74588 0.72751   5
  -3   9  -4 3.13319 0.93442   6
  -3   9  -4 2.59641 0.77497   3
   3  -9   4 2.65890 0.63417   2
  -4   9  -4 1.20492 0.77194   1
  -4   9  -4 1.10129 0.64222   3
  -4   9  -4 0.21907 0.72436   6
   4  -9   4 0.50984 0.49154   2
  -5   9  -4 0.21318 0.54768   3
  -5   9  -4 0.35423 0.65177   1
  -5   9  -4 1.59048 0.82687   6
  -6   9  -4 5.49158 1.06530   3
  -6   9  -4 6.84357 1.53865   6
  -6   9  -4 6.31360 1.19559   1
  -7   9  -4 1.09332 0.68920   3
  -7   9  -4 3.15849 0.90740   1
  -7   9  -4 1.68579 0.99996   6
  -8   9  -4 0.01315 0.51485   3
  -8   9  -4 -1.0530 0.82671   6
  -8   9  -4 0.37759 0.58588   1
  -9   9  -4 -0.0361 0.59817   1
  -9   9  -4 -0.2681 0.53858   3
 -10  -8   4 2.88000 0.93602   3
 -10  -8   4 2.22628 0.96423   1
  -9  -8   4 0.46816 0.69134   3
  -9  -8   4 0.74570 0.77047   1
  -8  -8   4 -0.0422 0.68237   1
  -8  -8   4 0.85755 0.67965   3
  -7  -8   4 0.95263 0.66520   3
  -7  -8   4 1.91535 0.91170   4
  -7  -8   4 2.12021 0.93490   1
   6   8  -4 8.39382 1.11470   2
  -6  -8   4 7.25033 1.07911   3
  -6  -8   4 6.70586 1.19944   4
  -6  -8   4 6.30794 1.17711   1
   5   8  -4 16.4457 1.34082   2
  -5  -8   4 17.5917 1.77843   1
  -5  -8   4 18.9416 1.60018   4
  -5  -8   4 19.1600 1.47460   3
   4   8  -4 0.93266 0.59738   2
  -4  -8   4 -0.1526 0.55842   4
  -4  -8   4 0.66400 0.61621   3
  -4  -8   4 0.89783 0.68367   1
   3   8  -4 16.8738 1.76155   5
   3   8  -4 17.3092 1.28459   2
   3   8  -4 17.0963 1.24198   6
  -3  -8   4 14.7234 1.63716   1
  -3  -8   4 16.5801 0.82142   2
  -3  -8   4 14.8815 1.39727   3
  -3  -8   4 20.1930 1.54671   4
   2   8  -4 68.6025 2.68437   2
   2   8  -4 75.6103 3.03540   6
   2   8  -4 70.6786 3.41511   5
  -2  -8   4 71.9387 3.28904   4
  -2  -8   4 72.7189 2.49207   2
  -2  -8   4 72.6141 3.28787   1
  -2  -8   4 71.6173 2.89401   3
   1   8  -4 0.96450 0.54107   2
   1   8  -4 1.52751 0.56232   6
   1   8  -4 2.27610 0.95036   5
  -1  -8   4 1.14107 0.60049   4
  -1  -8   4 0.92631 0.39201   2
   0   8  -4 33.7687 1.96712   6
   0   8  -4 30.5656 1.99176   1
   0   8  -4 35.4115 2.18209   5
   0   8  -4 36.6111 1.58330   2
   0   8  -4 35.7522 1.88806   3
   0  -8   4 36.0174 1.63056   2
  -1   8  -4 0.64090 0.56425   5
  -1   8  -4 2.27545 0.70985   1
  -1   8  -4 2.10245 0.40900   2
  -1   8  -4 0.95192 0.50847   3
  -1   8  -4 0.27729 0.48810   6
   1  -8   4 1.66196 0.48723   2
  -2   8  -4 77.8675 3.36164   1
  -2   8  -4 69.2033 3.09871   5
  -2   8  -4 73.8907 3.40416   6
  -2   8  -4 73.1277 2.96171   3
   2  -8   4 72.7303 2.67266   2
  -3   8  -4 15.2681 1.67815   6
  -3   8  -4 18.1302 1.37242   5
  -3   8  -4 17.0142 1.55827   3
  -3   8  -4 17.4056 1.51337   1
   3  -8   4 17.8994 1.15251   2
  -4   8  -4 0.36979 0.57799   1
  -4   8  -4 1.60172 0.57284   5
  -4   8  -4 1.92048 0.90873   6
  -4   8  -4 1.30735 0.58111   3
  -5   8  -4 17.8093 2.05874   6
  -5   8  -4 17.6354 1.51652   1
  -5   8  -4 17.3384 1.36811   3
  -6   8  -4 5.55206 0.94305   3
  -6   8  -4 7.18055 1.44331   6
  -6   8  -4 6.49867 1.08244   1
  -7   8  -4 0.90882 0.80097   6
  -7   8  -4 0.41471 0.49682   3
  -7   8  -4 0.74205 0.59433   1
  -8   8  -4 0.01761 0.47628   1
  -8   8  -4 0.78523 1.02563   6
  -8   8  -4 0.83814 0.51554   3
  -9   8  -4 0.59757 0.51159   3
  -9   8  -4 0.93825 0.61989   1
  -9   8  -4 0.91912 1.03447   6
 -10   8  -4 2.41083 0.69208   1
 -10   8  -4 2.05957 0.75814   3
 -10  -7   4 2.62744 0.93553   1
 -10  -7   4 1.58372 0.72274   3
  -9  -7   4 3.28568 0.83541   3
  -9  -7   4 0.05953 0.72715   1
  -8  -7   4 4.43029 0.89442   3
  -8  -7   4 2.76275 0.89313   1
  -7  -7   4 -0.0371 0.56646   1
  -7  -7   4 -0.2895 0.42649   3
  -7  -7   4 0.00482 0.55198   4
  -6  -7   4 3.07030 0.80387   1
  -6  -7   4 3.18465 0.73506   3
  -6  -7   4 3.48495 0.87593   4
   5   7  -4 -0.7457 0.37859   2
  -5  -7   4 -0.8264 0.39459   3
  -5  -7   4 -0.2670 0.39174   4
  -5  -7   4 -0.0184 0.52531   1
   4   7  -4 35.8489 1.71020   2
  -4  -7   4 35.3538 1.84894   3
  -4  -7   4 37.8221 2.09947   4
  -4  -7   4 36.2682 2.10964   1
   3   7  -4 2.40548 0.53012   6
   3   7  -4 1.92727 0.58568   2
  -3  -7   4 2.36197 0.72899   1
  -3  -7   4 2.14400 0.29748   2
  -3  -7   4 1.72835 0.65401   4
  -3  -7   4 1.73983 0.54188   3
   2   7  -4 19.4373 1.20301   2
   2   7  -4 17.6557 1.71448   5
   2   7  -4 18.3936 1.20054   6
  -2  -7   4 18.2353 1.42859   1
  -2  -7   4 18.5020 1.43442   4
  -2  -7   4 17.9866 1.19021   3
  -2  -7   4 17.6003 0.94541   2
   1   7  -4 25.1986 1.64653   1
   1   7  -4 24.7698 1.43023   6
   1   7  -4 23.6124 1.40899   3
   1   7  -4 25.3468 1.77173   5
  -1  -7   4 23.9772 1.17883   2
  -1  -7   4 23.6453 1.59055   1
  -1  -7   4 23.2547 1.56590   4
  -1  -7   4 27.7963 1.44526   3
   0   7  -4 0.10174 0.40860   1
   0   7  -4 0.30713 0.38165   2
   0   7  -4 0.28499 0.34926   6
   0   7  -4 0.08270 0.34732   3
   0   7  -4 0.68403 0.60355   5
   0  -7   4 0.19032 0.28563   2
   0  -7   4 -0.2730 0.36192   1
  -1   7  -4 24.0583 1.40350   3
  -1   7  -4 25.1090 1.63183   1
  -1   7  -4 26.3229 1.62277   5
  -1   7  -4 25.0585 1.08846   2
  -1   7  -4 25.8495 1.58831   6
   1  -7   4 24.5306 1.24072   2
  -2   7  -4 16.6775 1.18347   3
  -2   7  -4 18.1994 1.32202   5
  -2   7  -4 20.1393 1.45525   1
  -2   7  -4 17.2633 1.37409   6
   2  -7   4 18.0917 1.06068   2
  -3   7  -4 3.16775 0.66223   5
  -3   7  -4 1.68000 0.66099   6
  -3   7  -4 1.48100 0.52155   3
  -3   7  -4 1.91401 0.62343   1
   3  -7   4 2.02683 0.49331   2
   3  -7   4 2.81012 0.51746   2
  -4   7  -4 34.4882 2.22433   6
  -4   7  -4 39.3863 2.07386   1
  -4   7  -4 34.9522 1.93677   5
  -4   7  -4 36.8796 1.82552   3
  -5   7  -4 -0.0225 0.41333   1
  -5   7  -4 -0.2450 0.33656   5
  -5   7  -4 0.01769 0.36153   3
  -5   7  -4 0.04539 0.47634   6
  -6   7  -4 4.51950 0.87466   5
  -6   7  -4 1.82173 0.56455   3
  -6   7  -4 4.63309 1.08966   6
  -6   7  -4 4.61503 0.86533   1
  -7   7  -4 0.59706 0.47511   3
  -7   7  -4 0.87864 0.46658   1
  -7   7  -4 -0.3464 0.63062   6
  -8   7  -4 3.37159 0.69024   3
  -8   7  -4 6.81326 1.46685   6
  -8   7  -4 3.04047 0.72034   1
  -9   7  -4 0.62689 0.89703   6
  -9   7  -4 0.93007 0.52225   1
  -9   7  -4 1.29364 0.54098   3
   9  -7   4 1.88097 1.10990   6
 -10   7  -4 1.75129 0.64620   3
 -10   7  -4 2.12739 1.29407   6
 -10   7  -4 1.21762 0.54168   1
  10  -7   4 -1.1379 1.08705   6
 -11  -6   4 0.25100 0.63205   1
 -11  -6   4 0.16947 0.58004   3
 -10  -6   4 2.55533 0.85502   1
 -10  -6   4 1.84605 0.69065   3
  -9  -6   4 0.63449 0.62879   1
  -9  -6   4 -0.0362 0.45448   3
  -8  -6   4 0.27063 0.47195   3
  -8  -6   4 0.66634 0.59292   1
  -7  -6   4 8.75149 1.15618   1
  -7  -6   4 10.2957 1.14037   3
  -7  -6   4 10.8177 1.42557   4
  -6  -6   4 1.03326 0.47498   3
  -6  -6   4 1.50869 0.58990   1
  -6  -6   4 0.69383 0.56133   4
   5   6  -4 42.5994 1.80032   2
  -5  -6   4 42.3141 2.18752   1
  -5  -6   4 41.8769 1.95145   3
  -5  -6   4 43.2005 2.28608   4
   4   6  -4 2.78764 0.57286   2
   4   6  -4 3.73700 0.59136   6
  -4  -6   4 3.65653 0.75266   1
  -4  -6   4 1.31310 0.58205   4
  -4  -6   4 4.04822 0.67020   3
   3   6  -4 152.334 4.91045   6
   3   6  -4 152.408 4.57120   2
  -3  -6   4 155.588 4.73506   3
  -3  -6   4 154.527 5.30758   4
  -3  -6   4 155.634 5.16273   1
  -3  -6   4 147.028 4.02017   2
   2   6  -4 30.4396 1.90540   5
   2   6  -4 30.1812 1.41429   2
   2   6  -4 30.7753 1.46190   6
   2   6  -4 30.9858 1.74623   1
  -2  -6   4 31.6363 1.70134   1
  -2  -6   4 31.1074 1.70163   4
  -2  -6   4 29.0685 1.46422   3
  -2  -6   4 30.9663 1.21148   2
   1   6  -4 178.642 5.95204   5
   1   6  -4 168.557 5.63017   1
   1   6  -4 174.477 5.06282   2
   1   6  -4 174.326 5.60781   6
   1   6  -4 182.656 5.23826   3
  -1  -6   4 174.450 5.63480   1
  -1  -6   4 173.854 5.17665   3
  -1  -6   4 167.295 4.96995   2
  -1  -6   4 171.849 5.81177   4
   0   6  -4 4.49817 0.56749   2
   0   6  -4 5.05597 0.77854   1
   0   6  -4 4.12269 0.66214   6
   0   6  -4 3.52798 0.61237   3
   0   6  -4 4.57721 0.88311   5
   0  -6   4 5.17553 0.58868   2
   0  -6   4 4.76069 0.75613   1
  -1   6  -4 172.853 4.75228   2
  -1   6  -4 171.157 5.72797   6
  -1   6  -4 167.282 5.68034   5
  -1   6  -4 169.916 5.56321   1
  -1   6  -4 171.682 5.15659   3
   1  -6   4 176.874 5.51976   1
   1  -6   4 167.983 4.94370   2
  -2   6  -4 31.8692 1.66489   5
  -2   6  -4 29.5340 1.66459   1
  -2   6  -4 29.7305 1.47676   3
  -2   6  -4 27.4058 1.67860   6
   2  -6   4 31.2353 1.30617   2
   2  -6   4 32.4482 1.32912   2
  -3   6  -4 147.507 4.59663   3
  -3   6  -4 145.314 5.35558   6
  -3   6  -4 152.902 5.10992   5
  -3   6  -4 146.155 4.97479   1
   3  -6   4 153.103 4.36368   2
  -4   6  -4 1.49414 0.52598   1
  -4   6  -4 2.56673 0.75953   6
  -4   6  -4 1.88280 0.48249   3
  -4   6  -4 2.93691 0.60225   5
  -5   6  -4 40.7140 2.44529   6
  -5   6  -4 41.4442 1.83123   3
  -5   6  -4 43.9617 2.22779   5
  -5   6  -4 40.3219 2.01116   1
  -6   6  -4 0.90292 0.39412   3
  -6   6  -4 0.93550 0.45734   1
  -6   6  -4 -0.1139 0.59401   6
  -6   6  -4 0.41737 0.48229   5
  -7   6  -4 10.0044 0.99340   3
  -7   6  -4 11.6612 1.42714   5
  -7   6  -4 8.74297 0.98996   1
  -7   6  -4 9.05029 1.49318   6
  -8   6  -4 0.34615 0.39968   1
  -8   6  -4 0.67648 0.64367   5
  -8   6  -4 0.47876 0.72766   6
  -8   6  -4 0.15491 0.35307   3
  -9   6  -4 0.52817 0.42387   3
  -9   6  -4 0.92059 0.95964   6
  -9   6  -4 0.39688 0.37407   1
   9  -6   4 1.42551 1.13845   6
 -10   6  -4 2.88083 0.54490   1
 -10   6  -4 2.46566 1.20321   6
 -10   6  -4 2.30887 0.62199   3
  10  -6   4 4.42176 1.45584   6
 -11   6  -4 -0.1492 0.42249   3
 -11  -5   4 1.05209 0.62270   1
 -11  -5   4 1.27500 0.56220   3
 -10  -5   4 0.90348 0.61235   1
 -10  -5   4 0.49931 0.47587   3
  -9  -5   4 1.99583 0.60521   3
  -9  -5   4 3.79529 0.79847   1
  -8  -5   4 1.31386 0.74342   4
  -8  -5   4 0.72518 0.44590   3
  -8  -5   4 0.60490 0.51378   1
  -7  -5   4 0.10170 0.45900   4
  -7  -5   4 0.34946 0.38567   3
  -7  -5   4 0.26046 0.43754   1
  -6  -5   4 -0.7852 0.34010   4
  -6  -5   4 0.27817 0.39193   3
  -6  -5   4 -0.3839 0.36099   1
  -5  -5   4 59.7725 2.64434   4
  -5  -5   4 52.6180 2.39025   1
  -5  -5   4 54.3969 2.17587   3
   4   5  -4 108.520 3.31174   2
   4   5  -4 113.972 3.59074   6
  -4  -5   4 106.798 3.96382   4
  -4  -5   4 104.709 3.45263   3
  -4  -5   4 103.490 3.77359   1
   3   5  -4 80.3077 2.66726   6
   3   5  -4 77.3466 2.51645   2
  -3  -5   4 77.7218 2.93572   1
  -3  -5   4 72.2697 2.96776   4
  -3  -5   4 75.5644 2.63577   3
   2   5  -4 63.6314 2.27129   6
   2   5  -4 58.2327 2.47266   1
   2   5  -4 63.3617 2.14182   2
  -2  -5   4 63.2976 2.54396   4
  -2  -5   4 63.4622 2.51362   1
  -2  -5   4 61.0087 2.25206   3
  -2  -5   4 64.2784 1.95908   2
   1   5  -4 177.920 5.57448   1
   1   5  -4 175.159 5.01281   2
   1   5  -4 175.191 5.82486   5
   1   5  -4 173.571 5.49337   6
  -1  -5   4 182.254 5.12024   3
  -1  -5   4 179.385 5.74147   4
  -1  -5   4 172.407 5.50187   1
  -1  -5   4 176.308 4.95169   2
   0   5  -4 -0.0402 0.23568   3
   0   5  -4 -0.1309 0.24050   2
   0   5  -4 0.08082 0.26984   6
   0   5  -4 0.28029 0.31923   1
   0   5  -4 0.25718 0.47441   5
   0  -5   4 0.60229 0.33492   1
   0  -5   4 -0.1459 0.18590   2
  -1   5  -4 186.130 5.67555   1
  -1   5  -4 182.840 4.93887   2
  -1   5  -4 175.829 5.81186   6
  -1   5  -4 176.878 5.80318   5
  -1   5  -4 188.077 5.27077   3
   1  -5   4 177.030 5.55430   1
   1  -5   4 177.624 5.07650   2
  -2   5  -4 65.8056 2.54068   5
  -2   5  -4 65.6234 2.50427   1
  -2   5  -4 62.9277 2.60924   6
  -2   5  -4 59.8963 2.21035   3
   2  -5   4 60.7284 2.03004   2
   2  -5   4 60.0631 2.02410   2
  -3   5  -4 75.5122 2.93538   5
  -3   5  -4 74.6296 2.82818   1
  -3   5  -4 79.1251 3.16623   6
  -3   5  -4 73.6995 2.56549   3
   3  -5   4 77.0990 2.34369   2
  -4   5  -4 105.191 3.87291   5
  -4   5  -4 107.547 3.66295   1
  -4   5  -4 103.691 4.14679   6
  -5   5  -4 55.5053 2.27675   1
  -5   5  -4 52.4425 2.04856   3
  -5   5  -4 57.0088 2.54923   5
  -5   5  -4 60.3385 2.89650   6
  -6   5  -4 -0.1108 0.28991   1
  -6   5  -4 0.06943 0.60951   6
  -6   5  -4 -0.1717 0.26989   3
  -6   5  -4 0.16015 0.42525   5
  -7   5  -4 0.59957 0.35183   3
  -7   5  -4 -0.1053 0.41613   5
  -7   5  -4 -0.2424 0.28430   1
  -7   5  -4 -0.8166 0.40134   6
  -8   5  -4 2.11417 0.76613   5
  -8   5  -4 1.59054 0.46143   1
  -8   5  -4 0.94701 0.39333   3
  -8   5  -4 0.95936 0.81266   6
   8  -5   4 -0.4013 0.73354   6
  -9   5  -4 3.56814 0.61922   3
  -9   5  -4 3.73982 0.57383   1
  -9   5  -4 0.89598 0.86521   6
  -9   5  -4 2.52509 0.91814   5
   9  -5   4 2.76991 1.08755   6
 -10   5  -4 0.04575 0.81753   6
 -10   5  -4 0.49113 0.39338   3
 -10   5  -4 1.17816 0.33224   1
  10  -5   4 0.19880 0.95985   6
 -11   5  -4 0.90515 0.46389   3
 -11   5  -4 0.07894 1.02394   6
  11  -5   4 2.25068 1.33982   6
 -12  -4   4 0.57600 0.37585   1
 -12  -4   4 -0.4286 0.43764   3
 -11  -4   4 0.15795 0.43187   1
 -11  -4   4 0.33683 0.47901   3
 -10  -4   4 0.03853 0.41012   3
 -10  -4   4 0.56317 0.44704   1
  -9  -4   4 6.27104 0.81862   3
  -9  -4   4 6.21182 0.87942   1
  -8  -4   4 6.38326 0.85965   1
  -8  -4   4 6.08801 1.14727   4
  -8  -4   4 6.57927 0.80456   3
  -7  -4   4 0.56818 0.41492   1
  -7  -4   4 0.57231 0.56470   4
  -7  -4   4 0.25669 0.32496   3
  -6  -4   4 43.1093 2.19157   4
  -6  -4   4 36.7359 1.63010   3
  -6  -4   4 38.8681 1.83323   1
   5   4  -4 112.060 3.71725   6
  -5  -4   4 115.538 3.85510   1
  -5  -4   4 114.555 4.19728   4
   4   4  -4 5.98778 0.54543   6
   4   4  -4 5.45633 0.50916   2
  -4  -4   4 4.91137 0.71937   4
  -4  -4   4 6.59724 0.68973   3
  -4  -4   4 5.78958 0.69351   1
   3   4  -4 29.9982 1.14049   2
   3   4  -4 28.2895 1.15461   6
  -3  -4   4 27.4281 1.37955   1
  -3  -4   4 27.3082 1.45001   4
  -3  -4   4 28.1922 1.23640   3
   2   4  -4 0.96775 0.36080   1
   2   4  -4 3.49436 0.42213   2
   2   4  -4 1.81467 0.29330   6
  -2  -4   4 2.64464 0.43998   3
  -2  -4   4 2.42238 0.49202   4
  -2  -4   4 2.11269 0.48643   1
  -2  -4   4 1.92734 0.24248   2
   1   4  -4 29.0408 1.14599   2
   1   4  -4 28.7824 1.38473   1
   1   4  -4 28.7074 1.19269   6
   1   4  -4 32.1167 1.57052   5
  -1  -4   4 28.7397 1.08167   2
  -1  -4   4 27.5986 1.20814   3
  -1  -4   4 27.6724 1.34846   1
  -1  -4   4 26.8198 1.37047   4
   0   4  -4 93.4790 3.17953   6
   0   4  -4 95.1611 3.37841   5
   0   4  -4 98.4957 3.26547   1
   0  -4   4 94.0186 2.83793   2
   0  -4   4 99.5014 3.23008   1
  -1   4  -4 28.7812 1.01411   2
  -1   4  -4 28.0448 1.38758   5
  -1   4  -4 29.8949 1.25569   3
  -1   4  -4 28.8472 1.38701   1
  -1   4  -4 29.2494 1.38011   6
   1  -4   4 27.8028 1.08934   2
   1  -4   4 29.7247 1.34485   1
  -2   4  -4 2.13662 0.43214   5
  -2   4  -4 1.91152 0.38120   3
  -2   4  -4 2.48175 0.50517   6
  -2   4  -4 1.41731 0.40076   1
   2  -4   4 1.30649 0.26661   2
  -3   4  -4 29.9938 1.22405   3
  -3   4  -4 27.1649 1.56094   6
  -3   4  -4 26.3270 1.31981   1
  -3   4  -4 28.3948 1.44889   5
  -4   4  -4 4.66520 0.68221   5
  -4   4  -4 5.96880 0.67347   1
  -4   4  -4 3.15027 0.65419   6
  -4   4  -4 4.54384 0.59328   1
  -6   4  -4 39.3563 1.55243   3
  -6   4  -4 38.9370 1.69151   1
  -6   4  -4 40.9596 2.40499   6
  -6   4  -4 39.6766 2.13908   5
  -7   4  -4 0.26064 0.27226   3
  -7   4  -4 0.63461 0.61953   6
  -7   4  -4 0.13761 0.27906   1
  -7   4  -4 0.81953 0.52686   5
   7  -4   4 0.01707 0.63314   6
  -8   4  -4 3.92546 1.02606   6
  -8   4  -4 5.24966 0.61372   3
  -8   4  -4 8.25040 1.30036   5
  -8   4  -4 4.42512 0.60072   1
   8  -4   4 4.99271 1.27731   6
  -9   4  -4 6.01049 0.62279   1
  -9   4  -4 4.84619 1.08328   5
  -9   4  -4 5.37582 0.64385   3
  -9   4  -4 4.84688 1.24234   6
   9  -4   4 7.10475 1.46623   6
 -10   4  -4 -0.2922 0.27988   3
 -10   4  -4 1.02510 0.78792   5
 -10   4  -4 0.14255 0.79200   6
  10  -4   4 0.23002 0.80324   6
 -11   4  -4 1.76244 1.17385   6
 -11   4  -4 1.21747 0.42287   3
  11  -4   4 1.53954 1.03270   6
 -12   4  -4 1.06941 0.43604   3
 -12  -3   4 0.80049 0.47425   3
 -11  -3   4 1.52419 0.49370   3
 -11  -3   4 1.00652 0.36386   1
 -10  -3   4 9.86758 0.86018   1
 -10  -3   4 12.7269 0.97669   3
  -9  -3   4 10.2724 1.48916   5
  -9  -3   4 10.0376 0.90525   3
  -9  -3   4 9.93147 0.92767   1
  -8  -3   4 0.37255 0.35060   1
  -8  -3   4 0.44795 0.57004   5
  -8  -3   4 0.32975 0.52511   4
  -8  -3   4 0.69914 0.35835   3
  -7  -3   4 58.3683 2.05729   3
  -7  -3   4 56.8425 2.76601   4
  -7  -3   4 56.7416 2.82451   5
  -7  -3   4 57.7806 2.24077   1
   6   3  -4 82.4603 2.93098   6
  -6  -3   4 79.4434 2.81724   1
  -6  -3   4 82.6574 3.41304   5
  -6  -3   4 81.7088 3.32457   4
  -6  -3   4 78.7227 2.57281   3
   5   3  -4 31.5503 1.38829   6
  -5  -3   4 35.0218 1.79425   4
  -5  -3   4 31.8212 1.49555   1
   4   3  -4 84.6683 2.69794   6
  -4  -3   4 79.8568 2.80071   1
  -4  -3   4 82.5477 3.11425   4
  -4  -3   4 84.6586 2.87198   1
   3   3  -4 20.4687 0.82754   6
  -3  -3   4 18.9096 1.01383   1
  -3  -3   4 20.0064 0.90129   3
  -3  -3   4 19.6269 1.13030   4
   2   3  -4 5.22578 0.34124   6
   2   3  -4 5.20066 0.39040   2
  -2  -3   4 5.13242 0.58586   4
  -2  -3   4 5.07697 0.56419   1
  -2  -3   4 5.50712 0.51050   3
   0   3  -4 -0.1319 0.15969   1
   0   3  -4 0.16821 0.15533   6
   0   3  -4 -0.2563 0.08799   5
   0   3  -4 -0.1962 0.15142   2
   0  -3   4 0.09142 0.18077   1
   0  -3   4 -0.0808 0.12247   2
  -1   3  -4 15.7934 0.89007   6
  -1   3  -4 16.8515 0.64612   2
  -1   3  -4 18.2152 0.92418   1
   1  -3   4 16.9737 0.70411   2
  -2   3  -4 4.94255 0.52883   1
  -2   3  -4 4.47526 0.44749   3
  -2   3  -4 4.29356 0.54213   5
  -2   3  -4 4.91553 0.62448   6
  -3   3  -4 21.2031 1.02486   1
  -3   3  -4 22.4494 1.04415   1
  -3   3  -4 17.7693 1.18481   6
  -3   3  -4 19.4595 1.11460   5
  -4   3  -4 86.8889 3.23009   5
  -4   3  -4 85.5056 2.58454   3
  -4   3  -4 86.3122 2.82352   1
  -5   3  -4 31.0866 1.72031   5
  -5   3  -4 31.5236 1.21644   3
  -5   3  -4 33.9817 1.37998   1
  -5   3  -4 30.2426 1.33592   1
  -5   3  -4 32.2596 1.90047   6
  -6   3  -4 79.5711 2.67807   1
  -6   3  -4 75.4120 3.31667   5
  -6   3  -4 80.0598 2.46088   3
  -6   3  -4 83.2526 3.57196   6
  -6   3  -4 84.2669 2.70531   1
   6  -3   4 78.0570 3.60975   6
  -7   3  -4 54.8256 2.00705   1
  -7   3  -4 56.0458 1.87373   3
  -7   3  -4 55.0023 2.79603   5
  -7   3  -4 56.2220 2.92106   6
   7  -3   4 55.8323 3.04047   6
  -8   3  -4 0.65486 0.28877   3
  -8   3  -4 0.55962 0.62840   6
  -8   3  -4 0.96611 0.30661   1
  -8   3  -4 -0.3084 0.44664   5
   8  -3   4 1.16617 0.71935   6
  -9   3  -4 7.38513 1.31302   5
  -9   3  -4 8.02207 0.57962   1
  -9   3  -4 8.19354 0.72478   3
  -9   3  -4 9.31605 1.58308   6
   9  -3   4 8.22620 1.57184   6
 -10   3  -4 10.8071 0.78658   3
 -10   3  -4 9.25709 1.63989   6
 -10   3  -4 10.8378 1.64460   5
  10  -3   4 11.6722 1.82903   6
 -11   3  -4 1.03226 1.00853   6
 -11   3  -4 0.83749 0.40165   3
 -11   3  -4 1.33187 0.90931   5
  11  -3   4 0.47194 1.09765   6
 -12   3  -4 0.92385 0.40894   3
 -12  -2   4 0.85978 0.44568   3
 -11  -2   4 0.03301 0.67090   5
 -11  -2   4 0.70329 0.40794   3
 -10  -2   4 0.32189 0.64747   5
 -10  -2   4 0.03418 0.21863   1
 -10  -2   4 0.87319 0.35993   3
  -9  -2   4 20.3390 1.05683   3
  -9  -2   4 21.1996 1.03286   1
  -9  -2   4 24.3857 1.98120   5
  -9  -2   4 22.9548 1.84081   4
  -8  -2   4 0.12687 0.47608   4
  -8  -2   4 0.01475 0.21669   3
  -8  -2   4 -0.0587 0.23171   1
  -8  -2   4 0.27717 0.54687   5
   7   2  -4 46.1403 2.11648   6
  -7  -2   4 48.0722 2.40384   4
  -7  -2   4 44.7128 1.58222   3
  -7  -2   4 44.4323 2.41951   5
  -7  -2   4 45.8684 1.74010   1
   6   2  -4 8.72876 0.87466   6
  -6  -2   4 6.67566 0.58897   1
  -6  -2   4 8.26954 1.03042   4
  -6  -2   4 6.01782 0.89332   5
  -6  -2   4 7.78970 0.63644   1
  -6  -2   4 8.24651 0.53633   3
   5   2  -4 320.196 9.30696   6
  -5  -2   4 307.164 8.73330   1
  -5  -2   4 312.810 9.67901   5
  -5  -2   4 322.078 8.78320   1
  -5  -2   4 313.538 8.18780   3
  -5  -2   4 307.803 9.59785   4
   4   2  -4 369.791 10.7922   6
  -4  -2   4 376.735 9.68354   3
  -4  -2   4 389.680 10.3567   1
  -4  -2   4 372.490 11.1143   4
  -4  -2   4 367.524 11.1489   5
   3   2  -4 280.230 7.91420   6
  -3  -2   4 269.291 7.71428   1
  -3  -2   4 276.896 8.29818   4
  -3  -2   4 280.922 7.75002   1
   2   2  -4 318.974 8.93800   6
  -2  -2   4 312.283 8.79452   1
  -2  -2   4 327.638 8.30354   3
   1   2  -4 187.028 5.82279   5
   1   2  -4 193.171 5.47902   6
   1   2  -4 194.538 5.14199   2
  -1  -2   4 197.003 5.50329   1
  -1  -2   4 193.390 5.07000   2
   0   2  -4 618.718 16.6857   1
   0   2  -4 628.060 16.0062   2
   0   2  -4 613.236 17.5056   6
   0  -2   4 635.587 16.6797   1
   0  -2   4 625.197 16.0017   2
   0  -2   4 615.433 17.4076   4
  -1   2  -4 188.473 5.46856   1
  -1   2  -4 195.874 5.80067   5
  -1   2  -4 192.587 5.03647   2
  -1   2  -4 189.065 5.78053   6
   1  -2   4 195.826 5.10256   2
  -2   2  -4 307.180 7.95007   3
  -2   2  -4 317.146 8.44556   1
  -2   2  -4 293.206 9.06838   6
  -3   2  -4 266.788 7.19191   3
  -3   2  -4 287.889 7.68131   1
  -3   2  -4 273.960 8.34338   5
  -4   2  -4 393.162 10.3090   1
  -4   2  -4 371.930 9.67858   3
  -4   2  -4 364.030 10.2836   1
  -4   2  -4 375.697 11.4132   6
  -4   2  -4 379.526 11.2873   5
   4  -2   4 373.172 11.5150   6
  -5   2  -4 298.898 8.42366   1
  -5   2  -4 298.952 9.45518   5
  -5   2  -4 291.712 8.40778   1
  -5   2  -4 312.909 7.92025   3
  -5   2  -4 305.426 9.58968   6
   5  -2   4 317.624 9.78032   6
  -6   2  -4 6.86635 0.47878   3
  -6   2  -4 6.64844 0.55306   1
  -6   2  -4 7.31392 0.56459   1
  -6   2  -4 7.57478 1.04451   6
  -6   2  -4 8.70687 1.08599   5
   6  -2   4 6.86586 1.04826   6
  -7   2  -4 45.9943 2.54418   6
  -7   2  -4 45.4558 1.67665   1
  -7   2  -4 44.1006 1.67392   1
  -7   2  -4 47.7164 2.50404   5
  -7   2  -4 45.8155 1.54474   3
   7  -2   4 45.8341 2.60554   6
  -8   2  -4 -0.1310 0.50245   5
  -8   2  -4 -0.0726 0.20567   1
  -8   2  -4 0.26182 0.55250   6
  -8   2  -4 -0.0770 0.20719   3
   8  -2   4 0.05231 0.63218   6
  -9   2  -4 22.9959 1.92902   5
  -9   2  -4 19.5714 0.88145   1
  -9   2  -4 20.4813 1.87595   6
  -9   2  -4 19.2998 0.98452   3
   9  -2   4 21.2822 2.28222   6
 -10   2  -4 1.02895 0.81357   6
 -10   2  -4 0.31465 0.72752   5
 -10   2  -4 0.85317 0.35475   3
  10  -2   4 0.47739 0.77796   6
 -11   2  -4 0.72275 0.86970   5
 -11   2  -4 1.11257 0.37713   3
  11  -2   4 0.69570 0.74773   6
 -12   2  -4 1.83961 1.07372   5
 -12   2  -4 1.02570 0.39094   3
  12  -2   4 0.99142 1.01694   6
 -12  -1   4 0.88778 0.88310   5
 -12  -1   4 1.14287 0.39819   3
 -11  -1   4 2.00239 0.42761   3
 -11  -1   4 1.69534 0.84930   5
 -10  -1   4 0.92648 0.31482   3
 -10  -1   4 1.16148 0.72842   5
  -9  -1   4 1.41662 0.73281   5
  -9  -1   4 1.23344 0.72751   4
  -9  -1   4 0.72815 0.26804   3
  -8  -1   4 5.01964 0.96911   4
  -8  -1   4 5.36044 0.41204   1
  -8  -1   4 5.29305 0.45651   3
  -8  -1   4 5.74425 1.02010   5
  -8  -1   4 5.45617 0.42804   1
   7   1  -4 -0.5656 0.27595   6
  -7  -1   4 -0.1432 0.33379   6
  -7  -1   4 0.19997 0.40025   4
  -7  -1   4 -0.1542 0.14373   3
  -7  -1   4 0.16655 0.14870   3
  -7  -1   4 -0.0322 0.16488   1
  -7  -1   4 -0.2531 0.38914   5
  -7  -1   4 -0.1993 0.16174   1
   6   1  -4 11.1042 0.92221   6
  -6  -1   4 10.7096 0.46854   3
  -6  -1   4 10.6001 0.58861   1
  -6  -1   4 10.8017 0.87413   6
  -6  -1   4 9.20153 1.04116   5
  -6  -1   4 11.0323 1.15998   4
  -6  -1   4 11.6657 0.62890   1
  -6  -1   4 11.0447 0.48565   3
   5   1  -4 60.9626 2.35656   6
  -5  -1   4 64.2458 1.74130   3
  -5  -1   4 58.5768 1.95475   1
  -5  -1   4 62.9575 2.55180   5
  -5  -1   4 59.5684 1.74029   3
  -5  -1   4 66.2260 2.63802   4
   4   1  -4 128.530 4.10677   6
  -4  -1   4 126.209 4.34358   4
  -4  -1   4 124.900 3.73436   1
  -4  -1   4 135.803 4.33433   5
  -4  -1   4 129.736 3.42035   3
  -4  -1   4 135.022 3.78574   1
  -4  -1   4 129.704 4.06065   6
   3   1  -4 21.4441 0.92056   6
  -3  -1   4 22.2270 0.89151   6
  -3  -1   4 23.7824 0.91897   1
  -3  -1   4 22.0787 0.74850   3
  -3  -1   4 19.7306 1.10315   4
  -2  -1   4 1789.58 48.7230   6
  -2  -1   4 1797.04 48.2795   4
  -2  -1   4 1659.23 46.1145   1
   1   1  -4 924.108 25.7411   5
  -1  -1   4 903.047 25.5372   4
  -1  -1   4 944.072 25.6468   6
  -1  -1   4 913.225 24.3266   1
   0   1  -4 -0.2090 0.09930   1
   0   1  -4 0.15307 0.15359   2
   0   1  -4 -0.1130 0.08282   6
   0   1  -4 0.41485 0.20839   5
   0  -1   4 0.02856 0.10760   6
   0  -1   4 -0.2230 0.09991   4
   0  -1   4 0.00701 0.09207   2
   0  -1   4 0.07464 0.12150   1
  -1   1  -4 882.517 24.4987   6
  -1   1  -4 880.587 23.0871   1
  -1   1  -4 923.998 22.3802   2
  -1   1  -4 747.261 24.3659   5
   1  -1   4 918.205 24.5732   6
   1  -1   4 880.271 24.0210   4
  -2   1  -4 1825.51 46.8041   1
  -2   1  -4 1738.39 49.8146   6
  -3   1  -4 23.1186 0.95634   1
  -3   1  -4 24.1749 0.97447   1
  -3   1  -4 22.5970 0.83680   3
  -3   1  -4 22.8322 1.19249   5
   3  -1   4 23.0147 1.27154   6
  -4   1  -4 121.036 4.34340   6
  -4   1  -4 130.339 3.74759   1
  -4   1  -4 132.237 3.46191   3
  -4   1  -4 128.928 4.36675   5
  -4   1  -4 128.822 3.74935   1
  -4   1  -4 121.359 3.73124   1
   4  -1   4 124.243 4.45359   6
  -5   1  -4 62.1662 1.86157   3
  -5   1  -4 60.4432 2.65871   6
  -5   1  -4 64.6337 2.08948   1
  -5   1  -4 62.3434 2.67506   5
  -5   1  -4 63.0082 2.08309   1
  -5   1  -4 61.3685 2.08398   1
   5  -1   4 64.0430 2.78917   6
  -6   1  -4 11.1188 0.67278   1
  -6   1  -4 10.3966 0.65724   1
  -6   1  -4 10.9926 0.57196   3
  -6   1  -4 8.25611 1.04878   5
  -6   1  -4 10.2616 1.17447   6
  -6   1  -4 11.8808 0.68556   1
  -6   1  -4 11.1938 0.57953   3
   6  -1   4 8.92047 1.14873   6
  -7   1  -4 0.02028 0.21845   1
  -7   1  -4 0.41644 0.44161   6
  -7   1  -4 -0.0686 0.17074   3
  -7   1  -4 -0.0771 0.16932   1
  -7   1  -4 -0.1686 0.44025   5
   7  -1   4 -0.5302 0.38941   6
  -8   1  -4 4.86435 1.02694   5
  -8   1  -4 6.49291 1.18238   6
  -8   1  -4 4.31346 0.50047   1
  -8   1  -4 5.53596 0.52482   3
   8  -1   4 4.68655 1.14601   6
  -9   1  -4 0.97082 0.31635   3
  -9   1  -4 0.78484 0.67238   6
  -9   1  -4 0.95004 0.73431   5
  -9   1  -4 0.58402 0.25901   1
   9  -1   4 -0.4063 0.65608   6
 -10   1  -4 0.19662 0.73268   5
 -10   1  -4 0.49732 0.32221   3
  10  -1   4 1.28851 0.92863   6
 -11   1  -4 2.46641 0.52284   3
 -11   1  -4 2.48208 1.03454   5
  11  -1   4 2.85779 1.18827   6
 -12   1  -4 1.29920 0.44860   3
 -12   1  -4 2.01950 1.03124   5
 -12   0   4 0.68904 0.28830   3
 -11   0   4 -0.1064 0.20588   3
 -11   0   4 0.65009 0.70992   5
 -10   0   4 1.23090 0.24993   3
 -10   0   4 0.37087 0.56783   5
  -9   0   4 15.2726 1.70599   4
  -9   0   4 20.0189 1.69518   5
   8   0  -4 0.81509 0.59307   6
  -8   0   4 1.05602 0.54489   5
  -8   0   4 1.10215 0.57854   6
  -8   0   4 0.73355 0.55870   4
   7   0  -4 13.3304 1.18457   6
  -7   0   4 14.7895 1.17741   6
  -7   0   4 13.3307 1.41522   4
  -7   0   4 14.2639 1.20091   5
   6   0  -4 71.8772 2.99175   6
  -6   0   4 74.2299 3.11844   4
  -6   0   4 77.9591 2.95997   6
  -6   0   4 76.6191 2.19918   1
  -6   0   4 78.8025 3.06495   5
  -6   0   4 74.1966 2.18978   1
  -5   0   4 48.0680 2.00283   5
  -5   0   4 43.4642 2.06218   4
  -5   0   4 44.6166 1.40091   1
  -5   0   4 44.2469 1.41064   1
  -5   0   4 45.7496 1.91270   6
  -5   0   4 43.1679 1.39570   1
  -4   0   4 152.870 4.83099   5
  -4   0   4 153.463 4.22278   1
  -4   0   4 149.795 4.98707   4
  -4   0   4 151.815 4.78246   6
  -4   0   4 151.040 4.21101   1
  -4   0   4 152.412 4.21212   1
  -3   0   4 58.5022 1.97005   6
  -3   0   4 58.9862 2.00563   5
  -3   0   4 55.1478 1.71752   1
  -3   0   4 57.9696 1.73579   1
  -3   0   4 51.5874 2.13122   4
  -3   0   4 55.4382 1.71948   1
  -2   0   4 243.222 6.65697   1
  -2   0   4 245.879 7.04862   6
  -1   0   4 1853.88 51.1414   6
  -1   0   4 1753.01 49.7679   4
  -1   0   4 1824.60 47.9666   1
   0   0  -4 226.232 5.86127   2
   0   0   4 222.296 6.16516   1
   0   0   4 221.578 6.36796   4
   0   0   4 226.620 6.46161   6
  -1   0  -4 1753.77 45.6232   2
  -1   0  -4 1855.36 47.0572   1
  -1   0  -4 1731.81 49.4283   5
   1   0   4 1778.10 49.0961   4
   1   0   4 1794.15 49.9855   6
  -2   0  -4 243.888 7.20893   5
  -2   0  -4 234.522 6.69844   1
   2   0   4 247.332 6.66773   4
  -3   0  -4 58.5004 1.87524   1
  -3   0  -4 54.1084 2.13705   6
   3   0   4 54.5137 2.19603   6
  -4   0  -4 151.403 4.42967   1
  -4   0  -4 145.937 4.99553   6
  -4   0  -4 152.280 5.08802   5
  -4   0  -4 155.668 4.11937   3
  -4   0  -4 157.215 4.44735   1
   4   0   4 148.242 5.08788   6
  -5   0  -4 45.4986 2.11991   6
  -5   0  -4 41.4538 2.11176   5
  -5   0  -4 43.1425 1.63056   1
  -5   0  -4 46.7717 1.66473   1
  -5   0  -4 45.4735 1.46841   3
   5   0   4 46.3048 2.18664   6
  -6   0  -4 76.8234 3.26882   5
  -6   0  -4 75.9336 2.27509   3
  -6   0  -4 77.5785 2.51550   1
  -6   0  -4 75.3928 3.15152   6
  -6   0  -4 71.2426 2.47877   1
   6   0   4 73.3184 3.20039   6
  -7   0  -4 13.5537 0.72429   3
  -7   0  -4 13.4900 0.91172   1
  -7   0  -4 12.0459 1.42006   5
  -7   0  -4 14.4352 0.84134   1
   7   0   4 11.8950 1.40705   6
  -8   0  -4 1.00118 0.66848   5
  -8   0  -4 1.03937 0.31473   3
  -8   0  -4 1.53932 0.35062   1
   8   0   4 0.63061 0.54428   6
  -9   0  -4 16.2657 0.93417   3
  -9   0  -4 14.2279 1.73222   5
  -9   0  -4 16.2725 0.91299   1
   9   0   4 14.3497 1.83136   6
 -10   0  -4 1.34341 0.31815   1
 -10   0  -4 2.57733 0.91085   5
 -10   0  -4 1.15644 0.38546   3
  10   0   4 0.19388 0.67303   6
 -11   0  -4 -0.0354 0.33484   3
 -11   0  -4 0.04227 0.72070   5
  11   0   4 0.82032 0.88843   6
 -12   0  -4 0.14425 0.81422   5
 -12   0  -4 0.51204 0.42274   3
   9  -1  -4 6.81447 1.21808   6
  -9   1   4 9.01226 1.31190   6
  -9   1   4 9.10268 1.26476   5
   8  -1  -4 22.6407 1.74028   6
  -8   1   4 23.5958 1.66745   5
  -8   1   4 22.0962 1.74218   4
  -8   1   4 23.0722 1.67419   6
   7  -1  -4 13.1161 1.43049   6
  -7   1   4 10.7672 1.26788   4
  -7   1   4 13.4213 1.16155   5
  -7   1   4 13.1535 1.19244   6
  -6   1   4 25.3991 0.83039   1
  -6   1   4 27.7862 1.52112   5
  -6   1   4 26.3883 1.62177   4
  -6   1   4 28.1172 1.58824   6
  -6   1   4 26.5188 0.84179   1
  -5   1   4 7.56939 0.94138   4
  -5   1   4 6.37475 0.72582   5
  -5   1   4 7.01399 0.38110   1
  -5   1   4 6.44750 0.37059   1
  -5   1   4 6.87535 0.83592   6
  -4   1   4 37.3372 1.75710   4
  -4   1   4 38.3777 1.63963   6
  -4   1   4 38.0291 1.21125   1
  -4   1   4 32.4170 1.18202   1
  -3   1   4 583.755 16.1490   5
  -3   1   4 572.235 16.3865   6
  -3   1   4 583.720 15.2125   1
  -3   1   4 587.609 15.2081   1
  -3   1   4 567.791 16.3883   4
  -3   1   4 536.986 14.3224   3
  -1   1   4 2564.69 67.1733   1
  -1   1   4 2565.40 70.7249   6
  -1   1   4 2466.13 70.5837   4
   0   1   4 -2.8489 0.17061   4
   0   1   4 -2.8221 0.24061   6
   0   1   4 -3.2809 0.07387   2
   0   1   4 -2.9526 0.17360   1
  -1  -1  -4 2615.01 73.1154   5
  -1  -1  -4 2629.94 68.4428   1
  -1  -1  -4 2609.33 66.9078   2
   1   1   4 2588.79 66.8906   2
  -2  -1  -4 26.9656 1.20378   5
  -2  -1  -4 26.1764 0.80252   4
  -2  -1  -4 26.6651 1.10826   1
   2   1   4 24.1990 1.18589   6
  -3  -1  -4 578.117 15.5153   1
  -3  -1  -4 598.038 15.8488   4
  -3  -1  -4 567.294 16.5990   5
   3   1   4 553.003 16.5997   6
  -4  -1  -4 38.6041 1.34544   3
  -4  -1  -4 36.2864 1.49002   1
  -4  -1  -4 41.0283 1.54844   1
  -4  -1  -4 35.1282 1.80550   5
  -4  -1  -4 40.2737 1.35209   4
   4   1   4 39.6992 1.84216   6
  -5  -1  -4 7.27918 0.53206   4
  -5  -1  -4 7.28934 0.95314   5
  -5  -1  -4 7.34364 0.51964   3
  -5  -1  -4 6.36297 0.64881   1
  -5  -1  -4 6.15032 0.63541   1
   5   1   4 8.20640 0.95506   6
  -6  -1  -4 28.1267 1.14490   3
  -6  -1  -4 28.1927 1.29579   1
  -6  -1  -4 23.4376 1.67025   5
  -6  -1  -4 27.8406 1.25753   4
   6   1   4 28.7491 1.76210   6
  -7  -1  -4 11.8350 0.84541   1
  -7  -1  -4 12.4080 0.76548   3
  -7  -1  -4 11.3015 1.39630   5
   7   1   4 12.7959 1.45571   6
  -8  -1  -4 20.4590 1.14759   1
  -8  -1  -4 23.4227 1.87874   5
  -8  -1  -4 20.8512 1.10040   3
   8   1   4 23.8677 1.80250   6
  -9  -1  -4 6.42597 1.27596   5
  -9  -1  -4 8.10116 0.80072   1
  -9  -1  -4 9.03473 0.83671   3
   9   1   4 11.5865 1.59460   6
 -10  -1  -4 1.30577 0.45004   3
 -10  -1  -4 0.13800 0.64801   5
 -10  -1  -4 0.97870 0.38821   1
  10   1   4 2.57654 0.97614   6
 -11  -1  -4 0.57682 0.33383   1
 -11  -1  -4 1.01654 0.90184   5
 -11  -1  -4 -0.3342 0.34569   3
 -12  -1  -4 1.19175 0.93029   5
 -12  -1  -4 1.68506 0.53959   3
   9  -2  -4 1.15367 0.79207   6
  -9   2   4 2.38331 0.87880   6
  -8   2   4 5.63898 1.06125   6
  -8   2   4 6.83743 1.00947   5
  -7   2   4 46.2733 2.41530   6
  -7   2   4 48.1079 2.27367   5
  -6   2   4 7.44226 0.44213   1
  -6   2   4 9.57406 1.11768   6
  -6   2   4 7.03225 0.43047   1
  -6   2   4 6.85183 0.82799   5
  -5   2   4 5.38853 0.41775   1
  -5   2   4 6.32967 0.84236   6
  -5   2   4 6.24622 0.42963   1
  -5   2   4 5.65133 0.28614   3
  -5   2   4 3.65199 0.54993   5
  -5   2   4 5.87217 0.28507   3
  -4   2   4 76.3821 2.47374   1
  -4   2   4 80.2504 2.20829   3
  -4   2   4 78.2586 2.99487   6
  -4   2   4 81.5709 2.71604   5
  -4   2   4 80.5317 2.47080   1
  -4   2   4 82.0116 2.21208   3
  -3   2   4 0.31317 0.17142   1
  -3   2   4 0.19031 0.14272   5
  -3   2   4 0.29474 0.24541   6
  -3   2   4 0.22471 0.16035   1
  -3   2   4 0.09768 0.12083   3
  -1   2   4 212.909 6.46908   6
  -1   2   4 216.815 6.11022   1
   0   2   4 297.189 7.78044   2
  -1  -2  -4 209.605 6.24893   5
  -1  -2  -4 212.752 6.08798   1
   1   2   4 205.899 6.41342   6
   1   2   4 212.961 6.10738   1
   1   2   4 218.209 5.67860   2
  -2  -2  -4 512.080 12.9527   3
  -2  -2  -4 502.633 14.4581   5
  -2  -2  -4 504.266 12.8668   2
  -2  -2  -4 491.259 13.6962   1
   2   2   4 499.427 14.5421   6
   2   2   4 502.838 13.0093   2
  -3  -2  -4 0.08046 0.13348   4
  -3  -2  -4 0.02641 0.21436   1
  -3  -2  -4 0.29250 0.19196   3
  -3  -2  -4 -0.2469 0.21264   5
   3   2   4 0.40191 0.27618   6
   3   2   4 -0.0057 0.13573   2
  -4  -2  -4 77.5932 2.72115   1
  -4  -2  -4 77.1237 2.49059   4
  -4  -2  -4 80.1571 2.48279   3
  -4  -2  -4 78.8076 3.09734   5
   4   2   4 80.1041 3.04155   6
  -5  -2  -4 2.00788 0.53463   5
  -5  -2  -4 5.18198 0.66339   1
  -5  -2  -4 2.25505 0.43396   1
   5   2   4 5.10870 0.80455   6
  -6  -2  -4 6.73884 0.65975   3
   6   2   4 8.25693 1.08944   6
  -7  -2  -4 48.0435 1.85913   3
  -7  -2  -4 43.6228 1.97364   1
  -7  -2  -4 52.6183 2.78253   5
   7   2   4 51.6906 2.54676   6
  -8  -2  -4 7.42344 1.26123   5
  -8  -2  -4 6.40454 0.77177   1
  -8  -2  -4 5.61606 0.69108   3
   8   2   4 7.08477 1.17798   6
  -9  -2  -4 3.05787 0.57850   3
  -9  -2  -4 2.35084 0.52984   1
  -9  -2  -4 1.32921 0.78132   5
   9   2   4 1.82403 0.85699   6
 -10  -2  -4 0.50810 0.41474   3
 -10  -2  -4 1.31454 0.48776   1
 -10  -2  -4 0.58929 0.75812   5
  10   2   4 1.87751 0.88594   6
 -11  -2  -4 2.35999 0.59700   3
 -11  -2  -4 2.65272 0.57344   1
 -11  -2  -4 2.01943 0.99343   5
 -12  -2  -4 -0.2472 0.30620   1
 -12  -2  -4 0.33210 0.90771   5
 -12  -2  -4 -0.3842 0.42567   3
 -11   3   4 0.37627 0.24276   3
  10  -3  -4 0.33899 0.83667   6
 -10   3   4 -0.0121 0.78777   6
 -10   3   4 0.63688 0.24246   3
   9  -3  -4 3.93203 1.14238   6
  -9   3   4 3.38000 1.08261   6
  -9   3   4 4.12396 0.41078   3
  -8   3   4 0.50962 0.21590   3
  -8   3   4 0.59427 0.63341   6
  -7   3   4 2.82195 0.35483   1
  -7   3   4 1.19010 0.63276   6
  -7   3   4 1.92493 0.31122   1
  -7   3   4 2.61283 0.33702   3
  -6   3   4 0.75927 0.24376   1
  -6   3   4 0.78683 0.47504   6
  -6   3   4 0.57651 0.36458   5
  -6   3   4 0.64882 0.22157   3
  -6   3   4 0.64146 0.24211   1
  -5   3   4 1.93406 0.36118   1
  -5   3   4 1.79093 0.28446   3
  -5   3   4 2.61982 0.39479   1
  -5   3   4 1.58226 0.49377   6
  -5   3   4 1.51692 0.37095   5
  -4   3   4 -0.3213 0.24487   6
  -4   3   4 -0.3045 0.14504   1
  -4   3   4 0.00378 0.14164   3
  -4   3   4 -0.0898 0.18359   1
  -4   3   4 -0.1634 0.15544   5
  -3   3   4 238.381 6.74772   5
  -3   3   4 241.068 7.39651   6
  -3   3   4 215.679 6.66129   1
  -3   3   4 236.565 6.69233   1
  -3   3   4 236.858 6.26402   3
  -2   3   4 62.6866 2.48630   6
  -2   3   4 68.0134 2.09717   3
  -2   3   4 65.5289 2.30392   1
   1  -3  -4 0.93964 0.22608   2
  -1   3   4 0.61533 0.27142   1
  -1   3   4 1.02733 0.32504   6
  -1   3   4 0.70515 0.13087   2
  -1   3   4 0.84386 0.25398   3
   0  -3  -4 -0.3851 0.18921   1
   0  -3  -4 -0.6040 0.13943   2
   0   3   4 -0.5670 0.11141   6
   0   3   4 -0.3833 0.16294   2
   0   3   4 -0.6425 0.18810   1
  -1  -3  -4 1.12064 0.24853   5
  -1  -3  -4 0.31993 0.25085   1
   1   3   4 0.53586 0.20831   2
   1   3   4 1.11140 0.34422   6
   1   3   4 0.83976 0.30798   1
  -2  -3  -4 64.9302 1.91681   2
  -2  -3  -4 62.0977 2.35993   1
  -2  -3  -4 63.3358 2.13155   3
  -2  -3  -4 63.4122 2.37898   5
   2   3   4 62.9693 2.46599   6
   2   3   4 66.5266 2.03952   2
   2   3   4 66.5571 2.40023   1
  -3  -3  -4 224.689 7.17542   5
  -3  -3  -4 232.691 6.70611   4
  -3  -3  -4 221.257 6.30941   3
  -3  -3  -4 235.217 6.83391   1
   3   3   4 236.265 6.25019   2
   3   3   4 228.157 7.19382   6
  -4  -3  -4 -0.0793 0.15228   4
  -4  -3  -4 -0.0180 0.22465   1
  -4  -3  -4 0.08619 0.20046   3
  -4  -3  -4 1.29707 0.43546   5
   4   3   4 -0.3712 0.32249   6
   4   3   4 -0.2288 0.15273   2
  -5  -3  -4 1.90055 0.36510   4
  -5  -3  -4 2.10543 0.44990   3
  -5  -3  -4 2.82241 0.67159   5
  -5  -3  -4 1.64683 0.45339   1
   5   3   4 1.51584 0.59834   6
  -6  -3  -4 0.96046 0.40125   1
  -6  -3  -4 1.13638 0.61051   5
  -6  -3  -4 0.54832 0.33552   3
   6   3   4 0.99272 0.54551   6
  -7  -3  -4 1.46216 0.69039   5
  -7  -3  -4 1.98966 0.47069   3
  -7  -3  -4 2.62098 0.58740   1
   7   3   4 1.94950 0.70649   6
  -8  -3  -4 0.42727 0.63619   5
  -8  -3  -4 0.17506 0.33605   3
  -8  -3  -4 -0.0175 0.35368   1
   8   3   4 -0.5293 0.51748   6
  -9  -3  -4 3.73584 0.75301   1
  -9  -3  -4 4.55377 0.72632   3
  -9  -3  -4 3.59225 1.12186   5
   9   3   4 4.12847 1.03740   6
 -10  -3  -4 0.36955 0.75670   5
 -10  -3  -4 0.56391 0.51864   1
 -10  -3  -4 0.00875 0.43185   3
 -11  -3  -4 1.39382 0.99428   5
 -11  -3  -4 0.04906 0.45684   1
 -11  -3  -4 0.66916 0.50096   3
 -12  -3  -4 -0.6998 0.39940   1
 -12  -3  -4 -0.1261 0.44744   3
 -12  -3  -4 -0.0776 0.86646   5
 -11   4   4 0.23034 0.27057   3
  10  -4  -4 5.94864 1.49911   6
 -10   4   4 3.72278 1.25298   6
 -10   4   4 4.53749 0.55019   3
  -9   4   4 -0.0734 0.65807   6
  -9   4   4 0.13072 0.25212   3
  -8   4   4 -0.1173 0.21070   1
  -8   4   4 0.03151 0.65461   6
  -8   4   4 0.52302 0.27472   3
  -7   4   4 14.8622 1.68725   6
  -7   4   4 15.2715 0.83620   3
  -7   4   4 14.4189 0.86982   1
  -6   4   4 1.75580 0.34597   3
  -6   4   4 2.19217 0.67508   6
  -6   4   4 1.91145 0.41036   1
  -5   4   4 8.52273 0.71812   1
  -5   4   4 7.56215 1.08429   6
  -5   4   4 9.70630 0.64426   3
  -3   4   4 8.73410 0.85228   1
  -3   4   4 8.75525 0.65180   3
  -3   4   4 9.80211 0.90636   6
  -3   4   4 8.92217 0.51998   5
  -3   4   4 9.68811 0.76724   1
   2  -4  -4 328.297 8.43548   2
  -2   4   4 316.313 8.55962   3
  -2   4   4 320.516 9.74751   6
  -2   4   4 304.928 9.10044   1
   1  -4  -4 247.072 6.89387   2
  -1   4   4 258.486 7.36456   5
  -1   4   4 257.640 7.01821   3
  -1   4   4 259.935 7.54832   1
   0  -4  -4 157.874 4.43271   2
   0  -4  -4 157.575 4.90811   1
   0   4   4 155.155 5.14579   6
   0   4   4 154.741 4.94969   1
   0   4   4 155.211 4.56624   3
   0   4   4 158.645 4.37875   2
  -1  -4  -4 268.821 7.63713   1
   1   4   4 249.147 7.61427   1
   1   4   4 255.773 7.96395   6
   1   4   4 255.943 7.00621   2
  -2  -4  -4 323.097 9.25331   1
  -2  -4  -4 317.809 9.49968   5
  -2  -4  -4 321.758 8.63455   3
  -2  -4  -4 317.189 8.44053   2
   2   4   4 321.013 9.24669   1
   2   4   4 317.320 9.67614   6
   2   4   4 307.842 8.56001   2
  -3  -4  -4 7.01156 0.84620   1
  -3  -4  -4 8.88841 0.83816   3
  -3  -4  -4 9.82525 0.99373   5
   3   4   4 10.2209 1.05261   6
   3   4   4 9.91154 0.66516   2
  -4  -4  -4 224.686 6.21188   3
  -4  -4  -4 181.888 6.41023   4
  -4  -4  -4 228.211 6.71928   1
  -4  -4  -4 218.490 7.05552   5
   4   4   4 220.705 6.01202   2
   4   4   4 221.214 7.00713   6
  -5  -4  -4 9.76586 1.19047   5
  -5  -4  -4 9.67245 0.75654   4
  -5  -4  -4 9.75458 0.95953   3
  -5  -4  -4 8.72445 0.99953   1
   5   4   4 8.19200 1.04557   6
   5   4   4 8.96781 0.67911   2
  -6  -4  -4 1.41661 0.52308   1
  -6  -4  -4 2.09802 0.69302   5
  -6  -4  -4 2.30311 0.54203   3
   6   4   4 1.82683 0.67412   6
  -7  -4  -4 12.8630 1.30372   1
  -7  -4  -4 14.8418 1.11838   3
  -7  -4  -4 11.8061 1.49617   5
   7   4   4 14.8056 1.59232   6
  -8  -4  -4 -0.0879 0.60259   5
  -8  -4  -4 -0.0717 0.43099   1
  -8  -4  -4 -0.1400 0.41608   3
   8   4   4 0.72012 0.59065   6
  -9  -4  -4 0.08599 0.50008   1
  -9  -4  -4 0.32328 0.48498   3
  -9  -4  -4 -0.2903 0.56468   5
   9   4   4 0.13965 0.61533   6
 -10  -4  -4 6.64703 1.02264   1
 -10  -4  -4 5.56778 1.39000   5
 -10  -4  -4 5.71155 0.94686   3
 -11  -4  -4 -0.2875 0.56061   1
 -11  -4  -4 0.06059 0.50034   3
 -11  -4  -4 0.10804 0.77765   5
 -11   5   4 0.14829 0.35128   3
 -10   5   4 -0.1362 0.86714   6
 -10   5   4 0.71857 0.40665   3
  -9   5   4 1.88559 0.36730   1
  -9   5   4 2.66580 0.52331   3
  -9   5   4 2.32326 0.98585   6
  -8   5   4 4.66994 1.20381   6
  -8   5   4 3.43875 0.58831   1
  -8   5   4 4.50897 0.63606   3
  -7   5   4 0.61366 0.35006   1
  -7   5   4 -0.3324 0.53739   6
  -7   5   4 0.19144 0.29684   3
  -6   5   4 0.38591 0.33506   3
  -6   5   4 1.84077 0.69804   6
  -6   5   4 0.25462 0.29028   1
  -5   5   4 0.19816 0.41989   6
  -5   5   4 -0.0378 0.28189   1
  -5   5   4 -0.0709 0.23145   3
  -4   5   4 12.3299 1.36266   6
  -4   5   4 10.7195 0.91483   1
   3  -5  -4 13.5611 0.73940   2
  -3   5   4 12.6061 1.15199   6
  -3   5   4 13.4268 0.89807   3
  -3   5   4 13.6440 1.02897   1
   2  -5  -4 70.1939 2.26441   2
  -2   5   4 67.8690 2.47343   3
  -2   5   4 73.9427 2.29057   5
  -2   5   4 65.2042 2.69914   1
   1  -5  -4 82.8607 3.03156   1
   1  -5  -4 82.7915 2.62467   2
  -1   5   4 82.9993 3.11554   1
  -1   5   4 81.2561 2.71368   5
  -1   5   4 83.6734 3.24384   6
  -1   5   4 81.3331 2.81122   3
  -1   5   4 80.9559 2.33465   2
   0  -5  -4 0.03000 0.30321   1
   0  -5  -4 0.26054 0.24235   2
   0   5   4 -0.2257 0.28259   6
   0   5   4 0.46084 0.31393   3
   0   5   4 0.11268 0.24517   2
   0   5   4 -0.0128 0.29421   1
  -1  -5  -4 65.6486 2.41798   2
  -1  -5  -4 82.9374 2.69036   3
   1   5   4 80.8562 3.04098   1
   1   5   4 79.1439 2.71935   3
   1   5   4 79.7166 3.05553   6
   1   5   4 75.3171 2.49254   2
  -2  -5  -4 71.9472 2.56257   3
  -2  -5  -4 73.8747 2.31499   2
  -2  -5  -4 70.5658 2.87450   1
   2   5   4 75.7512 2.94138   1
   2   5   4 68.8289 2.90300   6
   2   5   4 70.9194 2.42076   2
  -3  -5  -4 13.2242 0.60457   2
  -3  -5  -4 12.4714 0.94918   3
  -3  -5  -4 12.7095 1.00722   5
  -3  -5  -4 13.7065 1.13905   1
  -3  -5  -4 13.1707 0.93877   4
   3   5   4 15.4242 1.22252   6
   3   5   4 14.3180 0.88635   2
  -4  -5  -4 13.9776 1.35754   1
  -4  -5  -4 10.8939 1.17705   5
  -4  -5  -4 10.7242 1.03942   3
  -4  -5  -4 11.9617 0.87759   4
   4   5   4 12.0511 0.84003   2
   4   5   4 12.9809 1.32083   6
  -5  -5  -4 0.85969 0.44336   3
  -5  -5  -4 -0.1179 0.27195   4
  -5  -5  -4 -0.1367 0.41663   5
  -5  -5  -4 -0.0448 0.37371   1
   5   5   4 -0.1160 0.52163   6
   5   5   4 0.42216 0.33035   2
  -6  -5  -4 0.07181 0.39602   3
  -6  -5  -4 0.19958 0.50301   5
  -6  -5  -4 0.76174 0.49910   1
   6   5   4 0.48507 0.63253   6
  -7  -5  -4 -0.2227 0.39052   3
  -7  -5  -4 -0.2576 0.49352   1
  -7  -5  -4 -0.8204 0.54676   5
   7   5   4 0.33896 0.61092   6
  -8  -5  -4 5.85067 1.22087   5
  -8  -5  -4 3.96933 0.95939   1
  -8  -5  -4 3.61554 0.76974   3
   8   5   4 4.12980 1.03347   6
  -9  -5  -4 0.98089 0.84886   5
  -9  -5  -4 1.82295 0.69610   3
  -9  -5  -4 0.56935 0.66403   1
 -10  -5  -4 0.06601 0.63775   1
 -10  -5  -4 0.36105 0.91041   5
 -10  -5  -4 -0.2080 0.51250   3
 -11  -5  -4 0.54346 0.84236   5
 -11  -5  -4 0.82341 0.74696   1
 -11  -5  -4 2.25113 0.75764   3
 -11   6   4 0.59318 0.45094   3
 -10   6   4 0.03042 0.35503   3
 -10   6   4 0.39237 0.84878   6
  -9   6   4 -0.0947 0.38220   3
  -9   6   4 -0.1327 0.33290   1
  -9   6   4 -0.1969 0.80479   6
  -8   6   4 4.77025 1.33552   6
  -8   6   4 4.22246 0.71976   1
  -8   6   4 5.07008 0.77446   3
  -7   6   4 5.34747 0.75838   3
  -7   6   4 6.75420 1.32306   6
  -7   6   4 4.76703 0.75840   1
  -6   6   4 3.12297 0.67412   1
  -6   6   4 5.40296 1.14455   6
  -6   6   4 4.60983 0.73022   3
  -5   6   4 1.93146 0.52479   3
  -5   6   4 2.14641 0.58973   1
  -5   6   4 3.50058 0.92281   6
  -4   6   4 16.1486 1.23217   1
  -4   6   4 17.1829 1.45308   6
  -4   6   4 13.9028 1.07578   3
   3  -6  -4 3.68893 0.54657   2
  -3   6   4 4.09819 0.69282   3
  -3   6   4 4.80845 0.89043   6
  -3   6   4 4.23396 0.79378   1
   2  -6  -4 7.38087 0.73844   2
  -2   6   4 6.96913 0.84365   3
  -2   6   4 7.03632 0.93024   1
   1  -6  -4 9.25634 0.73662   2
  -1   6   4 9.46276 1.11601   6
  -1   6   4 9.42283 0.54918   2
  -1   6   4 10.3333 1.14844   1
  -1   6   4 7.25224 0.71726   5
  -1   6   4 10.0267 0.99090   3
   0  -6  -4 31.3593 1.76957   1
   0  -6  -4 31.8657 1.41983   2
   0   6   4 34.5042 1.36124   2
   0   6   4 32.8934 1.83865   6
   0   6   4 34.1714 1.63075   5
   0   6   4 28.5823 1.54127   3
   0   6   4 32.2675 1.83894   1
  -1  -6  -4 8.29076 0.89670   3
  -1  -6  -4 9.75243 1.15019   1
   1   6   4 9.71393 1.13651   1
   1   6   4 9.85278 1.09285   6
   1   6   4 12.4297 0.98423   3
  -2  -6  -4 7.16661 0.97691   1
  -2  -6  -4 8.62347 0.91677   3
  -2  -6  -4 7.22745 0.68439   2
   2   6   4 6.67082 1.02861   1
   2   6   4 6.85702 0.77869   2
   2   6   4 8.79760 1.06403   6
  -3  -6  -4 3.54958 0.41752   2
  -3  -6  -4 4.40987 0.71154   4
  -3  -6  -4 3.16692 0.75322   1
  -3  -6  -4 3.85581 0.70333   3
   3   6   4 4.90250 0.88995   6
   3   6   4 3.26997 0.61329   2
  -4  -6  -4 17.8499 1.18756   4
  -4  -6  -4 18.8190 1.48431   1
  -4  -6  -4 15.6352 1.19859   3
   4   6   4 17.6837 1.12723   2
   4   6   4 16.3409 1.36147   6
  -5  -6  -4 2.28448 0.74820   1
  -5  -6  -4 2.74808 0.73070   5
  -5  -6  -4 2.74963 0.67415   3
   5   6   4 3.23428 0.83037   6
   5   6   4 2.84225 0.59661   2
  -6  -6  -4 4.49721 0.83740   3
  -6  -6  -4 3.65638 0.87008   1
  -6  -6  -4 1.40121 0.76592   5
   6   6   4 4.08917 0.69522   2
   6   6   4 4.75035 1.02795   6
  -7  -6  -4 5.13593 0.94338   3
  -7  -6  -4 3.01143 0.88287   1
  -7  -6  -4 4.29777 1.06868   5
   7   6   4 4.15359 0.99222   6
  -8  -6  -4 5.42067 0.98945   3
  -8  -6  -4 5.59825 1.14745   1
  -8  -6  -4 5.65154 1.26452   5
  -9  -6  -4 0.46354 0.62097   3
  -9  -6  -4 -0.4370 0.57941   1
  -9  -6  -4 0.71294 0.84435   5
 -10  -6  -4 0.19196 0.63012   3
 -10  -6  -4 0.60197 0.74485   1
 -10  -6  -4 0.13668 0.79288   5
 -11  -6  -4 1.28958 0.75667   3
 -10   7   4 -0.2151 0.38787   3
 -10   7   4 0.01075 0.35904   1
  -9   7   4 0.16008 0.91532   6
  -9   7   4 0.52108 0.47076   3
  -9   7   4 -0.0455 0.40758   1
  -8   7   4 1.93072 0.64270   3
  -8   7   4 2.64204 0.67387   1
  -8   7   4 1.61094 0.96497   6
  -7   7   4 1.48519 0.55645   3
  -7   7   4 1.01460 0.51638   1
  -7   7   4 2.40622 1.02390   6
  -6   7   4 3.63712 0.75682   1
  -6   7   4 3.28768 1.02825   6
  -6   7   4 4.50497 0.77363   3
  -5   7   4 15.8029 1.20899   3
  -5   7   4 14.9870 1.79937   6
  -5   7   4 13.0211 1.38900   1
  -4   7   4 7.69641 0.97022   3
  -4   7   4 8.78316 1.15313   1
  -4   7   4 9.49783 1.37958   6
   3  -7  -4 49.7470 1.99294   2
  -3   7   4 49.8672 2.23427   3
  -3   7   4 52.9597 2.77819   6
  -3   7   4 48.5703 2.46495   1
   2  -7  -4 -0.1485 0.34702   2
  -2   7   4 -0.3154 0.40792   1
  -2   7   4 0.63510 0.57348   6
  -2   7   4 0.69299 0.43882   3
   1  -7  -4 559.104 14.7890   2
  -1   7   4 552.916 14.9801   3
  -1   7   4 556.570 15.9344   1
  -1   7   4 545.633 14.2162   2
  -1   7   4 541.541 16.7145   6
   0  -7  -4 -0.4843 0.42545   2
   0   7   4 -0.4265 0.59084   5
   0   7   4 -0.6205 0.64357   1
   0   7   4 -0.7226 0.55559   3
   0   7   4 0.37694 0.54622   6
   0   7   4 -0.2152 0.40930   2
  -1  -7  -4 566.444 15.0811   2
  -1  -7  -4 564.976 16.3208   1
   1   7   4 572.524 16.3416   1
   1   7   4 563.692 15.0598   2
   1   7   4 568.091 15.3212   3
   1   7   4 552.196 17.0041   6
  -2  -7  -4 0.65840 0.49104   3
  -2  -7  -4 0.53719 0.35343   2
  -2  -7  -4 0.29581 0.55476   1
   2   7   4 1.17543 0.50213   2
   2   7   4 0.32822 0.60745   6
  -3  -7  -4 48.2783 1.74232   2
  -3  -7  -4 51.6296 2.37558   4
  -3  -7  -4 50.2073 2.29433   3
  -3  -7  -4 49.8121 2.58931   1
   3   7   4 46.2465 2.48461   6
   3   7   4 51.3417 2.10875   2
  -4  -7  -4 9.49111 1.31405   1
  -4  -7  -4 8.38486 1.05476   3
  -4  -7  -4 9.37329 1.07740   4
   4   7   4 8.01221 0.92562   2
   4   7   4 9.05141 1.27839   6
  -5  -7  -4 11.9664 1.33774   3
  -5  -7  -4 12.9489 1.50732   1
   5   7   4 14.7344 1.58461   6
   5   7   4 15.4988 1.21210   2
  -6  -7  -4 2.87069 0.84380   3
  -6  -7  -4 2.34026 0.84875   1
   6   7   4 2.66198 0.85242   6
   6   7   4 2.60833 0.67632   2
  -7  -7  -4 2.04467 0.76933   3
  -7  -7  -4 0.79665 0.74481   1
   7   7   4 0.94636 0.79954   6
  -8  -7  -4 2.40992 0.80780   3
  -8  -7  -4 1.75230 0.86353   1
  -9  -7  -4 -0.5283 0.70949   1
  -9  -7  -4 0.40994 0.65171   3
 -10  -7  -4 -0.5254 0.64716   3
 -10  -7  -4 0.45417 0.82989   1
  -9   8   4 1.06509 1.06575   6
  -9   8   4 1.00682 0.56615   3
  -9   8   4 1.83734 0.64686   1
  -8   8   4 0.29987 0.56672   1
  -8   8   4 1.05575 0.99446   6
  -8   8   4 0.85931 0.52765   3
  -7   8   4 0.43416 0.57806   1
  -7   8   4 0.00950 0.81771   6
  -7   8   4 0.06887 0.50608   3
  -6   8   4 0.91019 0.62137   3
  -6   8   4 0.68719 0.79167   6
  -6   8   4 0.21329 0.53465   1
  -5   8   4 0.23725 0.51723   3
  -5   8   4 0.31970 0.67137   6
  -5   8   4 -0.5007 0.43759   1
  -4   8   4 1.73172 0.83604   6
  -4   8   4 1.67488 0.69340   1
  -4   8   4 1.78872 0.69132   3
   3  -8  -4 19.5880 1.22572   2
  -3   8   4 16.9774 1.61026   3
  -3   8   4 16.7805 1.92633   6
  -3   8   4 17.3411 1.78469   1
   2  -8  -4 17.0668 1.18388   2
  -2   8   4 13.8018 1.60357   1
  -2   8   4 16.9330 1.39330   3
  -2   8   4 16.2436 1.77374   6
   1  -8  -4 91.2835 3.21642   2
  -1   8   4 86.6495 3.94619   6
  -1   8   4 90.3494 3.92605   1
  -1   8   4 97.0480 3.57857   3
   0  -8  -4 16.5988 1.15244   2
   0  -8  -4 17.7017 1.20522   2
   0   8   4 15.9780 1.03596   2
   0   8   4 16.9629 1.38360   3
   0   8   4 19.3107 1.57338   6
   0   8   4 17.1329 1.76947   1
  -1  -8  -4 91.3380 3.19858   2
   1   8   4 95.5265 3.98866   6
   1   8   4 92.6911 3.16195   2
  -2  -8  -4 15.7344 1.03698   2
   2   8   4 17.1557 1.19197   2
   2   8   4 16.6820 1.70638   6
  -3  -8  -4 15.3083 1.53038   4
  -3  -8  -4 14.1512 1.69655   1
  -3  -8  -4 15.0103 0.86411   2
   3   8   4 11.5347 1.14593   2
   3   8   4 13.4113 1.56315   6
  -4  -8  -4 1.80140 0.68949   3
  -4  -8  -4 1.73161 0.80791   1
  -4  -8  -4 2.68984 0.72594   4
   4   8   4 0.70161 0.65297   6
   4   8   4 0.98818 0.56665   2
  -5  -8  -4 -0.7449 0.44209   3
  -5  -8  -4 0.66098 0.69940   1
   5   8   4 -0.3210 0.48274   2
   5   8   4 -0.4778 0.61600   6
  -6  -8  -4 -0.3985 0.68943   1
  -6  -8  -4 1.79725 0.76236   3
   6   8   4 0.51764 0.60075   2
   6   8   4 0.36572 0.76469   6
  -7  -8  -4 0.25883 0.71873   1
  -7  -8  -4 1.28104 0.74452   3
   7   8   4 1.17712 0.70821   2
  -8  -8  -4 1.19378 0.76742   3
  -8  -8  -4 -0.1019 0.74694   1
  -9  -8  -4 0.52972 0.78979   3
  -9  -8  -4 1.33178 0.97912   1
  -9   9   4 0.04102 0.66088   1
  -9   9   4 1.34616 0.69766   3
  -8   9   4 2.33998 0.78393   3
  -8   9   4 2.66867 1.19764   6
  -8   9   4 2.26763 0.86320   1
  -7   9   4 0.15828 0.94399   6
  -7   9   4 -0.0160 0.52220   3
  -7   9   4 -0.1061 0.65436   1
  -6   9   4 1.09805 1.00700   6
  -6   9   4 0.09900 0.60964   1
  -6   9   4 -0.3150 0.50357   3
  -5   9   4 0.34290 0.57541   3
  -5   9   4 -0.0334 0.78723   6
  -5   9   4 0.16236 0.64309   1
  -4   9   4 3.69671 1.13034   6
  -4   9   4 3.29972 0.87838   3
  -4   9   4 4.40102 1.07737   1
   3  -9  -4 0.82160 0.54989   2
  -3   9   4 -0.2055 0.69017   6
  -3   9   4 -0.1915 0.52360   1
  -3   9   4 -0.5450 0.45906   3
   2  -9  -4 2.01921 0.61589   2
  -2   9   4 1.33654 0.72070   3
  -2   9   4 0.33522 0.62393   1
  -2   9   4 1.41898 0.73358   6
   1  -9  -4 10.7912 1.09751   2
   1  -9  -4 9.90295 1.11120   2
  -1   9   4 10.5672 1.37026   3
  -1   9   4 9.79913 1.48224   6
  -1   9   4 11.1132 1.52913   1
   0  -9  -4 -0.3904 0.38383   2
   0   9   4 0.52147 0.66256   1
   0   9   4 -0.9017 0.51976   6
   0   9   4 0.27836 0.37903   2
  -1  -9  -4 10.1985 1.03709   2
   1   9   4 10.9094 1.04867   2
   1   9   4 8.80954 1.34502   6
  -2  -9  -4 1.08738 0.43677   2
   2   9   4 1.77362 0.61279   2
   2   9   4 1.95050 0.75421   6
  -3  -9  -4 -0.1394 0.53508   4
  -3  -9  -4 0.68925 0.33254   2
   3   9   4 -0.2599 0.65314   6
   3   9   4 0.16209 0.52092   2
   4   9   4 4.54663 1.10113   6
   4   9   4 2.79767 0.75029   2
  -5  -9  -4 0.16859 0.72633   1
  -5  -9  -4 0.51631 0.66474   3
   5   9   4 0.06013 0.62241   2
   5   9   4 1.14441 0.76498   6
  -6  -9  -4 0.48652 0.70182   3
  -6  -9  -4 -0.7536 0.73784   1
   6   9   4 -0.5890 0.63641   2
  -7  -9  -4 -0.2364 0.79157   1
  -7  -9  -4 0.25563 0.70025   3
   7   9   4 0.25518 0.71122   2
  -8  -9  -4 2.47744 1.02313   3
  -8  -9  -4 1.77198 1.09006   1
  -9  -9  -4 1.32795 0.92538   3
  -9  -9  -4 1.19394 1.11871   1
  -8  10   4 -0.0913 0.59271   3
  -7  10   4 0.76468 0.83806   1
  -7  10   4 1.67025 0.77107   3
  -6  10   4 2.27956 0.82312   3
  -6  10   4 2.92002 0.97696   1
  -6  10   4 0.81320 0.98673   6
  -5  10   4 2.59487 1.15036   6
  -5  10   4 2.07411 0.95320   1
  -5  10   4 3.15913 0.98946   3
  -4  10   4 10.8528 1.88360   6
  -4  10   4 9.81143 1.45729   3
  -4  10   4 13.5194 1.73844   1
   3 -10  -4 12.0240 1.30405   2
  -3  10   4 11.2512 1.52114   3
  -3  10   4 9.03007 1.54761   1
  -3  10   4 12.3597 1.86583   6
   2 -10  -4 -0.3326 0.46651   2
   2 -10  -4 -0.1035 0.53687   2
  -2  10   4 -0.1935 0.63667   3
  -2  10   4 -0.6098 0.71959   6
  -2  10   4 0.47942 0.69710   1
   1 -10  -4 6.01653 0.95727   2
   1 -10  -4 4.46829 0.82445   2
  -1  10   4 4.77405 1.21166   6
  -1  10   4 3.84203 1.10003   1
   0 -10  -4 1.62143 0.60407   2
   0  10   4 -0.0281 0.65883   6
  -1 -10  -4 3.93777 0.74290   2
   1  10   4 6.57911 0.89145   2
   1  10   4 4.53771 1.14785   6
  -2 -10  -4 -0.3700 0.36686   2
   2  10   4 -0.2286 0.52631   2
   2  10   4 -0.1517 0.65684   6
  -3 -10  -4 8.41058 0.84697   2
  -3 -10  -4 10.1917 1.46741   4
   3  10   4 10.9679 1.61640   6
   3  10   4 9.22809 1.15809   2
   4  10   4 11.9033 1.68480   6
   4  10   4 12.8667 1.36968   2
   5  10   4 2.94327 0.98206   2
  -6 -10  -4 3.49263 1.38268   1
   6  10   4 3.57790 1.05778   2
  -7 -10  -4 1.78638 1.20643   1
   7  10   4 0.41394 0.88806   2
  -8 -10  -4 0.62181 0.95874   3
  -8 -10  -4 2.58281 1.36739   1
  -6  11   4 2.79515 1.02403   3
  -6  11   4 0.60258 0.94092   1
  -5  11   4 0.10198 0.96932   6
  -5  11   4 -0.3685 0.67482   3
  -5  11   4 0.92375 0.89684   1
   4 -11  -4 0.61647 0.72270   2
  -4  11   4 -0.3062 0.70662   3
  -4  11   4 1.17756 1.03710   6
  -4  11   4 0.23900 0.90593   1
   3 -11  -4 1.50966 0.78942   2
   3 -11  -4 2.87332 0.89849   2
  -3  11   4 4.73586 1.34853   1
  -3  11   4 3.05183 1.01373   3
  -3  11   4 3.02191 1.19383   6
   2 -11  -4 1.70149 0.74260   2
   2 -11  -4 1.49009 0.67853   2
  -2  11   4 3.25265 1.19936   1
  -2  11   4 1.40386 1.02696   6
   1 -11  -4 -0.4147 0.49145   2
  -1  11   4 -0.0640 0.76846   6
   0 -11  -4 -0.5976 0.42870   2
   0  11   4 0.56674 0.81409   6
  -1 -11  -4 0.02011 0.53201   2
   1  11   4 -0.2275 0.74393   6
   1  11   4 -0.3293 0.53055   2
  -2 -11  -4 0.68051 0.53491   2
  -2 -11  -4 0.76273 0.77382   4
   2  11   4 0.29940 0.68016   2
   2  11   4 0.47440 0.79047   6
   3  11   4 3.07426 1.08047   6
   3  11   4 0.28352 0.72684   2
   4  11   4 0.48035 0.84293   6
   4  11   4 1.30665 0.82613   2
   5  11   4 -0.2679 0.75298   2
   6  11   4 -1.1243 0.82501   2
  -5  12   4 0.60789 1.02683   1
   4 -12  -4 -0.0727 0.74849   2
   4 -12  -4 1.22764 0.82842   2
  -4  12   4 0.20089 0.78627   3
  -4  12   4 1.47260 1.05829   1
   3 -12  -4 -0.2047 0.58999   2
  -3  12   4 0.04040 0.94681   1
   2 -12  -4 0.74719 0.66422   2
  -2  12   4 0.64668 1.08112   6
   1 -12  -4 0.48358 0.63155   2
  -1  12   4 1.87078 1.18837   6
   0 -12  -4 1.92749 0.75821   2
   0  12   4 1.14580 0.99821   6
  -1 -12  -4 0.95895 0.69371   2
   1  12   4 1.51951 1.04753   6
  -2 -12  -4 1.25608 0.62245   2
  -2 -12  -4 -1.0602 0.76817   4
   2  12   4 -0.5382 0.62808   2
   2  12   4 -1.0069 0.82489   6
   3  12   4 0.42681 0.77778   2
   3  12   4 -0.1408 0.86544   6
   4  12   4 -0.5966 0.76681   2
   1 -13  -4 -0.2123 0.68873   2
   0 -13  -4 0.65457 0.72974   2
  -1 -13  -4 0.58135 0.68489   2
   4  13  -5 0.08836 1.54201   5
   3  13  -5 -0.0986 1.37588   5
   3  13  -5 1.64550 0.90227   2
   2  13  -5 -0.3557 0.68658   2
  -1 -13   5 8.96101 1.21589   2
   0 -13   5 1.75970 0.82907   2
   1 -13   5 6.59563 1.05773   2
  -2  13  -5 0.10347 1.08541   6
   2 -13   5 -0.2681 0.56286   2
  -3  13  -5 0.19216 1.19956   6
   3 -13   5 1.70254 0.70371   2
  -4  13  -5 2.28874 1.36463   1
   4 -13   5 1.84522 0.77634   2
   6  12  -5 -0.4855 0.88876   2
   6  12  -5 -1.4198 1.21151   5
   5  12  -5 1.57612 1.39787   5
   5  12  -5 2.53273 1.08496   2
   4  12  -5 19.1212 2.68664   5
   4  12  -5 19.1048 1.83059   2
  -4 -12   5 18.6218 2.33347   4
   3  12  -5 5.89675 1.75026   5
   3  12  -5 4.64323 1.06375   2
  -3 -12   5 2.23844 1.08623   4
   2  12  -5 1.39277 0.82857   2
   2  12  -5 2.04664 1.40670   5
  -2 -12   5 0.95397 0.96397   4
  -2 -12   5 1.45660 0.59775   2
   1  12  -5 0.47170 1.12465   5
   1  12  -5 1.70625 0.72723   2
  -1 -12   5 1.06653 0.95276   4
  -1 -12   5 0.45880 0.58729   2
   0 -12   5 -1.0349 0.55506   4
   0 -12   5 0.48542 0.57234   2
  -1  12  -5 1.46505 0.86538   6
   1 -12   5 -0.0785 0.75756   4
   1 -12   5 0.73902 0.57586   2
  -2  12  -5 1.98059 1.11731   6
   2 -12   5 2.24712 0.69970   2
  -3  12  -5 6.55998 1.59067   6
  -3  12  -5 4.75297 1.41223   1
   3 -12   5 5.50433 1.04724   2
  -4  12  -5 25.2723 2.75974   1
  -4  12  -5 17.5601 2.05256   3
  -4  12  -5 19.3717 2.59004   6
   4 -12   5 20.3750 1.67752   2
  -5  12  -5 4.14679 1.17928   3
  -5  12  -5 5.35525 1.44459   1
  -6  12  -5 -0.0611 0.79189   3
  -6  12  -5 -1.1991 0.87952   1
   7  11  -5 3.36329 1.20944   2
   7  11  -5 4.66990 1.62352   5
  -7 -11   5 7.73791 1.71448   1
  -7 -11   5 4.32109 1.29878   3
   6  11  -5 -0.7852 0.84798   2
   6  11  -5 1.45372 1.26625   5
  -6 -11   5 0.87669 0.95288   4
  -6 -11   5 1.43334 1.08611   1
   5  11  -5 1.15755 1.21713   5
   5  11  -5 2.39550 0.96952   2
  -5 -11   5 3.80461 1.21698   4
   4  11  -5 -0.7339 0.96410   5
   4  11  -5 -0.9938 0.66069   2
  -4 -11   5 0.31857 0.71113   4
   3  11  -5 -0.1067 0.69844   2
   3  11  -5 -1.2251 0.89548   5
  -3 -11   5 -0.6501 0.63717   4
   2  11  -5 8.71955 1.13961   2
   2  11  -5 8.65173 1.71747   5
  -2 -11   5 10.9364 1.62708   4
  -2 -11   5 8.53970 0.96052   2
   1  11  -5 0.11772 0.57060   2
   1  11  -5 0.97358 1.00593   5
  -1 -11   5 0.85229 0.57643   2
  -1 -11   5 -0.3577 0.74110   4
   0  11  -5 22.7764 1.96534   6
   0  11  -5 19.1751 2.07667   5
   0  11  -5 22.8500 1.41187   2
   0 -11   5 20.0533 1.42364   2
   0 -11   5 24.1376 2.46205   4
  -1  11  -5 -0.5204 0.65795   6
   1 -11   5 0.20679 0.47913   2
  -2  11  -5 7.22937 1.54313   1
  -2  11  -5 9.85398 1.67744   6
   2 -11   5 6.82598 1.01070   2
  -3  11  -5 0.59259 0.77221   6
  -3  11  -5 0.33527 0.76265   1
  -3  11  -5 -0.5468 0.61160   3
   3 -11   5 0.44663 0.55125   2
  -4  11  -5 0.52254 0.87687   6
  -4  11  -5 -0.0128 0.66848   3
  -4  11  -5 -0.3601 0.75103   1
   4 -11   5 -0.4495 0.53340   2
  -5  11  -5 5.30903 1.52000   6
  -5  11  -5 2.44569 0.92762   3
  -5  11  -5 4.61434 1.29321   1
  -6  11  -5 1.42031 1.09041   1
  -6  11  -5 0.65882 0.96017   6
  -6  11  -5 -0.2054 0.72954   3
  -7  11  -5 2.15002 1.10885   1
  -7  11  -5 2.35289 0.97894   3
  -8 -10   5 0.63895 1.03053   1
  -8 -10   5 0.75623 0.87019   3
   7  10  -5 0.23949 0.90392   2
  -7 -10   5 1.11247 0.93394   3
  -7 -10   5 -0.0447 0.89021   1
   6  10  -5 4.03941 1.39129   5
   6  10  -5 5.65781 1.16336   2
  -6 -10   5 3.21024 1.01624   3
  -6 -10   5 2.82546 1.03809   4
  -6 -10   5 1.64871 1.04052   1
   5  10  -5 0.47736 1.14707   5
   5  10  -5 -0.2318 0.79299   2
  -5 -10   5 1.38880 0.75787   4
  -5 -10   5 1.77925 1.05083   1
  -5 -10   5 0.53585 0.84702   3
   4  10  -5 3.28434 1.32817   5
   4  10  -5 3.50060 0.90242   2
  -4 -10   5 5.70105 1.23076   4
   3  10  -5 0.97901 1.09795   5
   3  10  -5 0.64942 0.63816   2
  -3 -10   5 1.39637 0.82442   4
   2  10  -5 -0.6733 0.74710   5
   2  10  -5 0.02093 0.55699   2
  -2 -10   5 0.36039 0.39038   2
  -2 -10   5 -0.4378 0.53949   4
   1  10  -5 2.26909 0.99747   5
   1  10  -5 1.65008 0.69769   6
   1  10  -5 2.44990 0.69388   2
  -1 -10   5 1.71950 0.54836   2
  -1 -10   5 2.75522 0.91147   4
   0  10  -5 0.54287 0.47073   2
   0  10  -5 0.23259 0.59427   6
   0  10  -5 -0.3226 0.72625   5
   0 -10   5 0.59580 0.65764   4
   0 -10   5 0.35372 0.41271   2
  -1  10  -5 1.18734 0.80412   1
  -1  10  -5 1.55035 0.79469   5
  -1  10  -5 0.99773 0.68272   6
   1 -10   5 2.17490 0.60532   2
  -2  10  -5 0.79065 0.62616   3
  -2  10  -5 0.04518 0.71122   1
  -2  10  -5 -0.0003 0.71915   6
  -2  10  -5 -0.3174 0.48147   5
   2 -10   5 0.20404 0.45307   2
  -3  10  -5 -0.0361 0.73843   6
  -3  10  -5 1.16432 0.71240   3
  -3  10  -5 0.26968 0.74277   1
   3 -10   5 0.45240 0.48302   2
  -4  10  -5 6.00658 1.25798   1
  -4  10  -5 4.56947 1.23611   6
  -4  10  -5 3.93945 0.99819   3
   4 -10   5 3.28987 0.75414   2
  -5  10  -5 1.86294 0.83727   3
  -5  10  -5 1.21108 0.87005   1
  -5  10  -5 0.09980 0.73868   6
  -6  10  -5 4.66961 1.16110   1
  -6  10  -5 3.95885 0.96468   3
  -6  10  -5 4.21945 1.31789   6
  -7  10  -5 0.73404 0.68678   3
  -7  10  -5 -0.0884 0.75730   1
  -7  10  -5 -0.2069 0.94571   6
  -8  10  -5 0.52220 0.73328   3
  -8  10  -5 0.38576 0.76208   1
  -9  -9   5 0.53381 0.73028   3
  -9  -9   5 0.41509 0.85955   1
  -8  -9   5 -0.1500 0.63609   3
  -8  -9   5 0.43792 0.85432   1
  -7  -9   5 8.43945 1.50287   1
  -7  -9   5 9.48357 1.37117   3
  -7  -9   5 9.02771 1.68886   4
   6   9  -5 12.3706 1.40445   2
  -6  -9   5 10.9041 1.55875   4
  -6  -9   5 13.2092 1.59923   3
  -6  -9   5 13.1338 1.72430   1
   5   9  -5 7.25341 1.13558   2
  -5  -9   5 6.35544 1.31309   1
  -5  -9   5 6.86567 1.29476   4
  -5  -9   5 7.41842 1.22327   3
   4   9  -5 1.26183 0.88654   5
   4   9  -5 1.18861 0.70287   2
  -4  -9   5 2.23578 0.97193   1
  -4  -9   5 0.69453 0.67333   3
  -4  -9   5 0.92399 0.67476   4
   3   9  -5 0.39518 0.88638   5
   3   9  -5 0.35085 0.52951   2
  -3  -9   5 -0.1390 0.24198   2
  -3  -9   5 -0.1875 0.61821   1
  -3  -9   5 -0.4954 0.51553   4
   2   9  -5 0.44468 0.75557   5
   2   9  -5 -0.7703 0.48255   2
   2   9  -5 -0.0999 0.43988   6
  -2  -9   5 -0.2902 0.31948   2
  -2  -9   5 -0.5169 0.49226   4
   1   9  -5 -0.9398 0.61773   5
   1   9  -5 0.43218 0.48475   2
   1   9  -5 0.11188 0.43649   6
  -1  -9   5 0.35305 0.54134   4
  -1  -9   5 -0.0973 0.29774   2
   0   9  -5 225.292 7.65500   6
   0   9  -5 222.809 7.75221   5
   0   9  -5 217.306 7.67460   1
   0   9  -5 228.224 6.43851   2
   0  -9   5 219.697 6.60835   2
  -1   9  -5 -0.6576 0.56521   5
  -1   9  -5 -0.2506 0.45508   3
  -1   9  -5 0.08457 0.28801   2
  -1   9  -5 0.77958 0.66756   1
  -1   9  -5 0.36716 0.50849   6
   1  -9   5 0.59506 0.40986   2
  -2   9  -5 0.49851 0.60826   6
  -2   9  -5 0.33617 0.68483   1
  -2   9  -5 -0.9856 0.42512   5
  -2   9  -5 0.38974 0.52443   3
   2  -9   5 0.12104 0.41697   2
  -3   9  -5 -0.2249 0.52136   6
  -3   9  -5 -0.1194 0.55992   1
  -3   9  -5 0.24186 0.51897   3
  -3   9  -5 -0.0193 0.43523   5
   3  -9   5 0.03851 0.40830   2
  -4   9  -5 1.95145 0.92823   6
  -4   9  -5 1.30032 0.58083   5
  -4   9  -5 1.60952 0.71033   3
  -4   9  -5 1.24749 0.73439   1
   4  -9   5 0.67526 0.50383   2
  -5   9  -5 8.25962 1.55167   6
  -5   9  -5 6.47502 1.08205   3
  -5   9  -5 6.99356 1.26247   1
  -6   9  -5 12.1655 1.56828   1
  -6   9  -5 8.66052 1.20440   3
  -6   9  -5 11.6769 1.87758   6
  -7   9  -5 9.16079 1.37207   1
  -7   9  -5 12.4760 2.06516   6
  -7   9  -5 6.62235 1.08001   3
  -8   9  -5 2.22854 1.21605   6
  -8   9  -5 0.75023 0.72055   1
  -8   9  -5 0.81893 0.62800   3
  -9   9  -5 0.57620 0.65758   1
  -9   9  -5 0.73665 0.63360   3
 -10  -8   5 -0.0588 0.84328   1
 -10  -8   5 -0.4172 0.61362   3
  -9  -8   5 1.52367 0.76566   3
  -9  -8   5 0.44297 0.74202   1
  -8  -8   5 2.08127 0.93009   1
  -8  -8   5 0.64084 0.60545   3
  -7  -8   5 3.92772 0.90779   3
  -7  -8   5 5.29580 1.15217   4
  -7  -8   5 6.32584 1.29670   1
   6   8  -5 -0.0987 0.55745   2
  -6  -8   5 -0.2563 0.47417   3
  -6  -8   5 1.22615 0.67600   4
  -6  -8   5 0.36740 0.60257   1
   5   8  -5 2.68921 0.73644   2
  -5  -8   5 2.20969 0.80625   1
  -5  -8   5 2.66707 0.76152   3
  -5  -8   5 2.08185 0.77679   4
   4   8  -5 1.37668 0.66702   2
  -4  -8   5 2.64555 0.76751   3
  -4  -8   5 1.02509 0.64172   4
  -4  -8   5 1.92077 0.82024   1
   3   8  -5 19.2029 1.95796   5
   3   8  -5 16.1927 1.37016   2
  -3  -8   5 15.8196 0.77532   2
  -3  -8   5 16.6879 1.45486   4
  -3  -8   5 15.6810 1.29271   3
  -3  -8   5 16.2790 1.65570   1
   2   8  -5 0.19161 0.52886   2
   2   8  -5 -0.1568 0.66257   5
   2   8  -5 0.87750 0.45908   6
  -2  -8   5 -0.6061 0.48743   1
  -2  -8   5 -0.7916 0.39294   3
  -2  -8   5 0.72074 0.56959   4
  -2  -8   5 0.11753 0.30630   2
   1   8  -5 18.8819 1.36936   6
   1   8  -5 19.6271 1.80138   5
   1   8  -5 17.5112 1.20268   2
  -1  -8   5 18.4658 1.10259   2
  -1  -8   5 20.2941 1.57504   4
   0   8  -5 -0.1968 0.36326   3
   0   8  -5 -0.0880 0.41677   6
   0   8  -5 -0.2786 0.41358   1
   0   8  -5 0.21305 0.70740   5
   0   8  -5 -0.3042 0.39745   2
   0  -8   5 0.13452 0.31170   2
  -1   8  -5 20.6891 1.51139   6
  -1   8  -5 17.5371 1.49306   1
  -1   8  -5 19.6590 1.39413   3
  -1   8  -5 17.8701 1.52860   5
  -1   8  -5 18.5125 0.95136   2
   1  -8   5 20.9146 1.21803   2
  -2   8  -5 -0.1259 0.37105   5
  -2   8  -5 -0.1326 0.57485   1
  -2   8  -5 0.53957 0.53486   3
  -2   8  -5 0.12091 0.44865   6
   2  -8   5 0.17721 0.35939   2
  -3   8  -5 17.5954 1.70030   1
  -3   8  -5 17.3822 1.52981   6
  -3   8  -5 14.9859 1.44045   3
  -3   8  -5 16.2098 1.33964   5
   3  -8   5 18.6892 1.18617   2
  -4   8  -5 1.35323 0.55821   5
  -4   8  -5 1.78519 0.74432   1
  -4   8  -5 0.32459 0.68860   6
  -4   8  -5 0.82637 0.59601   3
  -5   8  -5 1.89237 0.64441   3
  -5   8  -5 1.35047 0.78470   6
  -5   8  -5 1.92012 0.73345   1
  -5   8  -5 2.17018 0.66386   5
  -6   8  -5 0.07171 0.79319   6
  -6   8  -5 0.22229 0.52767   1
  -6   8  -5 0.46591 0.48595   3
  -7   8  -5 4.40732 0.83033   3
  -7   8  -5 3.74498 1.20526   6
  -7   8  -5 5.89986 1.04490   1
  -8   8  -5 1.01598 0.52431   3
  -8   8  -5 0.92154 0.62524   1
  -8   8  -5 0.85795 0.86118   6
  -9   8  -5 0.92156 0.99933   6
  -9   8  -5 0.56058 0.51320   3
  -9   8  -5 0.85849 0.62042   1
   9  -8   5 0.85646 1.03597   6
 -10   8  -5 0.33378 0.51863   3
 -10   8  -5 -0.5751 0.49592   1
 -10  -7   5 -0.1059 0.68565   1
 -10  -7   5 0.42313 0.61844   3
  -9  -7   5 -0.4594 0.48244   3
  -9  -7   5 0.70275 0.69225   1
  -8  -7   5 2.18833 0.70525   3
  -8  -7   5 1.37059 0.74605   1
  -7  -7   5 0.45266 0.63284   1
  -7  -7   5 -0.0516 0.55327   4
  -7  -7   5 0.71386 0.53574   3
  -6  -7   5 3.03502 0.75588   3
  -6  -7   5 2.20117 0.77072   1
  -6  -7   5 0.52130 0.56271   4
   5   7  -5 4.73638 0.76543   2
  -5  -7   5 5.54426 1.01556   4
  -5  -7   5 3.93672 0.78829   3
  -5  -7   5 4.28167 0.94909   1
   4   7  -5 40.3565 1.85394   2
  -4  -7   5 41.6945 2.02235   3
  -4  -7   5 37.6140 2.18335   1
  -4  -7   5 40.7356 2.26798   4
   3   7  -5 31.7599 1.61859   2
   3   7  -5 32.0361 1.59857   6
  -3  -7   5 34.7692 1.75071   3
  -3  -7   5 33.9550 2.00484   4
  -3  -7   5 31.7361 1.94305   1
  -3  -7   5 33.1531 1.11924   2
   2   7  -5 2.96761 0.61534   2
   2   7  -5 2.64430 0.56817   6
   2   7  -5 1.38613 0.85586   5
  -2  -7   5 1.93300 0.60507   4
  -2  -7   5 1.17041 0.57983   1
  -2  -7   5 1.80677 0.55935   3
  -2  -7   5 1.98644 0.38873   2
   1   7  -5 0.61261 0.39327   2
   1   7  -5 2.00453 0.83051   5
   1   7  -5 3.28695 0.74696   1
   1   7  -5 3.61338 0.63299   6
  -1  -7   5 2.42720 0.44355   2
  -1  -7   5 2.90149 0.69656   4
  -1  -7   5 2.30176 0.69528   1
  -1  -7   5 1.54329 0.45386   3
   0   7  -5 35.9281 2.08153   5
   0   7  -5 36.7533 2.01169   1
   0   7  -5 37.1820 1.87615   6
   0   7  -5 36.5677 1.76270   3
   0   7  -5 35.4255 1.53972   2
   0  -7   5 34.2355 1.90792   1
   0  -7   5 35.2508 1.53939   2
  -1   7  -5 1.60246 0.60505   1
  -1   7  -5 2.05808 0.63716   6
  -1   7  -5 3.54444 0.63707   3
  -1   7  -5 1.74847 0.65425   5
  -1   7  -5 1.81334 0.39439   2
   1  -7   5 2.49840 0.48109   2
  -2   7  -5 2.07691 0.60093   5
  -2   7  -5 2.43144 0.62406   3
  -2   7  -5 3.10894 0.71124   1
  -2   7  -5 1.95916 0.61377   6
   2  -7   5 1.98542 0.46763   2
  -3   7  -5 32.3989 1.90234   1
  -3   7  -5 34.3249 1.74912   3
  -3   7  -5 31.9607 1.83736   5
  -3   7  -5 31.5789 2.00239   6
   3  -7   5 34.7128 1.51205   2
  -4   7  -5 41.7940 2.13753   5
  -4   7  -5 39.5256 2.36579   6
  -4   7  -5 38.8850 1.91959   3
  -4   7  -5 36.5680 2.05329   1
  -5   7  -5 3.32893 0.90923   6
  -5   7  -5 5.58912 0.92634   5
  -5   7  -5 5.58449 0.86653   3
  -5   7  -5 4.93529 0.87978   1
  -6   7  -5 2.65627 0.64027   3
  -6   7  -5 1.81723 0.80740   6
  -6   7  -5 2.15908 0.68086   5
  -6   7  -5 0.79262 0.55842   1
  -7   7  -5 0.28426 0.56290   5
  -7   7  -5 0.34455 0.43661   3
  -7   7  -5 0.59588 0.44546   1
  -7   7  -5 -0.1220 0.61628   6
  -8   7  -5 1.27144 0.56633   1
  -8   7  -5 1.37463 0.92939   6
  -8   7  -5 2.19751 0.57104   3
  -9   7  -5 -0.0555 0.85745   6
  -9   7  -5 -0.4514 0.36786   1
  -9   7  -5 -0.4954 0.36722   3
   9  -7   5 0.46907 1.05748   6
 -10   7  -5 0.06855 0.48670   3
 -10   7  -5 0.21493 0.43403   1
 -11  -6   5 -0.7782 0.50978   3
 -11  -6   5 -0.3500 0.59436   1
 -10  -6   5 1.34562 0.67824   3
 -10  -6   5 1.43007 0.74148   1
  -9  -6   5 0.59635 0.61493   1
  -9  -6   5 0.27376 0.50953   3
  -8  -6   5 0.26439 0.47032   3
  -8  -6   5 0.52070 0.62372   4
  -8  -6   5 0.29090 0.55179   1
  -7  -6   5 4.23071 0.91621   1
  -7  -6   5 7.07892 0.94181   3
  -7  -6   5 5.50776 1.07698   4
  -6  -6   5 1.12969 0.48703   3
  -6  -6   5 0.83139 0.53277   1
  -6  -6   5 0.52873 0.52626   4
   5   6  -5 20.0051 1.16488   2
  -5  -6   5 18.6257 1.43521   1
  -5  -6   5 20.7659 1.51163   4
  -5  -6   5 19.7966 1.29289   3
   4   6  -5 1.53225 0.47062   2
  -4  -6   5 3.07972 0.63065   3
  -4  -6   5 3.17364 0.74733   4
  -4  -6   5 2.27336 0.66120   1
   3   6  -5 117.196 3.71557   2
   3   6  -5 122.745 3.92704   6
  -3  -6   5 114.223 3.12420   2
  -3  -6   5 123.264 4.43188   4
  -3  -6   5 120.335 4.24946   1
  -3  -6   5 115.343 3.85781   3
   2   6  -5 4.68647 0.59589   6
   2   6  -5 3.58434 0.84902   5
   2   6  -5 3.84752 0.75141   1
   2   6  -5 4.23772 0.62171   2
  -2  -6   5 4.41152 0.47797   2
  -2  -6   5 3.86075 0.74821   1
  -2  -6   5 4.93558 0.67905   3
  -2  -6   5 4.51172 0.75726   4
   1   6  -5 200.127 6.45310   1
   1   6  -5 193.406 6.73144   5
   1   6  -5 209.383 6.43323   6
   1   6  -5 204.391 5.82825   2
   1   6  -5 205.449 6.01479   3
  -1  -6   5 210.297 6.69740   4
  -1  -6   5 205.928 5.91546   3
  -1  -6   5 195.513 5.72234   2
  -1  -6   5 204.180 6.42346   1
   0   6  -5 0.28196 0.33654   2
   0   6  -5 -0.1554 0.26190   6
   0   6  -5 -0.1639 0.24901   3
   0   6  -5 0.17240 0.37550   1
   0   6  -5 0.64617 0.54413   5
   0  -6   5 -0.0528 0.21489   2
   0  -6   5 -0.0161 0.28287   1
  -1   6  -5 206.786 5.96980   3
  -1   6  -5 201.833 6.62597   5
  -1   6  -5 202.124 6.60880   6
  -1   6  -5 202.395 5.56345   2
  -1   6  -5 198.220 6.40662   1
   1  -6   5 201.731 6.32803   1
   1  -6   5 203.293 5.77752   2
  -2   6  -5 3.71036 0.70228   5
  -2   6  -5 4.54955 0.81443   6
  -2   6  -5 3.20243 0.66148   1
  -2   6  -5 4.75736 0.70436   3
   2  -6   5 4.51697 0.57752   2
  -3   6  -5 121.766 4.33202   5
  -3   6  -5 120.026 4.21064   1
  -3   6  -5 115.847 3.86480   3
  -3   6  -5 117.733 4.52458   6
   3  -6   5 121.835 3.62493   2
   3  -6   5 118.351 3.60316   2
  -4   6  -5 1.57513 0.65199   6
  -4   6  -5 0.93885 0.47618   1
  -4   6  -5 1.58418 0.52442   5
  -4   6  -5 1.71512 0.52116   3
  -5   6  -5 20.9760 1.51084   5
  -5   6  -5 19.8590 1.24970   3
  -5   6  -5 19.8108 1.36574   1
  -5   6  -5 22.2095 1.80171   6
  -6   6  -5 1.12770 0.49217   1
  -6   6  -5 0.77058 0.59462   6
  -6   6  -5 0.76280 0.40201   3
  -6   6  -5 0.94463 0.57177   5
  -7   6  -5 7.08113 1.13609   5
  -7   6  -5 4.87655 0.72651   3
  -7   6  -5 5.56830 1.16863   6
  -7   6  -5 6.26344 0.85818   1
  -8   6  -5 0.22866 0.34736   3
  -8   6  -5 -0.0715 0.37093   1
  -8   6  -5 0.63887 0.75914   6
  -8   6  -5 0.98057 0.63140   5
   8  -6   5 0.81464 0.89625   6
  -9   6  -5 0.14245 0.42013   1
  -9   6  -5 0.19649 0.42788   3
  -9   6  -5 0.37270 0.73230   6
   9  -6   5 0.31439 0.88056   6
 -10   6  -5 1.11630 0.54300   3
 -10   6  -5 1.96290 0.51147   1
 -10   6  -5 1.44709 1.01147   6
  10  -6   5 2.17909 1.18736   6
 -11   6  -5 0.32660 0.43622   3
 -11  -5   5 -0.1892 0.47090   3
 -11  -5   5 -0.2913 0.48819   1
 -10  -5   5 -0.6417 0.36742   3
 -10  -5   5 0.01767 0.49556   1
  -9  -5   5 0.21338 0.49525   1
  -9  -5   5 -0.2995 0.35688   3
  -8  -5   5 -0.1322 0.53922   4
  -8  -5   5 0.59727 0.48689   1
  -8  -5   5 0.58363 0.42486   3
  -7  -5   5 0.40920 0.46610   1
  -7  -5   5 1.44889 0.61765   4
  -7  -5   5 0.10663 0.36232   3
  -6  -5   5 6.22846 1.03729   4
  -6  -5   5 5.09617 0.82192   1
  -6  -5   5 5.00848 0.72235   3
  -5  -5   5 46.6040 2.31711   4
  -5  -5   5 44.0754 2.12160   1
  -5  -5   5 44.8284 1.89326   3
   4   5  -5 171.298 5.21467   6
   4   5  -5 174.930 4.91310   2
  -4  -5   5 165.031 5.04834   3
  -4  -5   5 169.367 5.48892   1
  -4  -5   5 170.102 5.78505   4
   3   5  -5 4.47405 0.50095   6
   3   5  -5 5.68607 0.63551   2
  -3  -5   5 5.18933 0.77987   4
  -3  -5   5 4.89667 0.64087   3
  -3  -5   5 4.51073 0.69749   1
   2   5  -5 185.504 5.64279   6
   2   5  -5 182.654 5.28353   2
   2   5  -5 185.527 5.82230   1
  -2  -5   5 183.622 5.36643   3
  -2  -5   5 180.082 5.77969   1
  -2  -5   5 189.387 5.07126   2
  -2  -5   5 191.336 6.04169   4
   1   5  -5 344.510 9.99560   6
   1   5  -5 342.705 10.3835   5
   1   5  -5 328.404 9.12489   2
   1   5  -5 338.014 9.83637   1
  -1  -5   5 333.422 9.06358   2
  -1  -5   5 337.722 9.80170   1
  -1  -5   5 343.173 9.15244   3
  -1  -5   5 340.500 10.2154   4
   0   5  -5 18.2089 1.18219   1
   0   5  -5 17.5854 0.90139   2
   0   5  -5 18.3923 1.04055   6
   0   5  -5 18.2884 1.01477   3
   0   5  -5 18.4029 1.27598   5
   0  -5   5 16.1649 1.09470   1
   0  -5   5 17.0228 0.87265   2
  -1   5  -5 344.062 9.04147   2
  -1   5  -5 349.943 10.3579   6
  -1   5  -5 327.882 10.3088   5
  -1   5  -5 351.186 9.29608   3
  -1   5  -5 339.350 9.90141   1
   1  -5   5 350.016 9.86169   1
   1  -5   5 333.500 9.19339   2
  -2   5  -5 190.105 6.17804   6
  -2   5  -5 184.532 5.41619   3
  -2   5  -5 189.137 5.83723   1
  -2   5  -5 189.111 6.09099   5
   2  -5   5 183.922 5.23530   2
  -3   5  -5 4.27430 0.66974   5
  -3   5  -5 5.16769 0.81674   6
  -3   5  -5 6.19184 0.80389   1
  -3   5  -5 5.39843 0.66536   3
   3  -5   5 4.95469 0.50700   2
  -4   5  -5 166.719 5.76697   6
  -4   5  -5 168.022 5.49061   5
  -4   5  -5 139.484 4.65981   3
  -4   5  -5 165.627 5.14378   1
  -5   5  -5 48.6670 2.54516   6
  -5   5  -5 45.7682 2.26106   5
  -5   5  -5 42.5668 1.97338   1
  -5   5  -5 44.2795 1.82090   3
  -6   5  -5 5.50650 0.67919   3
  -6   5  -5 5.81168 0.96088   5
  -6   5  -5 5.68671 1.15292   6
  -6   5  -5 5.23981 0.73703   1
  -7   5  -5 -0.5663 0.44562   6
  -7   5  -5 0.69487 0.56514   5
  -7   5  -5 1.76362 0.47671   3
  -7   5  -5 1.06338 0.40319   1
  -8   5  -5 -0.1467 0.57996   6
  -8   5  -5 1.02881 0.40629   3
  -8   5  -5 0.43763 0.57325   5
  -8   5  -5 0.43558 0.34400   1
   8  -5   5 -0.5478 0.59800   6
  -9   5  -5 0.12620 0.34145   3
  -9   5  -5 0.37441 0.35326   1
  -9   5  -5 -0.9242 0.38297   5
  -9   5  -5 0.31759 0.87835   6
   9  -5   5 1.49346 0.96887   6
 -10   5  -5 0.21922 0.67467   5
 -10   5  -5 0.26104 0.92180   6
 -10   5  -5 -0.0336 0.37425   3
 -10   5  -5 -0.0080 0.29776   1
  10  -5   5 -0.9842 0.88965   6
 -11   5  -5 0.00720 0.38701   3
 -11   5  -5 1.09429 1.05979   6
  11  -5   5 -0.8523 0.88752   6
 -11  -4   5 0.22676 0.46219   3
 -11  -4   5 -0.5385 0.34789   1
 -10  -4   5 -0.1830 0.36693   3
 -10  -4   5 -0.2841 0.38721   1
  -9  -4   5 1.47443 0.49891   3
  -9  -4   5 2.38440 0.62135   1
  -8  -4   5 29.4360 1.48585   3
  -8  -4   5 27.3770 2.02190   4
  -8  -4   5 26.9646 1.55751   1
  -7  -4   5 1.74653 0.48324   3
  -7  -4   5 -0.2411 0.37057   4
  -7  -4   5 0.29485 0.38639   1
  -6  -4   5 72.9844 2.60569   3
  -6  -4   5 80.1642 3.30351   4
  -6  -4   5 72.3967 2.84590   1
   5   4  -5 22.1625 1.09580   6
  -5  -4   5 22.7273 1.31648   1
  -5  -4   5 23.5673 1.53823   4
   4   4  -5 32.8796 1.20703   2
   4   4  -5 29.8349 1.22325   6
  -4  -4   5 32.9606 1.37885   3
  -4  -4   5 30.8971 1.52715   1
  -4  -4   5 30.1438 1.67489   4
   3   4  -5 93.7640 2.87479   6
   3   4  -5 95.7478 2.78832   2
  -3  -4   5 91.7680 3.19419   1
  -3  -4   5 86.9603 3.34037   4
  -3  -4   5 90.7746 2.90676   3
   2   4  -5 90.7498 2.84790   6
   2   4  -5 87.4568 2.74058   2
   2   4  -5 91.9107 3.16185   1
  -2  -4   5 90.0747 3.27048   4
  -2  -4   5 90.6738 2.85913   3
  -2  -4   5 90.1787 2.53694   2
  -2  -4   5 95.5173 3.17958   1
   1   4  -5 213.549 6.50837   6
   1   4  -5 216.084 6.03256   2
   1   4  -5 215.270 6.52548   1
   1   4  -5 225.733 6.93891   5
  -1  -4   5 223.445 5.96589   2
  -1  -4   5 228.655 6.54588   1
  -1  -4   5 218.540 6.06263   3
   0   4  -5 -0.0382 0.05742   2
   0   4  -5 -0.2831 0.20286   1
   0   4  -5 -0.1000 0.32951   5
   0   4  -5 -0.0229 0.15552   6
   0  -4   5 0.29335 0.20630   2
   0  -4   5 -0.0662 0.24287   1
   0  -4   5 0.14317 0.23791   4
  -1   4  -5 214.442 6.51374   1
  -1   4  -5 217.750 5.88633   2
  -1   4  -5 221.336 6.78931   6
  -1   4  -5 221.431 6.08764   3
  -1   4  -5 219.806 6.82999   5
   1  -4   5 223.271 6.00766   2
   1  -4   5 222.654 6.48024   1
  -2   4  -5 86.0040 3.05833   1
  -2   4  -5 92.2526 3.23693   5
  -2   4  -5 87.6377 3.27169   6
  -2   4  -5 89.8340 2.81632   3
   2  -4   5 91.4404 2.65755   2
  -3   4  -5 89.1986 3.32862   5
  -3   4  -5 93.1715 3.13507   1
  -3   4  -5 90.1454 3.46856   6
  -3   4  -5 89.1709 2.85247   3
   3  -4   5 92.4617 2.62753   2
  -4   4  -5 38.3440 1.71812   1
  -4   4  -5 29.0926 1.45789   1
  -4   4  -5 31.0211 1.80653   6
  -4   4  -5 31.8210 1.71035   5
  -6   4  -5 73.7938 3.25462   5
  -6   4  -5 70.1473 2.40832   3
  -6   4  -5 75.1686 3.44569   6
  -6   4  -5 70.9776 2.63653   1
  -7   4  -5 0.32737 0.58075   5
  -7   4  -5 0.74453 0.33746   1
  -7   4  -5 0.14997 0.28112   3
  -7   4  -5 0.51353 0.61792   6
   7  -4   5 1.24472 0.73553   6
  -8   4  -5 30.5248 2.25750   6
  -8   4  -5 25.9694 2.02097   5
  -8   4  -5 25.4471 1.31842   1
  -8   4  -5 28.1588 1.32395   3
   8  -4   5 23.7199 2.16065   6
  -9   4  -5 4.08790 1.05413   5
  -9   4  -5 1.42889 0.37277   1
  -9   4  -5 1.49891 0.44429   3
  -9   4  -5 0.74695 0.85427   6
   9  -4   5 2.18399 1.12842   6
 -10   4  -5 0.23720 0.37407   3
 -10   4  -5 0.00605 0.23655   1
 -10   4  -5 0.11420 0.75680   6
 -10   4  -5 -0.1064 0.59680   5
  10  -4   5 0.40092 0.85000   6
 -11   4  -5 0.10476 0.35868   3
 -11   4  -5 0.35526 0.77119   5
 -11   4  -5 0.82248 1.00778   6
  11  -4   5 -0.0144 1.00455   6
 -12  -3   5 0.78249 0.44863   3
 -11  -3   5 4.62523 0.54253   1
 -11  -3   5 3.40153 0.67468   3
 -10  -3   5 1.63232 0.47884   3
 -10  -3   5 2.37840 0.52509   1
  -9  -3   5 12.2190 1.60431   4
  -9  -3   5 13.0904 0.95474   3
  -9  -3   5 12.2209 0.94735   1
  -8  -3   5 31.7751 2.08014   4
  -8  -3   5 28.4204 1.44519   1
  -8  -3   5 28.5965 1.36908   3
  -7  -3   5 6.83703 0.78401   1
  -7  -3   5 7.24634 0.71858   3
  -7  -3   5 8.30961 1.20039   4
  -6  -3   5 13.0509 1.37374   4
  -6  -3   5 10.2051 0.71844   3
  -6  -3   5 9.29137 0.80829   1
   4   3  -5 680.552 19.2161   6
  -4  -3   5 673.222 18.5379   1
  -4  -3   5 675.858 19.6658   4
  -4  -3   5 704.395 18.6142   1
   3   3  -5 189.775 5.39189   6
  -3  -3   5 188.630 5.56765   1
  -3  -3   5 182.915 5.92738   4
  -3  -3   5 188.263 5.17452   3
   2   3  -5 2.89319 0.22548   6
   2   3  -5 3.05871 0.35613   2
  -2  -3   5 3.34074 0.51313   4
  -2  -3   5 2.98776 0.38761   3
  -2  -3   5 3.48294 0.47626   1
   1   3  -5 33.8186 1.24127   6
   1   3  -5 35.6503 1.25494   2
   1   3  -5 36.9979 1.49685   1
  -1  -3   5 36.7422 1.48500   1
   0   3  -5 91.1905 2.97747   1
   0   3  -5 91.8177 2.92252   6
   0   3  -5 89.4728 2.64365   2
   0  -3   5 87.6837 3.02547   4
   0  -3   5 90.7186 2.94460   1
   0  -3   5 93.3417 2.65409   2
  -1   3  -5 36.6892 1.37583   3
  -1   3  -5 35.7709 1.51353   6
  -1   3  -5 38.7839 1.53428   1
   1  -3   5 35.6902 1.23995   2
  -2   3  -5 2.30322 0.45106   6
  -2   3  -5 3.10614 0.40636   3
  -2   3  -5 2.93957 0.45910   5
  -2   3  -5 3.26992 0.47832   1
   2  -3   5 3.52361 0.29919   2
  -3   3  -5 185.902 5.07607   3
  -3   3  -5 180.024 5.44015   1
  -3   3  -5 186.408 5.89234   5
  -3   3  -5 186.632 6.03288   6
  -4   3  -5 664.088 19.3484   5
  -4   3  -5 640.219 17.0464   3
  -4   3  -5 697.811 18.0708   1
  -6   3  -5 9.48812 0.75728   1
  -6   3  -5 11.2920 1.33130   6
  -6   3  -5 10.1041 0.69460   3
  -6   3  -5 8.69096 1.13934   5
   6  -3   5 11.4299 1.42687   6
  -7   3  -5 7.21957 0.66446   3
  -7   3  -5 7.18362 1.19855   6
  -7   3  -5 6.22673 0.67347   1
  -7   3  -5 6.00187 1.03067   5
   7  -3   5 7.52832 1.25165   6
  -8   3  -5 26.6551 1.25046   3
  -8   3  -5 32.5853 2.20826   5
  -8   3  -5 27.1714 1.31522   1
  -8   3  -5 32.6767 2.25154   6
   8  -3   5 29.6087 2.27490   6
  -9   3  -5 10.2258 1.61902   6
  -9   3  -5 9.29680 0.77196   3
  -9   3  -5 10.1456 0.73125   1
  -9   3  -5 12.1484 1.66142   5
   9  -3   5 9.95954 1.63820   6
 -10   3  -5 1.67972 0.96724   6
 -10   3  -5 2.22282 0.91275   5
 -10   3  -5 1.61261 0.28662   1
 -10   3  -5 1.18956 0.40895   3
  10  -3   5 1.56428 1.04009   6
 -11   3  -5 3.40544 0.64039   3
 -11   3  -5 5.06432 1.37196   6
 -11   3  -5 3.88262 1.20038   5
  11  -3   5 4.59665 1.38124   6
 -12   3  -5 0.10783 0.37786   3
 -12   3  -5 0.11590 0.93310   5
 -12  -2   5 0.08154 0.37206   3
 -11  -2   5 0.43515 0.38418   3
 -10  -2   5 8.50119 1.38681   5
 -10  -2   5 11.9441 0.84302   3
 -10  -2   5 12.7189 0.64114   1
  -9  -2   5 7.22941 1.27796   5
  -9  -2   5 8.09862 1.28136   4
  -9  -2   5 7.48185 0.64101   1
  -9  -2   5 7.82350 0.73254   3
  -8  -2   5 12.8466 0.76930   3
  -8  -2   5 12.4052 1.43784   5
  -8  -2   5 12.7019 0.80167   1
  -8  -2   5 12.2161 1.52430   4
  -7  -2   5 50.1628 1.88115   1
  -7  -2   5 50.3693 1.71992   3
  -7  -2   5 54.3313 2.62396   5
  -7  -2   5 47.6144 2.51861   4
   6   2  -5 74.6305 2.77168   6
  -6  -2   5 78.2594 2.54675   1
  -6  -2   5 74.9961 3.17695   4
  -6  -2   5 76.6139 2.58488   1
  -6  -2   5 75.0586 3.13963   5
  -6  -2   5 72.9859 2.29596   3
   5   2  -5 131.819 4.19264   6
  -5  -2   5 134.175 4.59513   5
  -5  -2   5 130.240 4.64252   4
  -5  -2   5 128.317 4.00338   1
  -5  -2   5 132.642 3.69718   3
  -5  -2   5 134.908 4.06047   1
   4   2  -5 69.5938 2.33549   6
  -4  -2   5 70.6681 2.16341   3
  -4  -2   5 77.8998 2.46503   1
  -4  -2   5 70.1178 2.79734   4
   3   2  -5 177.948 5.05847   6
  -3  -2   5 175.482 5.13929   1
  -3  -2   5 176.753 5.61009   4
  -2  -2   5 185.515 4.95363   3
  -2  -2   5 182.315 5.29932   1
   1   2  -5 1.37409 0.24943   2
   1   2  -5 0.85116 0.37414   5
   1   2  -5 2.44353 0.17460   6
  -1  -2   5 1.86185 0.21111   2
  -1  -2   5 1.67787 0.32181   4
  -1  -2   5 2.22543 0.35767   1
  -1  -2   5 2.05518 0.18152   6
   0   2  -5 0.01186 0.18287   2
   0   2  -5 0.26581 0.13112   6
   0   2  -5 0.08725 0.15483   1
   0   2  -5 0.00997 0.26255   5
   0  -2   5 0.20343 0.17229   4
   0  -2   5 0.36267 0.13901   2
   0  -2   5 -0.0428 0.14278   1
  -1   2  -5 1.82957 0.22387   2
  -1   2  -5 1.36314 0.28951   6
  -1   2  -5 1.76025 0.32307   1
   1  -2   5 1.39610 0.21945   2
  -2   2  -5 180.237 5.10902   1
  -2   2  -5 176.538 4.76280   3
  -2   2  -5 169.726 5.48138   6
  -3   2  -5 176.889 5.07642   1
  -3   2  -5 177.375 5.56867   5
  -3   2  -5 169.764 5.61378   6
   3  -2   5 169.924 5.70133   6
  -4   2  -5 70.2340 2.73816   5
  -4   2  -5 60.0725 2.68673   6
  -4   2  -5 70.5336 2.09363   3
  -4   2  -5 71.7096 2.30396   1
   4  -2   5 61.9871 2.81301   6
  -5   2  -5 132.980 3.93548   1
  -5   2  -5 125.932 4.68193   6
  -5   2  -5 125.077 3.61946   3
  -5   2  -5 129.112 4.63353   5
  -5   2  -5 126.247 3.92094   1
   5  -2   5 133.764 4.86632   6
  -6   2  -5 76.5780 3.31077   6
  -6   2  -5 74.2773 2.51885   1
  -6   2  -5 74.3689 2.30728   3
  -6   2  -5 71.7410 3.20419   5
  -6   2  -5 75.0801 2.51634   1
   6  -2   5 74.4930 3.38146   6
  -7   2  -5 53.3287 1.93872   1
  -7   2  -5 52.5993 2.73956   6
  -7   2  -5 51.2665 1.76076   3
  -7   2  -5 48.7408 2.63622   5
   7  -2   5 47.0788 2.73259   6
  -8   2  -5 11.1506 0.73163   3
  -8   2  -5 10.2572 1.39387   5
  -8   2  -5 11.6776 0.78469   1
  -8   2  -5 11.9230 1.55393   6
   8  -2   5 12.7205 1.65936   6
  -9   2  -5 7.05892 0.70123   3
  -9   2  -5 7.90073 0.64148   1
  -9   2  -5 8.16412 1.41857   6
  -9   2  -5 8.41333 1.40426   5
   9  -2   5 6.00922 1.39399   6
 -10   2  -5 12.3913 0.86680   3
 -10   2  -5 10.8858 0.61124   1
 -10   2  -5 14.3017 1.88862   5
 -10   2  -5 12.9947 1.84287   6
  10  -2   5 12.3055 1.83970   6
 -11   2  -5 0.28310 0.35551   3
 -11   2  -5 0.39907 0.83666   5
  11  -2   5 0.23775 0.95955   6
 -12   2  -5 0.09301 0.85518   5
 -12   2  -5 -0.5274 0.32978   3
  12  -2   5 -0.2454 1.06454   6
 -12  -1   5 0.05035 0.33557   3
 -11  -1   5 -0.0838 0.29326   3
 -11  -1   5 -0.4083 0.62246   5
 -10  -1   5 1.72432 0.78267   5
 -10  -1   5 1.41332 0.35500   3
  -9  -1   5 10.2972 1.39688   5
  -9  -1   5 9.30407 1.42523   4
  -9  -1   5 9.90289 0.62281   3
  -8  -1   5 0.07571 0.18057   1
  -8  -1   5 0.02957 0.18622   3
  -8  -1   5 0.11416 0.49829   5
  -8  -1   5 0.22363 0.18595   1
  -8  -1   5 0.31617 0.19397   1
  -8  -1   5 0.26107 0.52278   4
   7   1  -5 13.5864 1.11842   6
  -7  -1   5 11.8991 0.65141   1
  -7  -1   5 12.1286 0.58115   3
  -7  -1   5 13.2789 1.43225   4
  -7  -1   5 11.9769 1.29711   5
  -7  -1   5 11.3008 0.65826   1
  -7  -1   5 13.3014 1.03826   6
   6   1  -5 2.96300 0.55989   6
  -6  -1   5 3.65883 0.41002   1
  -6  -1   5 3.96049 0.33732   3
  -6  -1   5 4.15087 0.36016   3
  -6  -1   5 3.57718 0.66489   5
  -6  -1   5 3.30336 0.58098   6
  -6  -1   5 3.29169 0.68234   4
  -6  -1   5 3.54897 0.41433   1
   5   1  -5 42.1505 1.75219   6
  -5  -1   5 40.5162 1.90665   5
  -5  -1   5 40.7887 1.46090   1
  -5  -1   5 42.2523 1.27941   3
  -5  -1   5 39.7223 1.98258   4
   4   1  -5 298.763 8.86822   6
  -4  -1   5 296.410 8.29284   1
  -4  -1   5 305.833 7.76957   3
  -4  -1   5 302.914 8.81275   6
  -4  -1   5 295.340 9.03460   5
  -4  -1   5 302.753 9.18612   4
  -4  -1   5 315.390 8.34097   1
  -3  -1   5 290.224 8.28169   6
  -3  -1   5 293.633 8.66708   4
  -3  -1   5 282.939 7.94618   1
  -3  -1   5 290.062 7.45260   3
   1   1  -5 199.794 5.89943   5
  -1  -1   5 199.265 5.12230   2
  -1  -1   5 191.074 5.86438   4
  -1  -1   5 194.605 5.56393   1
  -1  -1   5 200.052 5.61046   6
   0   1  -5 2141.89 61.1341   5
   0   1  -5 2185.81 56.9560   1
   0   1  -5 2191.34 56.0304   2
   0  -1   5 2130.55 59.9304   4
   0  -1   5 2223.97 60.9943   6
   0  -1   5 2182.72 57.4531   1
   0  -1   5 2138.51 56.9323   1
   0  -1   5 2172.18 55.4598   2
  -1   1  -5 196.237 5.79335   5
  -1   1  -5 193.980 5.47285   1
  -1   1  -5 187.690 5.74828   6
  -1   1  -5 189.733 5.06981   2
   1  -1   5 188.201 5.52165   4
   1  -1   5 192.844 5.11810   2
   1  -1   5 195.749 5.83421   6
  -2   1  -5 68.4413 2.20874   1
  -2   1  -5 67.4511 2.43129   6
  -4   1  -5 293.660 9.24150   6
  -4   1  -5 317.582 8.37207   1
  -4   1  -5 303.557 7.84575   3
  -4   1  -5 293.524 9.20449   5
   4  -1   5 291.273 9.33244   6
  -5   1  -5 41.6425 1.56290   1
  -5   1  -5 39.9941 1.55535   1
  -5   1  -5 37.3470 1.97676   6
  -5   1  -5 41.2773 1.38577   3
  -5   1  -5 39.9181 1.55076   1
  -5   1  -5 39.6804 2.02534   5
   5  -1   5 39.6095 2.08646   6
  -6   1  -5 3.68354 0.71699   5
  -6   1  -5 4.71261 0.46756   3
  -6   1  -5 3.59829 0.48351   1
  -6   1  -5 2.59432 0.65950   6
  -6   1  -5 3.38206 0.46745   1
  -6   1  -5 2.93549 0.43178   1
   6  -1   5 2.77121 0.73606   6
  -7   1  -5 12.8649 1.41240   6
  -7   1  -5 11.3645 1.37361   5
  -7   1  -5 11.4992 0.69571   3
  -7   1  -5 12.0089 0.78646   1
   7  -1   5 14.7018 1.64796   6
  -8   1  -5 0.06067 0.23977   3
  -8   1  -5 0.45463 0.54704   6
  -8   1  -5 0.58008 0.54683   5
  -8   1  -5 -0.3077 0.21722   1
   8  -1   5 -0.0979 0.54378   6
  -9   1  -5 9.77806 0.72405   1
  -9   1  -5 8.72824 0.71577   3
  -9   1  -5 10.2281 1.53436   5
   9  -1   5 12.1929 1.72015   6
 -10   1  -5 1.14473 0.83709   5
 -10   1  -5 1.97933 0.45377   3
 -10   1  -5 1.99244 0.35286   1
  10  -1   5 2.37192 0.95980   6
 -11   1  -5 0.31392 0.35216   3
 -11   1  -5 -0.1508 0.75876   5
  11  -1   5 0.34371 0.81843   6
 -12   1  -5 0.27655 0.38263   3
 -12   1  -5 0.39023 0.86169   5
  12  -1   5 0.94360 1.09932   6
 -12   0   5 0.08514 0.23462   3
 -11   0   5 0.89765 0.27376   3
 -10   0   5 2.99423 0.34963   3
 -10   0   5 1.62552 0.87873   4
 -10   0   5 1.54942 0.82940   5
  -9   0   5 0.16910 0.16579   3
  -9   0   5 0.54276 0.58692   5
  -9   0   5 0.02836 0.57733   4
   8   0  -5 64.2675 2.98611   6
  -8   0   5 68.7621 3.20813   4
  -8   0   5 63.1764 1.79531   3
  -8   0   5 66.0318 3.04757   5
   7   0  -5 8.59882 1.05389   6
  -7   0   5 5.98743 0.35482   1
  -7   0   5 6.05808 0.36239   1
  -7   0   5 5.50747 0.88256   5
  -7   0   5 6.14248 1.00973   4
  -7   0   5 7.20509 0.92739   6
   6   0  -5 4.48658 0.71472   6
  -6   0   5 5.20153 0.73164   6
  -6   0   5 4.38710 0.36220   1
  -6   0   5 4.20154 0.67967   5
  -6   0   5 5.07437 0.87860   4
  -6   0   5 4.02369 0.33554   1
  -5   0   5 78.6438 2.02817   3
  -5   0   5 77.3409 2.34583   1
  -5   0   5 76.2833 3.08823   4
  -5   0   5 78.5312 2.91110   5
  -5   0   5 77.0376 2.83405   6
  -5   0   5 76.9877 2.33793   1
  -4   0   5 15.7575 1.07205   4
  -4   0   5 14.4577 0.84981   6
  -4   0   5 14.0377 0.66754   1
  -4   0   5 15.9104 0.52754   3
  -4   0   5 15.7883 0.91005   5
  -4   0   5 15.2213 0.68824   1
  -3   0   5 66.3774 2.57033   4
  -3   0   5 69.3955 1.91483   3
  -3   0   5 71.3048 2.14815   1
  -3   0   5 70.6223 2.14838   1
  -3   0   5 66.8605 2.30569   6
  -2   0   5 39.6400 1.36758   1
   1   0  -5 350.515 9.86789   5
  -1   0   5 343.810 9.87820   6
  -1   0   5 354.138 9.45099   1
  -1   0   5 340.019 9.95261   4
   0   0  -5 -0.3072 0.15400   2
   0   0  -5 -0.2122 0.11859   1
   0   0  -5 0.03798 0.12832   5
   0   0   5 -0.1445 0.03534   2
   0   0   5 -0.1134 0.12481   1
   0   0   5 -0.3162 0.15308   6
   0   0   5 -0.0108 0.12646   4
  -1   0  -5 331.629 9.78876   5
  -1   0  -5 345.417 8.81560   2
  -1   0  -5 342.289 9.32672   1
   1   0   5 350.681 8.85610   2
   1   0   5 334.479 9.87293   6
   1   0   5 335.859 9.46467   4
  -2   0  -5 96.1314 3.15420   5
  -2   0  -5 90.1203 2.88290   1
  -3   0  -5 68.8056 2.23938   1
  -3   0  -5 64.9781 2.51498   5
   3   0   5 65.8570 2.56474   6
  -4   0  -5 14.4358 0.81492   1
  -4   0  -5 15.3383 0.71046   3
   4   0   5 13.6957 1.04413   6
  -5   0  -5 71.5858 3.06293   5
  -5   0  -5 73.6189 2.52198   1
  -5   0  -5 79.1310 2.54922   1
  -5   0  -5 72.2686 2.27817   3
   5   0   5 75.9091 3.11576   6
  -6   0  -5 4.27594 0.82837   5
  -6   0  -5 5.99685 0.62670   1
  -6   0  -5 4.13914 0.46999   3
   6   0   5 3.92916 0.82813   6
  -7   0  -5 5.78819 0.56938   3
  -7   0  -5 5.57928 0.64373   1
  -7   0  -5 5.64015 1.00397   5
   7   0   5 6.90243 1.11595   6
  -8   0  -5 57.5598 2.17241   1
  -8   0  -5 54.3753 3.05223   5
  -8   0  -5 59.1705 2.05035   3
   8   0   5 62.5559 3.20189   6
  -9   0  -5 0.24329 0.28910   1
  -9   0  -5 0.89482 0.68217   5
  -9   0  -5 0.44646 0.31427   3
   9   0   5 0.41898 0.74047   6
 -10   0  -5 2.06098 0.43511   1
 -10   0  -5 2.06752 0.47862   3
 -10   0  -5 0.66180 0.73559   5
  10   0   5 1.00287 0.87834   6
 -11   0  -5 0.61663 0.39325   3
 -11   0  -5 1.19691 0.30182   1
 -11   0  -5 0.21774 0.78462   5
  11   0   5 1.36194 0.93138   6
 -12   0  -5 -0.0948 0.34915   3
 -12   0  -5 0.66646 0.88482   5
  -9   1   5 5.37232 0.98655   5
   8  -1  -5 2.05808 0.75237   6
  -8   1   5 1.00090 0.59594   6
  -8   1   5 1.65406 0.71700   4
  -8   1   5 2.20102 0.66739   5
  -7   1   5 16.5190 1.33397   6
  -7   1   5 16.3261 1.25758   5
  -7   1   5 15.6836 1.38420   4
  -6   1   5 30.1151 1.61095   5
  -6   1   5 33.5205 1.88524   4
  -6   1   5 30.5888 1.05334   1
  -6   1   5 31.2405 1.06241   1
  -6   1   5 28.3214 1.63123   6
  -5   1   5 118.943 3.50876   1
  -5   1   5 128.478 4.26757   6
  -5   1   5 119.616 4.07711   5
  -5   1   5 122.699 4.42848   4
  -5   1   5 123.753 3.51960   1
  -4   1   5 3.04257 0.50176   6
  -4   1   5 4.40498 0.37101   1
  -4   1   5 4.20157 0.35600   1
  -4   1   5 3.92012 0.48184   5
  -4   1   5 5.01255 0.71716   4
  -4   1   5 4.13953 0.24266   3
  -3   1   5 0.64136 0.20069   5
  -3   1   5 0.47303 0.14031   3
  -3   1   5 1.12520 0.37607   4
  -3   1   5 0.63807 0.25829   6
  -3   1   5 0.56074 0.19038   1
  -3   1   5 0.47009 0.17639   1
  -2   1   5 124.069 4.04090   4
  -2   1   5 125.432 3.88888   6
  -2   1   5 122.367 3.63381   1
  -1   1   5 12.6319 0.74355   4
  -1   1   5 14.5596 0.72271   6
  -1   1   5 12.4703 0.67995   1
   0  -1  -5 689.265 17.1953   2
   0  -1  -5 661.358 17.9121   1
   0   1   5 675.457 18.9594   6
   0   1   5 650.135 18.6145   4
  -1  -1  -5 14.4852 0.72294   5
  -1  -1  -5 12.1724 0.54313   2
  -1  -1  -5 13.6219 0.74795   1
   1   1   5 13.2650 0.58127   2
   1   1   5 13.5790 0.74346   1
  -2  -1  -5 128.529 3.89571   1
  -2  -1  -5 132.553 3.32184   2
  -2  -1  -5 125.182 3.58894   3
  -2  -1  -5 123.969 4.09740   5
  -2  -1  -5 131.212 3.56640   4
   2   1   5 120.605 4.13603   6
   2   1   5 131.253 3.51802   2
  -3  -1  -5 0.50038 0.28871   5
  -3  -1  -5 1.03188 0.25519   3
  -3  -1  -5 0.70506 0.27040   1
   3   1   5 0.79455 0.33423   6
  -4  -1  -5 3.33397 0.60694   5
  -4  -1  -5 3.12401 0.47421   1
  -4  -1  -5 3.81965 0.26822   4
  -4  -1  -5 3.81097 0.51714   1
   4   1   5 4.07145 0.67187   6
  -5  -1  -5 126.487 3.73066   4
  -5  -1  -5 125.433 3.93791   1
  -5  -1  -5 123.309 3.60060   3
   5   1   5 119.762 4.48611   6
  -6  -1  -5 29.1151 1.24114   3
   6   1   5 29.9801 1.82366   6
  -7  -1  -5 18.6382 1.64754   5
  -7  -1  -5 16.6672 0.94918   3
  -7  -1  -5 17.6546 1.07638   1
   7   1   5 17.2897 1.54088   6
  -8  -1  -5 1.41532 0.40087   3
  -8  -1  -5 1.99850 0.48243   1
  -8  -1  -5 1.58341 0.72793   5
   8   1   5 1.83371 0.73520   6
  -9  -1  -5 5.19544 0.70184   3
  -9  -1  -5 6.52914 0.76547   1
  -9  -1  -5 4.73594 1.17596   5
   9   1   5 7.40533 1.30593   6
 -10  -1  -5 0.05745 0.31652   1
 -10  -1  -5 0.47666 0.36192   3
 -10  -1  -5 0.37530 0.68592   5
  10   1   5 0.19209 0.73361   6
 -11  -1  -5 1.48599 0.56018   3
 -11  -1  -5 1.60947 0.46607   1
 -11  -1  -5 1.20410 0.95390   5
  11   1   5 1.12850 0.91526   6
 -12  -1  -5 0.18487 0.45374   3
 -12  -1  -5 0.67360 0.89177   5
   9  -2  -5 2.60444 0.91095   6
  -9   2   5 2.24798 0.86176   6
  -8   2   5 12.7185 0.50802   3
  -8   2   5 13.6365 1.54542   6
  -7   2   5 5.05231 0.92177   6
  -7   2   5 5.47181 0.37362   1
  -7   2   5 6.23219 0.33621   3
  -7   2   5 6.03355 0.37814   1
  -7   2   5 6.15004 0.87703   5
  -7   2   5 6.58487 0.34699   3
  -6   2   5 23.4855 0.76794   3
  -6   2   5 21.4442 0.75768   3
  -6   2   5 21.9117 1.48946   6
  -6   2   5 23.9179 1.33619   5
  -6   2   5 22.3438 0.91865   1
  -6   2   5 21.1042 0.90827   1
  -5   2   5 14.7732 0.72754   1
  -5   2   5 13.3026 1.05543   6
  -5   2   5 14.6201 0.90819   5
  -5   2   5 13.9211 0.58776   3
  -5   2   5 13.6416 0.73182   1
  -5   2   5 15.0135 0.58948   3
  -5   2   5 14.5950 1.22990   4
  -4   2   5 392.866 9.90497   3
  -4   2   5 392.510 10.5398   1
  -4   2   5 372.822 10.5335   1
  -4   2   5 375.929 11.5507   6
  -4   2   5 386.863 11.1192   5
  -4   2   5 397.158 11.6752   4
  -3   2   5 8.89889 0.59621   1
  -3   2   5 8.63357 0.49606   3
  -3   2   5 9.75197 0.49025   5
  -3   2   5 10.0430 1.00942   4
  -3   2   5 9.28189 0.74995   6
  -2   2   5 65.4533 2.16252   1
  -2   2   5 60.6559 2.30815   6
   1  -2  -5 85.0094 2.35884   2
  -1   2   5 81.4246 2.12423   2
  -1   2   5 78.7643 2.64972   1
  -1   2   5 80.9825 2.44762   3
   0  -2  -5 0.10095 0.19352   1
   0  -2  -5 -0.0353 0.14691   2
   0   2   5 -0.0927 0.09406   6
   0   2   5 -0.0055 0.06418   2
   0   2   5 0.16301 0.20881   1
  -1  -2  -5 82.0708 2.72162   5
  -1  -2  -5 83.1138 2.77002   1
   1   2   5 84.6733 2.78812   1
   1   2   5 83.2458 2.45058   2
  -2  -2  -5 64.9022 2.16583   3
  -2  -2  -5 69.1904 2.42401   1
  -2  -2  -5 68.4942 2.48925   5
   2   2   5 70.8700 2.09013   2
   2   2   5 68.8412 2.56706   6
  -3  -2  -5 8.99813 0.77949   5
  -3  -2  -5 9.62409 0.73368   1
  -3  -2  -5 9.29060 0.45744   4
  -3  -2  -5 8.84683 0.61055   3
   3   2   5 10.0970 0.53547   2
   3   2   5 8.33250 0.77390   6
  -4  -2  -5 377.539 11.7785   5
  -4  -2  -5 382.664 10.9412   1
  -4  -2  -5 393.291 10.9160   4
  -4  -2  -5 385.969 10.2858   3
   4   2   5 383.662 11.7466   6
   4   2   5 410.344 10.2400   2
  -5  -2  -5 12.0039 0.91205   1
  -5  -2  -5 14.1142 0.70617   4
  -5  -2  -5 12.8761 1.15161   5
   5   2   5 12.4369 1.09019   6
  -6  -2  -5 23.4890 1.30770   1
  -6  -2  -5 21.1997 1.12256   3
  -6  -2  -5 26.0368 1.77071   5
   6   2   5 21.2678 1.52934   6
  -7  -2  -5 5.60176 1.04135   5
  -7  -2  -5 6.01116 0.69400   3
  -7  -2  -5 6.43371 0.80329   1
   7   2   5 6.90038 1.13389   6
  -8  -2  -5 12.4471 1.01421   1
  -8  -2  -5 12.4124 0.95453   3
  -8  -2  -5 12.6796 1.58786   5
   8   2   5 13.3863 1.57103   6
  -9  -2  -5 3.45733 0.64927   1
  -9  -2  -5 3.30947 0.61346   3
  -9  -2  -5 3.09041 0.97972   5
   9   2   5 1.83765 0.86998   6
 -10  -2  -5 2.81223 0.64233   1
 -10  -2  -5 3.28094 1.08218   5
 -10  -2  -5 3.55198 0.70746   3
  10   2   5 2.94165 1.01246   6
 -11  -2  -5 1.39052 0.91861   5
 -11  -2  -5 0.16077 0.39238   1
 -11  -2  -5 0.40217 0.47120   3
 -12  -2  -5 -0.2352 0.37355   1
 -12  -2  -5 0.25140 0.48639   3
 -12  -2  -5 0.79012 0.89364   5
 -11   3   5 0.22963 0.23876   3
 -10   3   5 10.3133 0.61567   3
  -9   3   5 1.53188 0.29293   3
  -9   3   5 2.05925 0.92887   6
  -8   3   5 26.4011 2.00327   6
  -8   3   5 25.8843 1.04635   3
  -7   3   5 30.1097 1.13145   3
  -7   3   5 29.0401 1.96601   6
  -7   3   5 31.2757 1.21409   1
  -7   3   5 30.2066 1.21636   1
  -6   3   5 2.69054 0.36233   3
  -6   3   5 2.32535 0.40127   1
  -6   3   5 3.19819 0.72406   6
  -6   3   5 3.45870 0.44528   1
  -5   3   5 3.05974 0.37099   3
  -5   3   5 1.48621 0.34602   1
  -5   3   5 2.85571 0.44172   1
  -5   3   5 2.17481 0.57579   6
  -4   3   5 4.74637 0.43110   5
  -4   3   5 4.70121 0.47033   3
  -4   3   5 4.53833 0.55565   1
  -4   3   5 4.27183 0.69479   6
  -4   3   5 4.77627 0.56758   1
  -3   3   5 5.11838 0.59151   1
  -3   3   5 3.13870 0.38920   3
  -3   3   5 5.58882 0.60851   1
  -3   3   5 5.40396 0.71742   6
  -2   3   5 1027.56 28.2501   1
  -2   3   5 1066.80 30.0743   6
  -2   3   5 1078.33 26.8054   3
   1  -3  -5 508.677 13.1238   2
  -1   3   5 511.282 13.0869   3
  -1   3   5 489.703 13.8576   1
  -1   3   5 514.057 12.8890   2
  -1   3   5 494.287 14.6781   6
   0  -3  -5 65.6702 2.37796   1
   0  -3  -5 62.5931 2.04206   2
   0  -3  -5 69.6676 2.11674   5
   0   3   5 65.5706 2.01634   2
   0   3   5 65.1358 2.41162   1
  -1  -3  -5 489.408 14.1655   5
  -1  -3  -5 504.535 13.7514   1
   1   3   5 496.461 12.9970   2
   1   3   5 495.021 13.7424   1
   1   3   5 498.052 14.5075   6
  -2  -3  -5 1069.82 27.0984   2
  -2  -3  -5 1050.17 28.4351   1
  -2  -3  -5 1087.54 27.1067   2
  -2  -3  -5 1048.50 26.9108   3
  -2  -3  -5 1047.06 29.8578   5
   2   3   5 1038.39 27.2206   2
   2   3   5 1071.70 28.4369   1
   2   3   5 1056.51 30.1188   6
  -3  -3  -5 4.79463 0.66780   5
  -3  -3  -5 4.76204 0.43119   4
  -3  -3  -5 4.66572 0.65406   1
  -3  -3  -5 6.20447 0.61744   3
   3   3   5 5.25123 0.51263   2
   3   3   5 5.10737 0.77736   6
  -4  -3  -5 3.98037 0.56432   3
  -4  -3  -5 5.27058 0.44887   4
  -4  -3  -5 4.35188 0.64237   1
  -4  -3  -5 4.30122 0.74421   5
   4   3   5 5.13567 0.50542   2
   4   3   5 3.71185 0.70306   6
  -5  -3  -5 2.55736 0.68751   5
  -5  -3  -5 2.18697 0.52406   1
  -5  -3  -5 2.36049 0.47385   3
  -5  -3  -5 2.39511 0.37647   4
   5   3   5 1.86989 0.58190   6
  -6  -3  -5 3.08245 0.57201   3
  -6  -3  -5 2.90117 0.75625   5
  -6  -3  -5 2.42318 0.56719   1
   6   3   5 2.17974 0.70442   6
  -7  -3  -5 26.9163 1.60461   1
  -7  -3  -5 28.9078 1.50028   3
  -7  -3  -5 31.8124 2.13828   5
   7   3   5 33.1754 2.00502   6
  -8  -3  -5 23.1256 1.50669   1
  -8  -3  -5 24.7844 2.04206   5
  -8  -3  -5 24.7506 1.42186   3
   8   3   5 27.5161 2.00314   6
  -9  -3  -5 1.40079 0.55411   1
  -9  -3  -5 1.36101 0.51776   3
  -9  -3  -5 2.00359 0.87091   5
   9   3   5 1.04625 0.78760   6
 -10  -3  -5 12.0047 1.84401   5
 -10  -3  -5 11.3199 1.26396   1
 -10  -3  -5 11.9834 1.21673   3
  10   3   5 10.8401 1.63154   6
 -11  -3  -5 0.29175 0.53955   1
 -11  -3  -5 0.13552 0.50897   3
 -11  -3  -5 -0.9024 0.58568   5
 -12  -3  -5 0.19229 0.53687   3
 -12  -3  -5 0.16877 0.97673   5
 -12  -3  -5 -0.4524 0.46850   1
 -11   4   5 0.04515 0.27712   3
  10  -4  -5 6.70264 1.56654   6
 -10   4   5 6.08668 0.65053   3
 -10   4   5 7.29261 1.54288   6
  -9   4   5 -0.4669 0.67723   6
  -9   4   5 0.38161 0.32646   3
  -8   4   5 5.92486 1.30523   6
  -8   4   5 6.25751 0.63093   3
  -8   4   5 5.95083 0.58993   1
  -7   4   5 2.81093 0.86201   6
  -7   4   5 2.98034 0.45907   3
  -7   4   5 2.45404 0.45536   1
  -6   4   5 27.1985 1.22161   3
  -6   4   5 27.9244 1.86554   6
  -6   4   5 30.8751 1.39734   1
  -5   4   5 0.35404 0.37202   6
  -5   4   5 1.09266 0.31960   3
  -5   4   5 0.56528 0.32871   1
  -4   4   5 -0.1387 0.12385   1
  -4   4   5 0.06290 0.13127   3
  -4   4   5 0.42905 0.39751   6
  -3   4   5 2.27549 0.53827   6
  -3   4   5 2.65812 0.51673   1
  -3   4   5 2.75574 0.43901   3
   2  -4  -5 35.3369 1.27855   2
  -2   4   5 33.6167 1.61506   1
  -2   4   5 35.9282 1.77660   6
  -2   4   5 33.1196 1.43017   3
   1  -4  -5 229.011 6.22099   2
  -1   4   5 239.108 7.22628   6
  -1   4   5 234.563 6.86147   1
  -1   4   5 234.638 6.37215   3
  -1   4   5 203.105 5.93746   2
   0  -4  -5 0.04380 0.18609   2
   0  -4  -5 0.02828 0.27913   1
   0   4   5 0.27948 0.26917   1
   0   4   5 -0.0744 0.21191   3
   0   4   5 -0.1813 0.17685   2
   0   4   5 0.31174 0.31946   6
  -1  -4  -5 198.897 6.20620   2
  -1  -4  -5 238.164 6.85380   5
  -1  -4  -5 238.088 6.89677   1
   1   4   5 234.969 7.24873   6
   1   4   5 224.779 6.27912   2
   1   4   5 236.915 6.94817   1
  -2  -4  -5 33.5957 1.67926   1
  -2  -4  -5 34.2394 1.50301   3
  -2  -4  -5 35.2560 1.27479   2
  -2  -4  -5 34.9778 1.60113   5
   2   4   5 33.3656 1.35966   2
   2   4   5 34.8431 1.72488   1
   2   4   5 37.0918 1.78807   6
  -3  -4  -5 2.44083 0.53659   5
  -3  -4  -5 2.05608 0.53752   1
  -3  -4  -5 2.94278 0.26390   2
  -3  -4  -5 2.21022 0.45674   3
   3   4   5 2.35671 0.55733   1
   3   4   5 2.63538 0.42318   2
   3   4   5 3.56920 0.71481   6
  -4  -4  -5 -0.4121 0.30419   5
  -4  -4  -5 0.03143 0.26890   3
  -4  -4  -5 0.04510 0.16063   4
  -4  -4  -5 -0.2431 0.31559   1
   4   4   5 0.34217 0.47459   6
   4   4   5 0.11896 0.25901   2
  -5  -4  -5 1.00113 0.39951   3
  -5  -4  -5 0.46244 0.49029   5
  -5  -4  -5 0.89858 0.48641   1
   5   4   5 0.97988 0.61401   6
   5   4   5 0.78419 0.33413   2
  -6  -4  -5 28.0886 1.68589   1
  -6  -4  -5 32.5547 2.05478   5
  -6  -4  -5 30.3683 1.54410   3
   6   4   5 26.5184 1.80334   6
  -7  -4  -5 3.30650 0.65883   3
  -7  -4  -5 1.61053 0.68970   5
  -7  -4  -5 2.84364 0.72112   1
   7   4   5 3.57494 0.92177   6
  -8  -4  -5 5.54416 1.26177   5
  -8  -4  -5 7.24994 1.03013   1
  -8  -4  -5 5.36279 0.83192   3
   8   4   5 6.24203 1.17431   6
  -9  -4  -5 -0.1269 0.49518   1
  -9  -4  -5 0.86718 0.78820   5
  -9  -4  -5 0.18277 0.52227   3
   9   4   5 0.60990 0.74339   6
 -10  -4  -5 4.83511 0.96615   1
 -10  -4  -5 5.53624 0.95650   3
 -10  -4  -5 7.42058 1.51993   5
 -11  -4  -5 0.11382 0.60008   1
 -11  -4  -5 0.19343 0.55276   3
 -11  -4  -5 0.12439 0.87536   5
 -11   5   5 0.58905 0.40964   3
 -10   5   5 -0.3894 0.31602   3
 -10   5   5 -0.0060 0.91369   6
  -9   5   5 1.25699 0.45560   3
  -9   5   5 1.10143 0.33650   1
  -9   5   5 1.50487 0.99876   6
  -8   5   5 0.40113 0.77672   6
  -8   5   5 0.77328 0.37714   3
  -8   5   5 0.54498 0.36066   1
  -7   5   5 8.23243 0.87834   1
  -7   5   5 7.46743 1.29862   6
  -7   5   5 10.4353 0.83959   3
  -6   5   5 0.48211 0.58058   6
  -6   5   5 0.67903 0.37526   3
  -6   5   5 0.16829 0.34929   1
  -5   5   5 1.04696 0.37557   3
  -5   5   5 0.88043 0.53514   6
  -5   5   5 0.36049 0.34573   1
  -4   5   5 -0.4372 0.24665   1
  -4   5   5 0.22354 0.27520   3
  -4   5   5 0.15577 0.38884   6
   3  -5  -5 22.0565 1.00938   2
  -3   5   5 21.3384 1.16777   3
  -3   5   5 22.1387 1.35535   1
  -3   5   5 24.9907 1.55341   6
   2  -5  -5 3.80816 0.48131   2
  -2   5   5 4.14167 0.59631   3
  -2   5   5 4.19369 0.68427   1
  -2   5   5 3.09744 0.65001   6
   1  -5  -5 -0.0427 0.31824   1
   1  -5  -5 0.03001 0.25306   2
  -1   5   5 0.06339 0.18517   2
  -1   5   5 0.24493 0.37967   1
  -1   5   5 0.17702 0.27425   5
  -1   5   5 0.05993 0.14852   6
  -1   5   5 0.70913 0.33657   3
   0  -5  -5 12.4958 0.76298   2
   0  -5  -5 13.0183 1.04811   1
   0   5   5 12.6306 1.07187   6
   0   5   5 11.6561 0.72700   2
   0   5   5 11.0384 1.12234   1
   0   5   5 10.1567 0.83086   3
  -1  -5  -5 0.72283 0.27102   2
  -1  -5  -5 -0.1008 0.27707   3
  -1  -5  -5 0.57287 0.35472   1
   1   5   5 0.02988 0.35437   6
   1   5   5 0.17520 0.31722   3
   1   5   5 0.93868 0.39317   1
   1   5   5 -0.0438 0.11130   2
  -2  -5  -5 4.10767 0.58217   5
  -2  -5  -5 4.99179 0.70412   3
  -2  -5  -5 4.95825 0.77466   1
  -2  -5  -5 4.58113 0.52187   2
   2   5   5 3.94799 0.72562   1
   2   5   5 2.97107 0.49015   2
   2   5   5 4.50990 0.75818   6
  -3  -5  -5 23.5899 1.50977   1
  -3  -5  -5 20.7681 1.25444   3
  -3  -5  -5 23.4462 0.89969   2
  -3  -5  -5 22.7048 1.39506   5
   3   5   5 24.6271 1.19536   2
   3   5   5 20.5659 1.43795   6
  -4  -5  -5 0.22391 0.35201   3
  -4  -5  -5 0.16453 0.27734   4
  -4  -5  -5 0.60395 0.39717   5
  -4  -5  -5 0.42212 0.42660   1
   4   5   5 0.99270 0.54982   6
   4   5   5 -0.1935 0.27729   2
  -5  -5  -5 0.64159 0.51729   5
  -5  -5  -5 1.07492 0.46510   3
  -5  -5  -5 0.24001 0.52162   1
   5   5   5 0.94381 0.41094   2
   5   5   5 1.10878 0.66002   6
  -6  -5  -5 0.15071 0.47688   5
  -6  -5  -5 -0.4453 0.38292   3
  -6  -5  -5 -0.2481 0.45743   1
   6   5   5 0.17583 0.58241   6
  -7  -5  -5 9.70579 1.24689   1
  -7  -5  -5 7.61832 1.02620   3
  -7  -5  -5 8.31024 1.34905   5
   7   5   5 9.97184 1.41675   6
  -8  -5  -5 1.06754 0.56150   3
  -8  -5  -5 1.35441 0.68122   1
  -8  -5  -5 0.22171 0.69924   5
   8   5   5 0.61652 0.66086   6
  -9  -5  -5 1.40643 0.91233   5
  -9  -5  -5 0.71066 0.65121   1
  -9  -5  -5 0.14471 0.52048   3
 -10  -5  -5 0.18320 0.66478   1
 -10  -5  -5 0.27775 0.88814   5
 -10  -5  -5 -0.2717 0.51268   3
 -11  -5  -5 1.46627 0.69601   3
 -11  -5  -5 1.29458 0.99545   5
 -11  -5  -5 0.10441 0.69585   1
 -10   6   5 0.95652 0.53187   3
 -10   6   5 0.97307 1.01577   6
  -9   6   5 0.49424 0.78223   6
  -9   6   5 0.24500 0.34858   1
  -9   6   5 -0.0691 0.38199   3
  -8   6   5 0.13604 0.36827   1
  -8   6   5 -0.2108 0.32670   3
  -8   6   5 0.71043 0.85916   6
  -7   6   5 5.11513 0.76576   3
  -7   6   5 4.48095 1.22538   6
  -7   6   5 5.65829 0.83694   1
  -6   6   5 24.3522 2.00566   6
  -6   6   5 24.4331 1.53628   1
  -6   6   5 27.4223 1.48068   3
  -5   6   5 -0.5209 0.32766   1
  -5   6   5 0.09206 0.44105   6
  -5   6   5 0.00967 0.33445   3
  -4   6   5 -0.6213 0.34226   1
  -4   6   5 -0.4469 0.32122   3
  -4   6   5 0.55654 0.55116   6
   3  -6  -5 130.862 3.96725   2
  -3   6   5 128.472 4.62422   1
  -3   6   5 132.915 4.27191   3
  -3   6   5 132.611 5.01523   6
   2  -6  -5 218.182 6.18639   2
  -2   6   5 214.621 6.40734   3
  -2   6   5 215.587 6.92524   1
   1  -6  -5 49.0680 1.86160   2
  -1   6   5 49.8414 2.35066   1
  -1   6   5 44.5325 2.03482   3
  -1   6   5 46.6912 1.48561   2
   0  -6  -5 -0.1137 0.42085   1
   0  -6  -5 -0.1694 0.29160   2
   0   6   5 -0.1149 0.39562   1
   0   6   5 0.07427 0.44030   5
   0   6   5 -0.3795 0.35457   6
   0   6   5 0.26877 0.31497   2
   0   6   5 -0.1959 0.32072   3
  -1  -6  -5 47.9699 2.31592   1
  -1  -6  -5 48.7222 2.06022   3
   1   6   5 46.0110 2.07940   3
   1   6   5 47.7288 2.34369   6
   1   6   5 45.2376 2.32369   1
  -2  -6  -5 229.191 7.15173   1
  -2  -6  -5 225.679 6.54593   3
  -2  -6  -5 216.425 6.19109   2
   2   6   5 222.789 6.34580   2
   2   6   5 218.303 7.12918   1
   2   6   5 209.019 7.28277   6
  -3  -6  -5 128.121 3.73566   2
  -3  -6  -5 126.073 4.71103   1
  -3  -6  -5 129.392 4.28140   3
   3   6   5 133.883 4.11499   2
   3   6   5 130.540 4.85785   6
  -4  -6  -5 -0.2945 0.43409   3
  -4  -6  -5 0.12002 0.34321   4
  -4  -6  -5 0.07263 0.41607   5
  -4  -6  -5 -1.1959 0.41161   1
   4   6   5 -0.2500 0.35817   2
   4   6   5 -0.4092 0.51701   6
  -5  -6  -5 0.03839 0.44066   5
  -5  -6  -5 -0.1273 0.50969   1
  -5  -6  -5 -0.5924 0.41441   3
   5   6   5 0.17267 0.59481   6
   5   6   5 0.07747 0.41462   2
  -6  -6  -5 23.4901 1.63269   3
  -6  -6  -5 23.0715 1.75722   1
  -6  -6  -5 26.1989 1.95040   5
   6   6   5 24.9335 1.91411   6
   6   6   5 25.0741 1.44521   2
  -7  -6  -5 4.61722 1.08161   1
  -7  -6  -5 3.21541 0.93571   5
  -7  -6  -5 3.85519 0.86965   3
   7   6   5 6.62024 1.23850   6
  -8  -6  -5 -0.2753 0.61805   1
  -8  -6  -5 -0.5053 0.57025   5
  -8  -6  -5 -0.4731 0.51834   3
   8   6   5 0.41487 0.82413   6
  -9  -6  -5 0.13852 0.57617   3
  -9  -6  -5 -0.0460 0.82477   5
  -9  -6  -5 -0.3161 0.62386   1
 -10  -6  -5 2.37595 1.01537   1
 -10  -6  -5 2.67425 0.87012   3
 -10  -6  -5 2.39869 1.14012   5
 -10   7   5 0.10882 0.37403   1
 -10   7   5 -0.0033 0.46696   3
  -9   7   5 -0.5939 0.40444   3
  -9   7   5 -0.4342 0.39335   1
  -9   7   5 -0.1340 0.84419   6
  -8   7   5 -0.1405 0.65277   6
  -8   7   5 -0.5212 0.41210   1
  -8   7   5 -0.0304 0.41965   3
  -7   7   5 2.40868 0.69459   1
  -7   7   5 1.95899 0.63011   3
  -7   7   5 4.42098 1.26387   6
  -6   7   5 3.35357 0.78086   1
  -6   7   5 3.92354 1.08697   6
  -6   7   5 4.00308 0.75763   3
  -5   7   5 1.16701 0.57652   1
  -5   7   5 0.21638 0.42196   3
  -5   7   5 0.11991 0.56478   6
  -4   7   5 3.96129 0.84519   1
  -4   7   5 3.13754 0.67630   3
  -4   7   5 3.97462 0.96235   6
   3  -7  -5 6.11832 0.75833   2
  -3   7   5 5.59635 1.05783   6
  -3   7   5 4.37854 0.88056   1
  -3   7   5 6.66962 0.90308   3
   2  -7  -5 59.1103 2.32511   2
  -2   7   5 64.9763 2.96254   1
  -2   7   5 65.4650 3.10771   6
  -2   7   5 62.2385 2.61500   3
   1  -7  -5 49.6985 2.05771   2
  -1   7   5 52.2469 2.68212   6
  -1   7   5 50.6159 2.31205   3
  -1   7   5 50.0776 2.57373   1
   0  -7  -5 106.415 3.55351   2
   0   7   5 108.617 3.35727   2
   0   7   5 104.303 4.29838   6
   0   7   5 115.039 3.96161   3
   0   7   5 108.425 4.25102   1
  -1  -7  -5 55.0349 2.08977   2
  -1  -7  -5 50.4623 2.05640   2
   1   7   5 50.8684 2.67058   6
   1   7   5 53.7269 2.72866   1
   1   7   5 51.9638 2.07863   2
  -2  -7  -5 63.4955 2.65892   3
  -2  -7  -5 63.6877 3.03501   1
  -2  -7  -5 63.4165 2.29305   2
   2   7   5 61.1311 2.96353   6
   2   7   5 64.3839 2.43874   2
  -3  -7  -5 5.67413 0.57749   2
  -3  -7  -5 5.10178 0.85556   3
  -3  -7  -5 6.71910 1.17271   1
   3   7   5 4.87142 1.01296   6
   3   7   5 4.39024 0.69487   2
  -4  -7  -5 4.44875 0.84061   3
  -4  -7  -5 4.89415 0.85959   4
  -4  -7  -5 4.88143 1.02805   1
   4   7   5 5.34337 0.78495   2
   4   7   5 3.11825 0.84367   6
  -5  -7  -5 0.88698 0.62146   3
  -5  -7  -5 0.25136 0.57552   1
   5   7   5 1.13700 0.54978   2
   5   7   5 0.75699 0.71867   6
  -6  -7  -5 3.96481 1.07941   1
  -6  -7  -5 2.79404 0.81381   3
   6   7   5 2.81657 0.92685   6
   6   7   5 3.21067 0.74072   2
  -7  -7  -5 2.76428 0.81729   3
  -7  -7  -5 1.97776 0.88029   1
   7   7   5 1.48146 0.89039   6
  -8  -7  -5 -0.1414 0.70704   1
  -8  -7  -5 0.93273 0.72608   3
  -9  -7  -5 -0.1834 0.65420   1
  -9  -7  -5 0.69352 0.73887   3
 -10  -7  -5 0.92231 0.89387   1
 -10  -7  -5 0.49807 0.73736   3
  -9   8   5 -0.2782 0.47149   1
  -9   8   5 -0.0964 0.46937   3
  -8   8   5 1.06348 1.01752   6
  -8   8   5 -0.2511 0.41827   3
  -8   8   5 -0.4462 0.45212   1
  -7   8   5 0.52159 0.60043   1
  -7   8   5 -0.4051 0.83084   6
  -7   8   5 -0.4398 0.43959   3
  -6   8   5 2.97407 0.83327   1
  -6   8   5 1.44286 0.63591   3
  -6   8   5 2.35942 1.07957   6
  -5   8   5 0.53465 0.57992   1
  -5   8   5 -0.0631 0.48320   3
  -5   8   5 0.73959 0.78248   6
  -4   8   5 4.78606 0.99069   1
  -4   8   5 5.68105 0.94611   3
  -4   8   5 4.99201 1.15641   6
   3  -8  -5 1.77549 0.56767   2
  -3   8   5 2.27179 0.79925   1
  -3   8   5 1.38952 0.61361   3
  -3   8   5 1.95567 0.86632   6
   2  -8  -5 20.1989 1.31419   2
  -2   8   5 20.0138 1.54207   3
  -2   8   5 21.8624 1.80590   6
  -2   8   5 18.6212 1.82213   1
   1  -8  -5 13.1403 1.06580   2
  -1   8   5 11.6433 1.43656   1
  -1   8   5 12.4278 1.53570   6
  -1   8   5 12.5241 1.36106   3
   0  -8  -5 -0.3223 0.32216   2
   0  -8  -5 0.04116 0.38496   2
   0   8   5 -0.0692 0.37199   2
   0   8   5 -0.2821 0.50489   1
   0   8   5 0.43558 0.55148   6
   0   8   5 0.07248 0.51196   3
  -1  -8  -5 12.9958 1.00584   2
   1   8   5 12.0207 1.01360   2
   1   8   5 10.8342 1.40768   6
  -2  -8  -5 19.7904 1.16985   2
   2   8   5 17.9685 1.24928   2
   2   8   5 17.2776 1.55572   6
  -3  -8  -5 1.20850 0.63404   4
  -3  -8  -5 1.01684 0.37173   2
  -3  -8  -5 0.90382 0.74298   1
   3   8   5 1.88496 0.76755   6
   3   8   5 1.49366 0.58097   2
  -4  -8  -5 3.82008 1.03469   1
  -4  -8  -5 5.95648 1.04636   3
   4   8   5 3.64458 0.74685   2
   4   8   5 3.78387 0.97631   6
  -5  -8  -5 0.30060 0.61936   1
  -5  -8  -5 1.33365 0.70276   3
   5   8   5 1.77774 0.86392   6
   5   8   5 1.43891 0.65661   2
  -6  -8  -5 1.72480 0.93992   1
  -6  -8  -5 2.39511 0.85683   3
   6   8   5 2.14558 0.83607   6
   6   8   5 2.19082 0.77696   2
  -7  -8  -5 -0.7453 0.59418   3
  -7  -8  -5 -0.8048 0.67355   1
   7   8   5 0.26226 0.66682   2
  -8  -8  -5 0.83931 0.82043   3
  -8  -8  -5 0.28681 0.77708   1
  -9  -8  -5 -0.3949 0.86845   1
  -9  -8  -5 0.64118 0.78155   3
  -8   9   5 0.39305 0.65687   1
  -8   9   5 -0.3858 0.55119   3
  -7   9   5 0.27625 0.68865   1
  -7   9   5 -0.1541 0.57572   3
  -7   9   5 0.61974 1.04182   6
  -6   9   5 11.7311 1.97414   6
  -6   9   5 8.70587 1.32518   1
  -6   9   5 6.44500 1.12583   3
  -5   9   5 1.57838 0.70812   3
  -5   9   5 2.54568 1.11312   6
  -5   9   5 0.76693 0.74513   1
  -4   9   5 1.72849 0.75150   3
  -4   9   5 1.62690 0.85794   6
  -4   9   5 0.68645 0.70049   1
   3  -9  -5 8.34344 1.07001   2
  -3   9   5 6.23127 1.36010   6
  -3   9   5 6.66132 1.28437   1
  -3   9   5 9.22048 1.28484   3
   2  -9  -5 18.3699 1.33058   2
  -2   9   5 18.2032 1.97760   1
  -2   9   5 17.0141 1.97117   6
  -2   9   5 18.4663 1.76850   3
   1  -9  -5 0.33680 0.47763   2
  -1   9   5 -0.7172 0.45363   6
  -1   9   5 0.49287 0.62718   1
  -1   9   5 1.13867 0.65226   3
   0  -9  -5 24.8393 1.49068   2
   0  -9  -5 23.6635 1.46093   2
   0   9   5 23.9875 1.21013   2
   0   9   5 22.9041 1.91490   6
  -1  -9  -5 0.05715 0.38978   2
   1   9   5 -0.2302 0.41295   2
   1   9   5 0.75933 0.63275   6
  -2  -9  -5 18.5815 1.20961   2
   2   9   5 19.2843 1.78502   6
   2   9   5 18.1022 1.34312   2
  -3  -9  -5 6.18730 1.10995   4
  -3  -9  -5 6.89916 0.71857   2
   3   9   5 8.32647 1.41220   6
   3   9   5 6.59975 0.98224   2
   4   9   5 1.14804 0.82077   6
   4   9   5 0.82596 0.62880   2
  -5  -9  -5 3.04819 1.09773   1
   5   9   5 0.87207 0.70212   2
   5   9   5 1.52015 0.90812   6
  -6  -9  -5 10.3689 1.70705   1
  -6  -9  -5 8.27719 1.38943   3
   6   9   5 8.51730 1.52208   6
   6   9   5 7.03286 1.16905   2
  -7  -9  -5 0.05616 0.83538   1
  -7  -9  -5 0.54695 0.78520   3
   7   9   5 -0.1203 0.76077   2
  -8  -9  -5 0.76583 0.84243   3
  -8  -9  -5 0.15597 0.97832   1
   8   9   5 -0.5098 0.83479   2
  -7  10   5 0.47919 0.64076   3
  -7  10   5 0.23032 0.76706   1
  -6  10   5 0.87751 1.17685   6
  -6  10   5 0.64914 0.80551   1
  -6  10   5 -0.3953 0.55141   3
  -5  10   5 0.84581 0.73730   3
  -5  10   5 1.05602 1.00359   6
  -5  10   5 2.02285 0.89600   1
  -4  10   5 1.62541 1.00866   6
  -4  10   5 2.00371 0.96597   1
  -4  10   5 2.23410 0.85378   3
   3 -10  -5 1.17332 0.62864   2
  -3  10   5 -0.4691 0.79934   6
  -3  10   5 1.77570 0.91146   1
  -3  10   5 0.38782 0.72584   3
   2 -10  -5 9.13702 1.18181   2
  -2  10   5 9.46209 1.63664   6
  -2  10   5 9.09866 1.54835   1
  -2  10   5 9.75064 1.45248   3
   1 -10  -5 11.0248 1.26248   2
   1 -10  -5 10.8541 1.17331   2
  -1  10   5 12.5534 1.78509   6
  -1  10   5 8.12455 1.48931   1
   0 -10  -5 -0.6067 0.42333   2
   0  10   5 0.58541 0.73642   6
  -1 -10  -5 10.7659 1.12650   2
   1  10   5 11.6724 1.62704   6
   1  10   5 10.7417 1.09492   2
  -2 -10  -5 8.66063 0.99133   2
   2  10   5 10.9057 1.64519   6
   2  10   5 7.59598 1.04697   2
  -3 -10  -5 0.74035 0.40677   2
   3  10   5 0.20971 0.68299   6
   3  10   5 1.68046 0.71518   2
   4  10   5 0.51640 0.89371   6
   4  10   5 1.95739 0.76676   2
   5  10   5 0.68243 0.92421   6
   5  10   5 1.30057 0.80091   2
   6  10   5 0.91674 0.90079   2
  -7 -10  -5 0.77464 1.09539   1
   7  10   5 -1.1464 0.76038   2
  -6  11   5 7.84412 1.44491   3
  -6  11   5 4.95990 1.30570   1
  -5  11   5 4.12587 1.14928   3
  -5  11   5 3.25992 1.15960   1
   4 -11  -5 0.04303 0.63134   2
  -4  11   5 0.36520 0.86245   1
  -4  11   5 -1.1519 0.99788   6
  -4  11   5 0.55409 0.81334   3
   3 -11  -5 -0.7901 0.56913   2
   3 -11  -5 0.20933 0.72564   2
  -3  11   5 0.53945 0.82852   1
  -3  11   5 -0.7255 0.66747   3
  -3  11   5 1.80235 1.18979   6
   2 -11  -5 -0.4728 0.60066   2
   2 -11  -5 -0.0283 0.56801   2
  -2  11   5 0.39931 0.89068   6
  -2  11   5 0.10057 0.80829   1
   1 -11  -5 2.12191 0.73225   2
  -1  11   5 2.41162 1.12644   6
   0 -11  -5 8.28934 1.12759   2
   0  11   5 8.10668 1.61178   6
  -1 -11  -5 3.15285 0.78392   2
   1  11   5 1.78549 0.95089   6
  -2 -11  -5 0.13072 0.52248   2
   2  11   5 1.03888 0.72784   2
   2  11   5 -0.5966 0.71906   6
   3  11   5 -0.0065 0.79630   6
   3  11   5 0.26713 0.70957   2
   4  11   5 -0.7453 0.67057   2
   4  11   5 -1.0574 0.77541   6
   5  11   5 4.03757 1.10038   2
   6  11   5 3.64316 1.18144   2
   4 -12  -5 -0.2486 0.71281   2
   4 -12  -5 0.48630 0.78680   2
  -4  12   5 0.68751 1.08049   1
  -4  12   5 0.94738 0.84202   3
   3 -12  -5 -0.9170 0.62096   2
   3 -12  -5 1.11334 0.74008   2
  -3  12   5 -0.1435 0.95788   1
   2 -12  -5 -0.4767 0.58184   2
  -2  12   5 -0.9810 0.79867   6
   1 -12  -5 0.24320 0.59437   2
  -1  12   5 -0.1372 1.02235   6
   0 -12  -5 -0.1194 0.59440   2
   0  12   5 1.35818 0.91430   6
  -1 -12  -5 1.44885 0.75528   2
   1  12   5 -0.4214 0.82339   6
  -2 -12  -5 0.66871 0.58318   2
   2  12   5 -0.1663 0.67178   2
   2  12   5 1.30375 0.94687   6
   3  12   5 -0.8083 0.73131   2
   3  12   5 -0.9664 0.83602   6
   4  12   5 1.09555 0.89747   2
   4  13  -6 0.78785 1.37226   5
   3  13  -6 3.64048 1.03645   2
   3  13  -6 0.86623 1.46396   5
   2  13  -6 3.08694 0.91746   2
  -1 -13   6 3.90102 0.87805   2
   0 -13   6 1.06786 0.68429   2
   1 -13   6 2.39692 0.76541   2
   2 -13   6 1.45345 0.74918   2
  -3  13  -6 3.41812 1.43395   6
   3 -13   6 2.22834 0.76203   2
  -4  13  -6 1.87831 1.35888   1
   6  12  -6 2.63407 1.56504   5
   6  12  -6 2.62198 1.14243   2
   5  12  -6 9.08476 2.04871   5
   5  12  -6 8.48371 1.45366   2
   4  12  -6 -0.4735 0.78722   2
   4  12  -6 3.19811 1.64597   5
  -4 -12   6 -0.4096 0.80444   4
   3  12  -6 4.56439 1.69286   5
   3  12  -6 7.15384 1.23743   2
  -3 -12   6 7.53114 1.54895   4
   2  12  -6 0.69594 0.77815   2
   2  12  -6 -1.2932 1.12411   5
  -2 -12   6 0.62701 0.88578   4
  -2 -12   6 0.17635 0.53575   2
   1  12  -6 -0.7222 0.58138   2
   1  12  -6 -0.0329 0.96099   5
  -1 -12   6 -0.7687 0.74891   4
  -1 -12   6 0.02606 0.57191   2
   0 -12   6 -0.0430 0.52732   2
   0 -12   6 -0.5567 0.65710   4
   1 -12   6 -0.0458 0.50553   2
   1 -12   6 -0.0479 0.81603   4
  -2  12  -6 1.31982 0.98305   6
   2 -12   6 0.47886 0.58153   2
  -3  12  -6 5.47141 1.44786   6
  -3  12  -6 5.04152 1.53163   1
   3 -12   6 6.05493 1.02921   2
  -4  12  -6 1.05754 1.00347   1
  -4  12  -6 1.37903 0.93503   3
  -4  12  -6 0.30811 1.03047   6
   4 -12   6 1.41965 0.70528   2
  -5  12  -6 8.93962 1.55960   3
  -5  12  -6 12.7871 1.97734   1
   5 -12   6 8.23650 1.23559   2
  -6  12  -6 4.78364 1.51000   1
  -6  12  -6 4.32008 1.22369   3
   7  11  -6 1.19891 1.42012   5
   7  11  -6 -0.1231 0.96144   2
  -7 -11   6 -0.0527 0.92373   3
  -7 -11   6 -0.9685 0.91962   1
   6  11  -6 -1.2533 1.19604   5
   6  11  -6 0.12883 0.93637   2
  -6 -11   6 1.85639 1.23708   1
  -6 -11   6 -0.2106 0.91660   4
   5  11  -6 -0.4347 0.82614   2
   5  11  -6 0.83840 1.37006   5
  -5 -11   6 0.65782 0.85831   4
   4  11  -6 -0.1608 0.81893   2
   4  11  -6 -0.7449 0.97957   5
  -4 -11   6 -0.0842 0.74409   4
   3  11  -6 5.42674 1.46028   5
   3  11  -6 4.51995 1.02120   2
  -3 -11   6 3.54275 1.14834   4
   2  11  -6 0.77650 1.16624   5
   2  11  -6 0.53209 0.69893   2
  -2 -11   6 0.46390 0.45025   2
  -2 -11   6 1.08675 0.81405   4
   1  11  -6 0.02925 0.57725   2
   1  11  -6 -0.8583 0.75008   5
  -1 -11   6 -0.1922 0.43816   2
  -1 -11   6 0.53605 0.80645   4
   0  11  -6 0.18558 0.45707   2
   0  11  -6 -1.4584 0.72567   5
   0 -11   6 0.40577 0.44438   2
   0 -11   6 0.67253 0.77016   4
  -1  11  -6 0.12175 0.62337   6
  -1  11  -6 -0.9856 0.62575   5
   1 -11   6 0.70029 0.52589   2
   1 -11   6 0.21584 0.68926   4
  -2  11  -6 0.47204 0.87727   1
  -2  11  -6 0.95490 0.90903   6
   2 -11   6 0.66060 0.53192   2
  -3  11  -6 3.22491 1.20316   1
  -3  11  -6 5.58045 1.18353   3
  -3  11  -6 5.37336 1.40299   6
   3 -11   6 4.44274 0.85650   2
  -4  11  -6 0.37419 0.74429   1
  -4  11  -6 -0.2988 0.63462   3
  -4  11  -6 -0.7627 0.74714   6
   4 -11   6 -0.0497 0.53711   2
  -5  11  -6 1.58729 1.10740   1
  -5  11  -6 -0.0548 0.95412   6
  -5  11  -6 0.78299 0.73401   3
  -6  11  -6 -0.0559 0.90831   1
  -6  11  -6 0.04319 1.07454   6
  -6  11  -6 -0.3244 0.70939   3
  -7  11  -6 0.23105 0.82581   3
  -7  11  -6 0.15412 0.96362   1
  -8 -10   6 0.42949 0.93575   1
  -8 -10   6 0.36534 0.82947   3
   7  10  -6 6.82840 1.32640   2
  -7 -10   6 8.55394 1.39345   3
  -7 -10   6 9.41673 1.67397   1
   6  10  -6 -1.5256 0.71131   2
   6  10  -6 1.66456 1.15461   5
  -6 -10   6 -1.7028 0.61681   1
  -6 -10   6 -0.8412 0.67615   4
  -6 -10   6 0.64834 0.74657   3
   5  10  -6 2.90214 1.24499   5
   5  10  -6 0.87179 0.87943   2
  -5 -10   6 1.80245 1.00084   1
  -5 -10   6 2.33871 0.97180   4
  -5 -10   6 2.14886 0.93967   3
   4  10  -6 2.92320 1.25765   5
   4  10  -6 3.30995 0.88698   2
  -4 -10   6 3.13357 1.00861   4
   3  10  -6 0.79184 1.09376   5
   3  10  -6 0.40168 0.66124   2
  -3 -10   6 1.37609 0.84879   4
   2  10  -6 0.32029 1.00975   5
   2  10  -6 -0.2511 0.54953   2
  -2 -10   6 0.71615 0.42270   2
  -2 -10   6 0.14012 0.65438   4
   1  10  -6 2.72693 0.70814   2
   1  10  -6 2.33996 1.01907   5
  -1 -10   6 1.90017 0.55568   2
  -1 -10   6 2.02028 0.88142   4
   0  10  -6 0.44413 0.82924   5
   0  10  -6 -0.1947 0.55753   6
   0  10  -6 0.15720 0.45517   2
   0 -10   6 -0.8072 0.51177   4
   0 -10   6 0.42531 0.38813   2
  -1  10  -6 3.00056 0.92435   6
  -1  10  -6 1.81082 0.85992   5
  -1  10  -6 2.56092 0.96150   1
   1 -10   6 2.12656 0.62248   2
  -2  10  -6 0.77787 0.68249   5
  -2  10  -6 0.73563 0.72377   1
  -2  10  -6 -0.6638 0.53421   6
  -2  10  -6 0.94544 0.66692   3
   2 -10   6 1.05465 0.50009   2
  -3  10  -6 1.42329 0.71098   5
  -3  10  -6 0.56553 0.84918   6
  -3  10  -6 0.57953 0.63792   3
  -3  10  -6 3.05994 0.97544   1
   3 -10   6 0.58699 0.47874   2
  -4  10  -6 4.06163 1.14998   1
  -4  10  -6 3.91764 1.18654   6
  -4  10  -6 3.21348 0.89283   3
   4 -10   6 3.01235 0.71897   2
  -5  10  -6 3.43117 1.09371   1
  -5  10  -6 1.81831 1.00161   6
  -5  10  -6 1.56536 0.76368   3
  -6  10  -6 -0.3949 0.79602   1
  -6  10  -6 0.22403 1.08404   6
  -6  10  -6 0.22122 0.60366   3
  -7  10  -6 6.92180 1.38497   1
  -7  10  -6 5.65373 1.18768   3
  -7  10  -6 7.03487 1.70208   6
  -8  10  -6 0.48590 0.82967   1
  -8  10  -6 -0.7306 0.57223   3
  -9  -9   6 1.77158 1.08252   1
  -9  -9   6 1.06903 0.80925   3
  -8  -9   6 2.41918 0.91911   3
  -8  -9   6 1.15389 0.89713   1
  -7  -9   6 0.25074 0.65902   3
  -7  -9   6 1.94454 1.00609   4
  -7  -9   6 0.45837 0.83366   1
   6   9  -6 6.87957 1.13775   2
  -6  -9   6 7.21761 1.33978   4
  -6  -9   6 7.57521 1.42354   1
  -6  -9   6 6.64262 1.19878   3
   5   9  -6 -0.3160 0.66882   2
   5   9  -6 0.73676 0.92296   5
  -5  -9   6 1.07937 0.68865   4
  -5  -9   6 1.29285 0.75053   3
  -5  -9   6 0.00463 0.73326   1
   4   9  -6 -0.1299 0.58984   2
   4   9  -6 0.34388 0.83882   5
  -4  -9   6 -0.5733 0.44366   3
  -4  -9   6 0.37574 0.62533   4
  -4  -9   6 -0.1325 0.70642   1
   3   9  -6 4.67583 1.28777   5
   3   9  -6 5.00712 0.87301   2
  -3  -9   6 4.92611 1.08808   1
  -3  -9   6 5.58865 1.08072   4
   2   9  -6 19.0406 1.38197   2
   2   9  -6 21.9041 2.00327   5
  -2  -9   6 19.1881 1.65202   4
  -2  -9   6 20.2901 1.15070   2
   1   9  -6 16.4578 1.22564   2
   1   9  -6 17.5494 1.96090   5
   1   9  -6 18.5724 1.48623   6
  -1  -9   6 16.0754 1.13467   2
  -1  -9   6 17.8556 1.62896   4
   0   9  -6 0.21890 0.46502   2
   0   9  -6 -0.1064 0.66027   5
   0   9  -6 0.32137 0.49941   6
   0  -9   6 -0.3912 0.57530   4
   0  -9   6 0.08053 0.35861   2
  -1   9  -6 16.7538 1.51857   5
  -1   9  -6 16.7308 1.53729   6
  -1   9  -6 18.6642 1.68126   3
  -1   9  -6 14.2328 0.85502   2
  -1   9  -6 14.0835 1.62691   1
   1  -9   6 17.7070 1.20006   2
  -2   9  -6 17.4529 1.57778   5
  -2   9  -6 17.7721 1.88477   1
  -2   9  -6 21.6666 1.56812   3
  -2   9  -6 24.1897 1.87937   6
   2  -9   6 19.7127 1.31279   2
  -3   9  -6 3.36516 0.82851   3
  -3   9  -6 4.43317 0.99885   1
  -3   9  -6 6.20271 1.23647   6
  -3   9  -6 5.28440 0.97939   5
   3  -9   6 4.21767 0.70523   2
  -4   9  -6 0.35563 0.63440   6
  -4   9  -6 0.41398 0.64239   1
  -4   9  -6 0.07260 0.48904   3
  -4   9  -6 0.64105 0.55017   5
   4  -9   6 -0.3738 0.40085   2
  -5   9  -6 0.18682 0.71255   1
  -5   9  -6 0.87395 0.84289   6
  -5   9  -6 0.77083 0.60270   3
  -6   9  -6 6.31144 1.03311   3
  -6   9  -6 5.93601 1.40994   6
  -6   9  -6 5.58158 1.21848   1
  -7   9  -6 1.80769 0.79693   1
  -7   9  -6 0.44643 1.02090   6
  -7   9  -6 0.35682 0.56381   3
  -8   9  -6 4.88064 1.50767   6
  -8   9  -6 2.17978 0.77538   3
  -8   9  -6 1.15335 0.75949   1
  -9   9  -6 0.01443 0.61797   3
  -9   9  -6 0.49023 0.64748   1
 -10  -8   6 0.37734 0.84214   1
 -10  -8   6 -1.0079 0.55464   3
  -9  -8   6 0.99594 0.74447   3
  -9  -8   6 0.67337 0.81794   1
  -8  -8   6 4.27260 0.96576   3
  -8  -8   6 6.36266 1.24983   1
  -7  -8   6 -0.6045 0.47521   3
  -7  -8   6 0.61994 0.71621   4
  -7  -8   6 -0.9384 0.56263   1
   6   8  -6 0.74716 0.62529   2
  -6  -8   6 -0.4609 0.48675   3
  -6  -8   6 1.91831 0.83915   1
  -6  -8   6 0.90629 0.63899   4
   5   8  -6 -0.3701 0.53341   2
  -5  -8   6 -0.3124 0.49515   4
  -5  -8   6 -0.8962 0.44033   3
  -5  -8   6 0.23719 0.62078   1
   4   8  -6 2.31223 0.72634   2
   4   8  -6 3.17518 1.02377   5
  -4  -8   6 1.97948 0.89584   1
  -4  -8   6 3.40921 0.84022   4
  -4  -8   6 2.63502 0.77941   3
   3   8  -6 0.54050 0.55697   2
   3   8  -6 1.77313 0.88148   5
  -3  -8   6 1.32154 0.28873   2
  -3  -8   6 1.05621 0.64579   4
  -3  -8   6 0.29617 0.59989   1
  -3  -8   6 0.51279 0.50740   3
   2   8  -6 2.89608 0.96489   5
   2   8  -6 2.70991 0.70283   2
   2   8  -6 2.09324 0.58744   6
  -2  -8   6 3.26305 0.53763   2
  -2  -8   6 3.60868 0.90188   1
  -2  -8   6 2.77793 0.75647   3
  -2  -8   6 2.22540 0.76278   4
   1   8  -6 10.6779 1.46363   5
   1   8  -6 10.3596 0.98490   2
   1   8  -6 8.67999 1.03789   6
  -1  -8   6 8.68803 0.85904   2
  -1  -8   6 9.68810 1.31962   4
   0   8  -6 7.37086 0.99696   3
   0   8  -6 6.31550 1.08596   1
   0   8  -6 5.90672 1.05645   5
   0   8  -6 6.74135 0.95158   6
   0   8  -6 6.61328 0.78725   2
   0  -8   6 5.99338 0.99310   4
   0  -8   6 7.84722 0.84637   2
  -1   8  -6 10.4117 1.25263   6
  -1   8  -6 8.37425 1.21636   5
  -1   8  -6 10.8542 1.19354   3
  -1   8  -6 9.46705 0.72924   2
  -1   8  -6 10.3453 1.31033   1
   1  -8   6 10.2830 0.96004   2
  -2   8  -6 3.20760 0.78471   6
  -2   8  -6 2.62835 0.81006   1
  -2   8  -6 2.17073 0.64647   5
  -2   8  -6 2.61894 0.64519   3
   2  -8   6 1.96811 0.56336   2
  -3   8  -6 1.47350 0.66684   1
  -3   8  -6 0.80576 0.57028   3
  -3   8  -6 0.81665 0.58551   6
  -3   8  -6 1.44236 0.59557   5
   3  -8   6 1.64791 0.50408   2
  -4   8  -6 2.42151 0.82460   6
  -4   8  -6 1.89893 0.74905   1
  -4   8  -6 2.66546 0.70462   3
  -4   8  -6 3.15045 0.76121   5
   4  -8   6 3.03304 0.65216   2
  -5   8  -6 0.18549 0.45121   5
  -5   8  -6 -0.0695 0.43848   3
  -5   8  -6 0.25234 0.51716   1
  -5   8  -6 0.22019 0.62370   6
  -6   8  -6 0.07783 0.43595   3
  -6   8  -6 0.47952 0.69580   6
  -6   8  -6 0.79357 0.55821   5
  -6   8  -6 0.55024 0.55697   1
  -7   8  -6 0.51330 0.55583   1
  -7   8  -6 0.46248 0.78985   6
  -7   8  -6 0.07024 0.45558   3
  -8   8  -6 4.66763 0.95517   1
  -8   8  -6 5.53002 1.52445   6
  -8   8  -6 4.44063 0.86163   3
  -9   8  -6 1.57171 0.61910   1
  -9   8  -6 0.63379 1.05888   6
  -9   8  -6 1.44696 0.66518   3
   9  -8   6 0.13791 1.07712   6
 -10   8  -6 0.00551 0.52190   1
 -10   8  -6 -0.1539 0.48721   3
 -10  -7   6 5.21591 1.17718   1
 -10  -7   6 4.83126 1.03754   3
  -9  -7   6 0.20658 0.71726   1
  -9  -7   6 0.99018 0.61062   3
  -8  -7   6 1.73199 0.86334   4
  -8  -7   6 3.19587 0.91533   1
  -8  -7   6 3.70262 0.87383   3
  -7  -7   6 0.35385 0.58137   4
  -7  -7   6 -0.3516 0.42316   3
  -7  -7   6 -0.6192 0.47449   1
  -6  -7   6 23.8732 1.61345   3
  -6  -7   6 23.8367 1.88537   4
  -6  -7   6 24.1599 1.79560   1
   5   7  -6 4.46498 0.74291   2
  -5  -7   6 6.47661 0.93531   3
  -5  -7   6 4.12725 0.93757   1
  -5  -7   6 5.34925 0.99912   4
   4   7  -6 5.37135 0.79297   2
  -4  -7   6 5.77730 0.98972   4
  -4  -7   6 4.19431 0.79301   3
  -4  -7   6 4.72966 0.91852   1
   3   7  -6 55.8874 2.25118   2
   3   7  -6 58.8478 3.02156   5
  -3  -7   6 55.1094 2.36255   3
  -3  -7   6 55.0098 1.67217   2
  -3  -7   6 60.1878 2.76123   1
  -3  -7   6 52.1276 2.68880   4
   2   7  -6 9.85275 1.39994   5
   2   7  -6 9.23383 0.94298   6
   2   7  -6 7.69093 0.89418   2
  -2  -7   6 9.72006 1.19134   1
  -2  -7   6 7.22509 1.07898   4
  -2  -7   6 7.73937 0.63092   2
  -2  -7   6 8.79176 0.99375   3
   1   7  -6 31.4507 2.04863   5
   1   7  -6 30.7298 1.57988   6
   1   7  -6 30.2085 1.81978   1
  -1  -7   6 31.4274 1.38399   2
  -1  -7   6 29.6497 1.53427   3
  -1  -7   6 25.8972 1.67966   1
  -1  -7   6 28.8101 1.80897   4
   0   7  -6 -0.4049 0.57029   5
   0   7  -6 -0.1236 0.30686   6
   0   7  -6 0.34987 0.41276   2
   0   7  -6 0.68052 0.49593   1
   0   7  -6 -0.2232 0.29179   3
   0  -7   6 -0.0696 0.20512   4
   0  -7   6 0.06190 0.28790   2
   0  -7   6 0.17274 0.41349   1
  -1   7  -6 27.4665 1.53541   3
  -1   7  -6 29.3923 1.72079   6
  -1   7  -6 29.1236 1.76595   1
  -1   7  -6 28.2566 1.21317   2
  -1   7  -6 28.1101 1.77324   5
   1  -7   6 28.5376 1.36730   2
  -2   7  -6 7.94658 1.07276   1
  -2   7  -6 8.03232 1.10587   6
  -2   7  -6 7.44188 1.01366   5
  -2   7  -6 8.85180 0.98302   3
   2  -7   6 7.92647 0.81901   2
  -3   7  -6 57.5460 2.66799   5
  -3   7  -6 58.6057 2.85193   6
  -3   7  -6 55.4033 2.65361   1
  -3   7  -6 54.3325 2.36770   3
   3  -7   6 60.6829 2.19563   2
  -4   7  -6 4.88220 0.81038   3
  -4   7  -6 6.30918 0.94041   5
  -4   7  -6 5.91687 1.08498   6
  -4   7  -6 4.53087 0.85622   1
  -5   7  -6 4.64082 0.77344   3
  -5   7  -6 4.54295 0.84613   1
  -5   7  -6 3.78723 1.00553   6
  -5   7  -6 4.24907 0.83236   5
  -6   7  -6 22.6978 1.75572   5
  -6   7  -6 23.4192 2.01228   6
  -6   7  -6 22.0555 1.41640   3
  -6   7  -6 21.3301 1.54385   1
  -7   7  -6 -0.1169 0.36671   3
  -7   7  -6 0.02998 0.65208   6
  -7   7  -6 0.17136 0.42400   1
  -7   7  -6 0.08078 0.51057   5
  -8   7  -6 1.51537 1.00456   6
  -8   7  -6 0.93987 0.57469   1
  -8   7  -6 2.22313 0.63057   3
   8  -7   6 2.77187 1.12884   6
  -9   7  -6 0.47410 0.50101   3
  -9   7  -6 0.04836 0.44419   1
  -9   7  -6 0.50139 0.91495   6
   9  -7   6 -0.5287 0.89935   6
 -10   7  -6 4.77324 0.87902   3
 -10   7  -6 5.03852 0.82371   1
 -11  -6   6 0.40298 0.64555   1
 -11  -6   6 0.13012 0.56188   3
 -10  -6   6 0.88354 0.59648   3
 -10  -6   6 2.54923 0.83223   1
  -9  -6   6 12.0591 1.42428   1
  -9  -6   6 9.98302 1.18615   3
  -8  -6   6 3.13284 0.79422   1
  -8  -6   6 1.67652 0.84519   4
  -8  -6   6 2.26324 0.65979   3
  -7  -6   6 5.13245 0.82849   3
  -7  -6   6 4.15366 1.03171   4
  -7  -6   6 3.13423 0.79496   1
  -6  -6   6 0.53514 0.49958   1
  -6  -6   6 0.10554 0.46464   4
  -6  -6   6 -0.3727 0.34921   3
   5   6  -6 1.43696 0.49693   2
  -5  -6   6 0.97889 0.55616   1
  -5  -6   6 0.95058 0.49898   3
  -5  -6   6 1.50276 0.64419   4
   4   6  -6 192.924 5.56098   2
  -4  -6   6 189.185 6.47575   4
  -4  -6   6 184.100 5.70646   3
  -4  -6   6 191.198 6.22607   1
   3   6  -6 22.8923 1.23934   2
   3   6  -6 20.9468 1.07815   6
  -3  -6   6 18.6057 1.22312   3
  -3  -6   6 19.5867 1.43006   1
  -3  -6   6 22.4175 1.54681   4
   2   6  -6 14.9195 1.00744   2
   2   6  -6 16.0169 0.94665   6
   2   6  -6 13.1154 1.40825   5
   2   6  -6 17.1394 1.28361   1
  -2  -6   6 16.9718 1.06708   3
  -2  -6   6 16.8905 1.24351   4
  -2  -6   6 14.7903 0.78023   2
  -2  -6   6 16.8829 1.23450   1
   1   6  -6 25.6428 1.54447   1
   1   6  -6 21.3531 1.20098   2
   1   6  -6 23.3493 1.64505   5
   1   6  -6 23.9079 1.25460   6
   1   6  -6 21.2965 1.28757   3
  -1  -6   6 22.5217 1.43477   1
  -1  -6   6 23.6022 1.27586   3
  -1  -6   6 22.2130 1.07504   2
   0   6  -6 33.0133 1.59135   3
   0   6  -6 31.9184 1.89008   5
   0   6  -6 37.2633 1.47746   2
   0   6  -6 35.2985 1.82457   1
   0   6  -6 32.5845 1.64435   6
   0  -6   6 33.7421 1.40967   2
   0  -6   6 33.8463 1.77603   1
  -1   6  -6 22.6357 1.48506   5
  -1   6  -6 21.5802 1.43369   1
  -1   6  -6 22.1387 1.26363   3
  -1   6  -6 21.2301 1.36214   6
  -1   6  -6 22.8106 1.02009   2
   1  -6   6 22.6800 1.39431   1
   1  -6   6 24.0389 1.15011   2
  -2   6  -6 14.7221 1.17010   5
  -2   6  -6 15.8545 1.04374   3
  -2   6  -6 12.6397 1.14806   6
  -2   6  -6 15.0592 1.15088   1
   2  -6   6 15.7573 0.89946   2
  -3   6  -6 19.5908 1.48515   6
  -3   6  -6 24.8717 1.51066   5
  -3   6  -6 18.0923 1.34236   1
  -3   6  -6 19.1885 1.21819   3
   3  -6   6 20.4450 1.06599   2
  -4   6  -6 182.680 6.25840   5
  -4   6  -6 183.910 5.97464   1
  -4   6  -6 183.802 6.58189   6
  -4   6  -6 187.520 5.56042   3
  -5   6  -6 0.69910 0.47703   5
  -5   6  -6 1.70110 0.48696   3
  -5   6  -6 0.63936 0.45190   1
  -5   6  -6 1.56411 0.71550   6
  -6   6  -6 -0.0019 0.29495   3
  -6   6  -6 0.13458 0.44790   5
  -6   6  -6 -0.6671 0.40202   6
  -6   6  -6 -0.1655 0.28902   1
  -7   6  -6 3.50323 0.64883   3
  -7   6  -6 2.85736 0.63775   1
  -7   6  -6 2.26128 0.89154   6
  -7   6  -6 3.46029 0.88344   5
  -8   6  -6 0.75510 0.70291   5
  -8   6  -6 1.77593 0.54254   3
  -8   6  -6 2.94477 0.64447   1
  -8   6  -6 3.32473 1.08959   6
   8  -6   6 3.29736 1.20856   6
  -9   6  -6 10.8574 1.10979   1
  -9   6  -6 10.6014 1.62580   5
  -9   6  -6 13.9381 2.06594   6
  -9   6  -6 11.1257 1.12864   3
   9  -6   6 11.7849 2.13107   6
 -10   6  -6 1.96391 0.53110   1
 -10   6  -6 0.77923 0.54801   3
 -10   6  -6 2.09472 1.17585   6
  10  -6   6 3.74187 1.31555   6
 -11   6  -6 0.29570 0.31797   1
 -11   6  -6 0.67087 0.52953   3
 -11  -5   6 0.48985 0.54761   1
 -11  -5   6 0.02439 0.51360   3
 -10  -5   6 -0.1699 0.45087   3
 -10  -5   6 0.72550 0.56501   1
  -9  -5   6 0.02637 0.41497   3
  -9  -5   6 -0.1501 0.44465   1
  -8  -5   6 6.48423 0.87129   3
  -8  -5   6 4.70177 1.11740   4
  -8  -5   6 4.58803 0.86904   1
  -7  -5   6 1.12289 0.54367   1
  -7  -5   6 0.60120 0.59345   4
  -7  -5   6 1.00949 0.46611   3
  -6  -5   6 -0.0512 0.36931   3
  -6  -5   6 -0.3353 0.43445   4
  -6  -5   6 0.37542 0.40192   1
  -5  -5   6 19.6935 1.20065   3
  -5  -5   6 18.4662 1.47925   4
  -5  -5   6 18.8188 1.33707   1
   4   5  -6 44.2755 1.66556   2
  -4  -5   6 43.5837 2.18968   4
  -4  -5   6 40.6411 2.01045   1
  -4  -5   6 39.4951 1.77690   3
   3   5  -6 5.34241 0.63480   2
   3   5  -6 6.49286 0.49488   6
  -3  -5   6 5.83762 0.81238   1
  -3  -5   6 6.16796 0.71740   3
  -3  -5   6 6.46919 0.88561   4
   2   5  -6 1.17092 0.60673   5
   2   5  -6 1.20124 0.46390   1
   2   5  -6 1.41003 0.43424   2
   2   5  -6 1.96748 0.34295   6
  -2  -5   6 1.98929 0.52580   4
  -2  -5   6 1.41703 0.41684   3
  -2  -5   6 1.09326 0.43528   1
  -2  -5   6 1.99652 0.29542   2
   1   5  -6 57.7235 2.57626   5
   1   5  -6 59.8387 2.17836   6
   1   5  -6 59.3331 2.08374   2
   1   5  -6 57.3168 2.40733   1
  -1  -5   6 59.9669 1.96957   2
  -1  -5   6 59.0639 2.39656   1
  -1  -5   6 59.4694 2.15752   3
   0   5  -6 0.12808 0.25989   2
   0   5  -6 -0.1559 0.41296   5
   0   5  -6 -0.1770 0.26165   1
   0   5  -6 -0.2295 0.18896   6
   0   5  -6 0.33624 0.26127   3
   0  -5   6 0.25107 0.32333   4
   0  -5   6 0.08139 0.19074   2
   0  -5   6 0.02284 0.26672   1
  -1   5  -6 56.3948 2.14408   3
  -1   5  -6 55.5553 2.38474   1
  -1   5  -6 57.7051 1.88384   2
  -1   5  -6 61.1870 2.52219   5
  -1   5  -6 63.9279 2.43742   6
   1  -5   6 62.2171 2.38533   1
   1  -5   6 56.1091 1.98966   2
  -2   5  -6 1.33383 0.43635   6
  -2   5  -6 1.18413 0.35947   3
  -2   5  -6 0.87496 0.41345   1
  -2   5  -6 2.12600 0.54600   5
   2  -5   6 1.59467 0.36227   2
  -3   5  -6 5.78256 0.77906   1
  -3   5  -6 6.21335 0.83700   5
  -3   5  -6 5.89821 0.71656   3
  -3   5  -6 4.90805 0.79442   6
   3  -5   6 6.07080 0.55829   2
  -4   5  -6 39.8775 1.72163   3
  -4   5  -6 43.5250 2.30624   6
  -4   5  -6 43.1856 1.96711   1
  -4   5  -6 42.2397 2.11502   5
  -5   5  -6 19.8932 1.13726   3
  -5   5  -6 17.5095 1.54126   6
  -5   5  -6 21.5677 1.30335   1
  -5   5  -6 20.3637 1.49930   5
  -6   5  -6 0.18581 0.47198   5
  -6   5  -6 0.20753 0.30930   3
  -6   5  -6 -0.1336 0.58094   6
  -6   5  -6 0.24666 0.33865   1
  -7   5  -6 0.92579 0.71319   6
  -7   5  -6 1.27720 0.42863   3
  -7   5  -6 0.74837 0.58170   5
  -7   5  -6 0.40186 0.38858   1
   7  -5   6 -0.0407 0.65355   6
  -8   5  -6 3.83277 1.15726   6
  -8   5  -6 6.66890 0.85662   1
  -8   5  -6 5.38194 0.74812   3
  -8   5  -6 6.69347 1.24365   5
   8  -5   6 2.81110 1.09968   6
  -9   5  -6 -0.0058 0.59278   5
  -9   5  -6 0.10446 0.35326   3
  -9   5  -6 -0.2573 0.30826   1
  -9   5  -6 0.05711 0.74273   6
   9  -5   6 0.92814 0.83871   6
 -10   5  -6 0.35694 0.39525   3
 -10   5  -6 0.26300 0.35054   1
 -10   5  -6 0.53254 0.75459   5
 -10   5  -6 0.31644 0.94909   6
  10  -5   6 1.64011 1.15974   6
 -11   5  -6 -0.0318 0.44999   3
  11  -5   6 1.65153 1.11032   6
 -11  -4   6 -0.0205 0.38331   1
 -11  -4   6 -0.1660 0.43300   3
 -10  -4   6 5.06426 0.81903   3
 -10  -4   6 3.37556 0.68225   1
  -9  -4   6 -0.6571 0.36702   1
  -9  -4   6 -0.1881 0.65450   4
  -9  -4   6 0.47417 0.40866   3
  -8  -4   6 -1.0151 0.48124   4
  -8  -4   6 0.46535 0.46310   1
  -8  -4   6 -0.4378 0.33327   3
  -7  -4   6 18.3496 1.13125   3
  -7  -4   6 20.3221 1.30513   1
  -7  -4   6 18.3340 1.61278   4
  -6  -4   6 347.526 9.54634   3
  -6  -4   6 347.435 10.1735   1
  -6  -4   6 361.248 11.1078   4
  -5  -4   6 1.24534 0.44269   1
  -5  -4   6 1.63575 0.55494   4
  -5  -4   6 2.25036 0.45130   3
   4   4  -6 15.6577 0.68194   6
   4   4  -6 16.6876 0.80343   2
  -4  -4   6 13.1698 1.10109   4
  -4  -4   6 14.4551 0.89657   3
  -4  -4   6 13.5518 0.99179   1
   3   4  -6 36.2559 1.35827   2
   3   4  -6 36.9074 1.24209   6
  -3  -4   6 35.9790 1.48377   3
  -3  -4   6 34.4163 1.77808   4
  -3  -4   6 37.4014 1.68721   1
   2   4  -6 340.944 9.64769   6
   2   4  -6 345.763 9.05485   2
   2   4  -6 347.313 9.68137   1
  -2  -4   6 329.727 9.64354   1
  -2  -4   6 329.473 9.03294   3
  -2  -4   6 333.384 8.78315   2
  -2  -4   6 338.189 10.1225   4
   1   4  -6 104.979 3.68937   5
   1   4  -6 99.1250 3.19292   6
   1   4  -6 102.896 3.05402   2
   1   4  -6 100.853 3.42554   1
  -1  -4   6 99.1963 2.94264   2
  -1  -4   6 98.9873 3.10293   3
  -1  -4   6 100.106 3.39959   1
   0   4  -6 42.2235 1.77340   1
   0   4  -6 37.6569 1.57158   6
   0   4  -6 40.2476 1.85773   5
   0  -4   6 39.0695 1.74884   4
   0  -4   6 38.6579 1.41736   2
   0  -4   6 39.2314 1.70922   1
  -1   4  -6 102.109 3.54987   5
  -1   4  -6 102.331 3.46289   6
  -1   4  -6 98.2255 2.87261   2
  -1   4  -6 101.297 3.12287   3
  -1   4  -6 99.4062 3.38534   1
   1  -4   6 98.2217 2.97279   2
   1  -4   6 97.8484 3.32674   1
  -2   4  -6 330.665 10.0497   5
  -2   4  -6 336.319 10.1412   6
  -2   4  -6 325.174 9.53439   1
  -2   4  -6 334.315 8.96809   3
   2  -4   6 342.284 8.89098   2
  -3   4  -6 36.4464 1.78238   5
  -3   4  -6 35.8570 1.62221   1
  -3   4  -6 32.4804 1.41796   3
  -3   4  -6 35.0851 1.83326   6
   3  -4   6 37.2425 1.25281   2
   3  -4   6 34.2345 1.23589   2
  -4   4  -6 13.2431 1.15823   6
  -4   4  -6 14.3076 0.95699   1
  -4   4  -6 14.9596 1.12729   5
  -5   4  -6 0.43583 0.21219   3
  -5   4  -6 -0.1807 0.16959   6
  -5   4  -6 1.50874 0.52906   5
  -5   4  -6 -0.0098 0.16847   1
  -6   4  -6 338.588 9.22044   3
  -6   4  -6 339.894 9.78529   1
  -6   4  -6 337.081 10.8683   5
  -6   4  -6 346.097 11.1475   6
   6  -4   6 345.665 11.2850   6
  -7   4  -6 18.7339 1.16472   1
  -7   4  -6 18.7465 1.72353   6
  -7   4  -6 20.1506 1.67748   5
  -7   4  -6 18.5475 1.07216   3
   7  -4   6 18.3832 2.04876   6
  -8   4  -6 -0.4421 0.27965   3
  -8   4  -6 -0.1962 0.30901   1
  -8   4  -6 0.59255 0.59371   5
  -8   4  -6 0.54953 0.68106   6
   8  -4   6 0.53333 0.74080   6
  -9   4  -6 0.12653 0.63359   5
  -9   4  -6 -0.1626 0.30388   3
  -9   4  -6 0.28735 0.32530   1
  -9   4  -6 -0.7095 0.60186   6
   9  -4   6 -0.7889 0.65491   6
 -10   4  -6 4.10341 0.64761   3
 -10   4  -6 4.95221 0.60899   1
 -10   4  -6 4.53406 1.30575   6
 -10   4  -6 4.67066 1.22072   5
  10  -4   6 3.76619 1.26677   6
 -11   4  -6 1.16051 0.90544   5
 -11   4  -6 -0.0256 0.97949   6
 -11   4  -6 0.24084 0.40648   3
  11  -4   6 -0.0341 1.20087   6
 -12  -3   6 -0.1357 0.39445   3
 -11  -3   6 -0.0764 0.26228   1
 -11  -3   6 -0.3636 0.37438   3
 -10  -3   6 4.29798 0.67986   3
 -10  -3   6 3.82834 0.59394   1
  -9  -3   6 3.17119 0.58412   3
  -9  -3   6 2.96273 0.57014   1
  -9  -3   6 3.36302 0.99367   4
  -8  -3   6 60.5236 2.23129   3
  -8  -3   6 62.7456 3.17297   4
  -8  -3   6 62.1610 2.38781   1
  -7  -3   6 24.9488 1.76339   4
  -7  -3   6 22.7098 1.26170   1
  -7  -3   6 23.0412 1.14885   3
  -6  -3   6 67.1757 2.51622   1
  -6  -3   6 66.1051 2.27961   3
  -6  -3   6 72.6656 3.12945   4
   5   3  -6 0.30196 0.23863   6
  -5  -3   6 -0.0327 0.11785   1
  -5  -3   6 -0.0610 0.11494   3
  -5  -3   6 2.15661 0.56199   4
   4   3  -6 59.2906 1.85519   6
  -4  -3   6 61.2207 2.27994   1
  -4  -3   6 59.0939 2.00085   3
  -4  -3   6 56.6542 2.19745   1
  -4  -3   6 56.7514 2.51478   4
   3   3  -6 421.073 10.7603   2
  -3  -3   6 408.797 11.4782   1
  -3  -3   6 399.036 12.1466   4
  -3  -3   6 419.931 10.8108   3
   2   3  -6 11.2934 0.41391   6
   2   3  -6 11.2197 0.61201   2
  -2  -3   6 11.5198 0.67035   3
  -2  -3   6 10.3816 0.79325   4
  -2  -3   6 11.3922 0.76376   1
   1   3  -6 390.707 10.8289   1
   1   3  -6 409.214 10.2721   2
   1   3  -6 382.532 11.0243   6
   1   3  -6 388.129 11.4840   5
  -1  -3   6 388.334 10.1566   2
  -1  -3   6 371.347 11.2825   4
  -1  -3   6 390.174 10.8231   1
   0   3  -6 -0.2341 0.17019   1
   0   3  -6 -0.2593 0.09257   5
   0   3  -6 -0.1211 0.13440   6
   0   3  -6 0.06523 0.19442   2
   0  -3   6 -0.2089 0.12602   2
   0  -3   6 -0.0276 0.20341   4
   0  -3   6 -0.0656 0.18125   1
  -1   3  -6 372.665 11.1693   5
  -1   3  -6 384.779 10.6163   1
  -1   3  -6 360.747 11.0985   6
  -1   3  -6 385.498 9.92352   2
  -1   3  -6 374.707 9.98648   3
   1  -3   6 391.586 10.5830   1
   1  -3   6 390.035 10.0058   2
  -2   3  -6 10.1460 0.65996   3
  -2   3  -6 11.8064 0.83334   5
  -2   3  -6 12.1477 0.84811   6
  -2   3  -6 11.9866 0.77858   1
   2  -3   6 11.0429 0.56322   2
  -3   3  -6 405.770 12.0071   5
  -3   3  -6 405.400 12.1617   6
  -3   3  -6 415.084 10.6152   3
  -3   3  -6 390.301 11.2377   1
  -4   3  -6 58.1449 2.64287   6
  -4   3  -6 62.6744 2.25077   1
  -4   3  -6 59.5152 2.23778   1
  -4   3  -6 57.8627 2.54383   5
[truncated: 970,197 more chars]
