# Supplementary material for: Crystal structure and Hirshfeld surface analysis of (2E)-3-(3-chloro­phen­yl)-1-(3,4-di­meth­oxy­phen­yl)prop-2-en-1-one
Source: Acta Crystallogr E Crystallogr Commun. 2018 Jun 8;74(Pt 7):935–8. doi: 10.1107/S205698901800837X (PMC6038638; doi:10.1107/S205698901800837X)
Supplement: Supplementary file 2 [file e-74-00935-Isup2.hkl]

data_I                                                                          
_shelx_title ' CS-10 in P2(1)/n (RT)'                                           
_shelx_refln_list_code          4                                               
_shelx_F_calc_maximum      207.25                                               
_exptl_crystal_F_000       632.00                                               
_reflns_d_resolution_high  0.6594                                               
                                                                                
loop_                                                                           
 _space_group_symop_operation_xyz                                               
 'x, y, z'                                                                      
 '-x+1/2, y+1/2, -z+1/2'                                                        
 '-x, -y, -z'                                                                   
 'x-1/2, -y-1/2, z-1/2'                                                         
                                                                                
_cell_length_a     9.0491                                                       
_cell_length_b     8.3257                                                       
_cell_length_c    20.2857                                                       
_cell_angle_alpha  90.000                                                       
_cell_angle_beta   99.484                                                       
_cell_angle_gamma  90.000                                                       
                                                                                
_shelx_F_squared_multiplier     1.000                                           
                                                                                
loop_                                                                           
 _refln_index_h                                                                 
 _refln_index_k                                                                 
 _refln_index_l                                                                 
 _refln_F_squared_calc                                                          
 _refln_F_squared_meas                                                          
 _refln_F_squared_sigma                                                         
 _refln_observed_status                                                         
   2   0   0       6570.38       6628.06       104.22 o                         
   4   0   0        769.23        859.29        10.17 o                         
   6   0   0        832.02        831.38         8.84 o                         
   8   0   0         93.26         84.77         2.35 o                         
  10   0   0          8.21          7.68         1.43 o                         
  12   0   0          0.56         -0.34         1.67 o                         
   1   1   0        300.69        284.45         4.30 o                         
   2   1   0        370.45        375.77         4.21 o                         
   3   1   0        726.21        735.49         6.99 o                         
   4   1   0        507.26        571.89         5.81 o                         
   5   1   0        811.82        866.97         7.65 o                         
   6   1   0         38.30         35.33         1.30 o                         
   7   1   0          0.02         -0.36         0.36 o                         
   8   1   0          2.65          3.73         0.60 o                         
   9   1   0         66.58         57.07         1.93 o                         
  10   1   0         10.16          6.77         1.05 o                         
  11   1   0          2.10          0.73         1.06 o                         
  12   1   0         29.76         30.18         2.40 o                         
  13   1   0          1.34          3.68         1.82 o                         
   0   2   0       2894.57       3014.31        33.68 o                         
   1   2   0       3172.19       3464.60        38.63 o                         
   2   2   0        604.12        641.28         7.73 o                         
   3   2   0        874.24        921.27         8.68 o                         
   4   2   0        174.78        240.30         2.43 o                         
   5   2   0          0.06          0.17         0.29 o                         
   6   2   0        305.33        333.27         3.63 o                         
   7   2   0        271.19        256.08         3.29 o                         
   8   2   0         18.96         13.22         0.97 o                         
   9   2   0         60.49         56.31         1.75 o                         
  10   2   0          0.98          1.35         0.81 o                         
  11   2   0          7.67          6.86         1.16 o                         
  12   2   0          1.52          2.22         1.32 o                         
  13   2   0         20.79         21.66         4.30 o                         
   1   3   0       1345.54       1322.94        25.90 o                         
   2   3   0        363.32        391.69         6.10 o                         
   3   3   0       3511.50       3584.77        32.12 o                         
   4   3   0          0.32          0.22         0.21 o                         
   5   3   0         95.36         95.68         1.57 o                         
   6   3   0         81.86         77.00         1.37 o                         
   7   3   0          8.77          4.78         0.57 o                         
   8   3   0        537.10        530.98         5.90 o                         
   9   3   0          5.62          6.52         0.89 o                         
  10   3   0          4.93          2.78         0.86 o                         
  11   3   0          2.60          2.13         1.21 o                         
  12   3   0         13.88         16.32         2.45 o                         
  13   3   0          1.50          1.07         2.21 o                         
   0   4   0        223.24        203.07         3.17 o                         
   1   4   0        415.99        374.42         5.19 o                         
   2   4   0          3.36         -0.17         0.17 o                         
   3   4   0       1536.11       1670.75        14.81 o                         
   4   4   0        350.63        339.88         3.74 o                         
   5   4   0         17.98         14.97         1.88 o                         
   6   4   0         76.83         64.89         1.58 o                         
   7   4   0         18.28         22.83         1.39 o                         
   8   4   0         51.48         44.99         1.91 o                         
   9   4   0          2.05          0.94         0.86 o                         
  10   4   0          2.13         -0.56         0.92 o                         
  11   4   0         21.54         24.37         1.75 o                         
  12   4   0          8.49          6.67         1.76 o                         
   1   5   0         67.80         79.21         1.26 o                         
   2   5   0          3.94          6.54         0.42 o                         
   3   5   0        347.25        354.87         4.61 o                         
   4   5   0         83.94         83.61         1.69 o                         
   5   5   0         10.46         11.89         0.75 o                         
   6   5   0        105.02        102.02         2.17 o                         
   7   5   0          0.43         -0.62         0.62 o                         
   8   5   0          0.97          0.39         0.80 o                         
   9   5   0         35.99         40.31         2.22 o                         
  10   5   0         47.37         46.13         2.91 o                         
  11   5   0          6.21          5.34         1.87 o                         
  12   5   0         11.77          7.92         2.51 o                         
   0   6   0         17.89         17.80         0.76 o                         
   1   6   0         16.11         20.40         0.69 o                         
   2   6   0        103.46         97.17         1.54 o                         
   3   6   0          9.48         11.24         0.71 o                         
   4   6   0         92.47         97.08         1.73 o                         
   5   6   0        148.37        155.12         2.63 o                         
   6   6   0         93.65         95.80         2.92 o                         
   7   6   0         64.12         62.58         2.20 o                         
   8   6   0          4.03          1.93         1.00 o                         
   9   6   0         11.53          8.56         1.41 o                         
  10   6   0         38.98         41.83         2.62 o                         
  11   6   0          0.00         -0.37         1.83 o                         
   1   7   0         50.19         51.12         1.83 o                         
   2   7   0         44.04         51.55         1.54 o                         
   3   7   0         14.49         15.43         0.68 o                         
   4   7   0          9.24         12.15         0.83 o                         
   5   7   0          0.87         -0.56         0.56 o                         
   6   7   0         31.15         23.17         1.68 o                         
   7   7   0          9.25          6.46         1.16 o                         
   8   7   0         36.69         36.51         2.37 o                         
   9   7   0          7.97          9.39         1.76 o                         
  10   7   0          1.73          4.51         1.48 o                         
  11   7   0          3.03         -0.03         1.72 o                         
   0   8   0         35.06         39.13         1.84 o                         
   1   8   0          0.74          1.07         0.45 o                         
   2   8   0          0.87          0.36         0.57 o                         
   3   8   0          6.73          6.35         1.17 o                         
   4   8   0         49.52         55.71         1.64 o                         
   5   8   0          9.39         11.22         1.49 o                         
   6   8   0          0.08         -0.13         1.17 o                         
   7   8   0          8.53          9.99         1.31 o                         
   8   8   0          1.50          3.10         1.20 o                         
   9   8   0         24.14         26.52         2.28 o                         
  10   8   0          1.27          0.31         1.44 o                         
   1   9   0          6.77          8.62         0.90 o                         
   2   9   0         42.80         48.92         1.94 o                         
   3   9   0         22.51         25.82         1.29 o                         
   4   9   0          0.01          0.43         0.67 o                         
   5   9   0         11.70         11.30         1.04 o                         
   6   9   0          0.05          0.38         0.79 o                         
   7   9   0          4.99          0.93         0.99 o                         
   8   9   0          0.38          0.34         1.10 o                         
   9   9   0          0.00         -0.45         1.34 o                         
   0  10   0         24.59         26.52         2.30 o                         
   1  10   0          0.63          0.24         0.55 o                         
   2  10   0         44.31         45.60         1.62 o                         
   3  10   0          0.09          0.40         0.62 o                         
   4  10   0          9.95          7.65         1.08 o                         
   5  10   0          0.23          1.84         1.22 o                         
   6  10   0          0.03          0.17         0.97 o                         
   7  10   0          2.26          4.34         1.13 o                         
   8  10   0          4.62          4.59         1.46 o                         
   1  11   0          9.63          9.12         1.09 o                         
   2  11   0          1.75          1.02         0.94 o                         
   3  11   0          0.11         -0.31         0.79 o                         
   4  11   0         11.14          7.79         1.61 o                         
   5  11   0          1.05          0.30         1.01 o                         
   6  11   0          3.46          3.88         1.90 o                         
   0  12   0         24.03         29.03         2.49 o                         
   1  12   0          9.88          8.60         1.11 o                         
   2  12   0          0.02         -1.34         1.34 o                         
   3  12   0          4.03          3.47         0.82 o                         
   4  12   0          4.20          4.35         1.06 o                         
 -13   0   1         12.32         15.45         3.15 o                         
 -11   0   1         18.68         20.43         2.84 o                         
  -9   0   1         31.72         29.62         2.51 o                         
  -7   0   1        215.65        183.71         3.15 o                         
  -5   0   1        195.11        166.71         2.85 o                         
  -3   0   1       1029.01       1170.65        13.27 o                         
  -1   0   1         10.07          7.18         0.61 o                         
   1   0   1       2874.24       2343.08        65.64 o                         
   3   0   1        158.40        118.60         2.41 o                         
   5   0   1       1078.61       1171.77        12.67 o                         
   7   0   1          0.07         -0.85         0.85 o                         
   9   0   1        117.27        120.32         3.46 o                         
  11   0   1          1.94          3.37         1.94 o                         
  13   0   1          1.90          5.26         2.55 o                         
 -13   1   1          1.14          2.95         1.82 o                         
 -12   1   1          0.27          1.91         1.31 o                         
 -11   1   1          9.48         11.71         1.36 o                         
 -10   1   1         11.81          9.49         1.13 o                         
  -9   1   1         95.64         85.31         2.19 o                         
  -8   1   1        370.31        353.72         4.04 o                         
  -7   1   1          2.10          0.67         0.42 o                         
  -6   1   1        126.48         98.11         1.48 o                         
  -5   1   1        110.49        136.41         1.73 o                         
  -4   1   1       1566.77       1799.82        18.73 o                         
  -3   1   1       1069.56       1103.27        10.22 o                         
  -2   1   1        223.72        280.58         3.05 o                         
  -1   1   1        979.94        579.30       177.97 o                         
   0   1   1        227.52        235.61         2.98 o                         
   1   1   1       3322.94       3424.85        42.14 o                         
   2   1   1      12548.11      12633.84       150.34 o                         
   3   1   1         98.93        126.28         1.58 o                         
   4   1   1       1062.49       1043.05         9.96 o                         
   5   1   1        150.84        151.69         1.94 o                         
   6   1   1         10.02          7.24         0.54 o                         
   7   1   1        164.71        146.61         2.03 o                         
   8   1   1         33.15         36.72         1.19 o                         
   9   1   1         16.62         17.05         1.20 o                         
  10   1   1          0.33         -0.40         0.84 o                         
  11   1   1         48.93         52.27         3.72 o                         
  12   1   1         11.30         15.21         1.82 o                         
  13   1   1          0.73          2.09         1.75 o                         
 -13   2   1         12.77         15.07         2.45 o                         
 -12   2   1         27.55         31.82         3.20 o                         
 -11   2   1          6.39          3.73         1.47 o                         
 -10   2   1          5.43          4.41         0.90 o                         
  -9   2   1          5.42          3.87         0.73 o                         
  -8   2   1        106.19         93.26         1.71 o                         
  -7   2   1          0.84         -0.16         0.44 o                         
  -6   2   1         77.51         74.86         1.34 o                         
  -5   2   1        434.86        423.77         4.02 o                         
  -4   2   1        726.24        780.61         6.83 o                         
  -3   2   1          0.09         -0.27         0.27 o                         
  -2   2   1       1485.08       1568.15        25.33 o                         
  -1   2   1       7444.50       7533.67        77.99 o                         
   0   2   1       9073.11       9611.51        79.03 o                         
   1   2   1          3.24          0.67         0.30 o                         
   2   2   1       1188.26       1210.78        15.90 o                         
   3   2   1       4176.81       4246.92        37.90 o                         
   4   2   1        111.25         98.53         1.57 o                         
   5   2   1        742.54        686.38         6.74 o                         
   6   2   1        106.11         93.66         1.58 o                         
   7   2   1        132.44        133.52         2.21 o                         
   8   2   1        119.74        136.38         2.67 o                         
   9   2   1          4.88          3.35         0.76 o                         
  10   2   1         16.67         19.75         1.24 o                         
  11   2   1         22.61         25.76         1.68 o                         
  12   2   1          7.74          6.83         1.54 o                         
  13   2   1          0.07         -1.46         2.38 o                         
 -13   3   1          0.71         -1.95         1.95 o                         
 -12   3   1         41.98         48.24         3.04 o                         
 -11   3   1         10.77         10.15         1.49 o                         
 -10   3   1         46.15         47.49         2.07 o                         
  -9   3   1         28.81         28.25         1.24 o                         
  -8   3   1         24.89         18.87         1.07 o                         
  -7   3   1         94.55         83.62         1.58 o                         
  -6   3   1         29.38         26.38         0.87 o                         
  -5   3   1        636.94        626.40         6.17 o                         
  -4   3   1          4.63          7.29         0.54 o                         
  -3   3   1         41.16         55.53         2.04 o                         
  -2   3   1        559.56        606.01         7.08 o                         
  -1   3   1       3123.74       3524.23        39.47 o                         
   0   3   1         83.91         81.88         1.10 o                         
   1   3   1        236.57        269.66         4.42 o                         
   2   3   1        683.68        664.93         7.04 o                         
   3   3   1        698.50        748.12         6.95 o                         
   4   3   1         14.08         18.16         0.75 o                         
   5   3   1        145.64        150.60         2.41 o                         
   6   3   1        197.87        190.99         2.50 o                         
   7   3   1        134.69        121.73         2.08 o                         
   8   3   1        762.31        773.54         7.97 o                         
   9   3   1        207.12        205.20         3.52 o                         
  10   3   1         33.31         34.04         1.52 o                         
  11   3   1          7.93          7.83         1.47 o                         
  12   3   1          2.26          4.34         1.62 o                         
  13   3   1          4.37          8.89         3.28 o                         
 -12   4   1          0.03         -0.59         1.35 o                         
 -11   4   1         25.88         32.52         2.14 o                         
 -10   4   1         31.79         30.58         1.76 o                         
  -9   4   1         14.54         15.15         1.45 o                         
  -8   4   1         37.27         37.00         1.74 o                         
  -7   4   1        243.94        209.35         3.25 o                         
  -6   4   1        118.27        127.30         2.25 o                         
  -5   4   1         90.07         86.96         7.68 o                         
  -4   4   1         50.36         55.80         1.16 o                         
  -3   4   1         45.58         41.96         0.98 o                         
  -2   4   1        238.12        263.27         2.82 o                         
  -1   4   1         58.28         62.05         0.96 o                         
   0   4   1         17.11         25.58         0.68 o                         
   1   4   1        145.88        127.40         1.77 o                         
   2   4   1        203.15        192.43         3.87 o                         
   3   4   1         53.33         41.05         0.99 o                         
   4   4   1        227.18        263.36         3.09 o                         
   5   4   1        228.71        221.86         6.28 o                         
   6   4   1         60.24         68.78         1.77 o                         
   7   4   1        240.76        215.89         3.75 o                         
   8   4   1          0.11          0.61         0.79 o                         
   9   4   1          0.61          1.41         0.87 o                         
  10   4   1          0.14          0.56         1.09 o                         
  11   4   1         14.90         17.54         1.68 o                         
  12   4   1          3.75          3.68         1.66 o                         
 -12   5   1          0.16         -0.74         2.82 o                         
 -11   5   1          4.82          4.45         1.79 o                         
 -10   5   1         27.75         23.03         2.05 o                         
  -9   5   1          5.47          6.57         1.20 o                         
  -8   5   1         42.66         46.90         2.15 o                         
  -7   5   1        158.76        149.20         2.88 o                         
  -6   5   1          9.71         14.05         0.94 o                         
  -5   5   1        645.42        647.53         6.97 o                         
  -4   5   1         54.34         59.06         4.08 o                         
  -3   5   1        473.37        459.36        31.81 o                         
  -2   5   1        134.99        154.82         1.98 o                         
  -1   5   1        786.36        859.47         7.28 o                         
   0   5   1          2.25          8.33         0.37 o                         
   1   5   1        308.78        295.09         3.68 o                         
   2   5   1        247.29        229.39         2.72 o                         
   3   5   1        253.45        247.56        16.70 o                         
   4   5   1        234.27        249.71         3.27 o                         
   5   5   1          0.01         -0.01         0.40 o                         
   6   5   1         19.13         20.99         1.17 o                         
   7   5   1          6.34          4.76         0.82 o                         
   8   5   1         32.04         27.57         1.55 o                         
   9   5   1          6.09          5.08         1.29 o                         
  10   5   1         12.38          9.81         1.92 o                         
  11   5   1         11.62         15.08         2.19 o                         
  12   5   1          3.06          3.56         2.26 o                         
 -11   6   1         15.94         20.05         2.58 o                         
 -10   6   1          6.89          8.94         1.60 o                         
  -9   6   1        117.85        139.75         5.71 o                         
  -8   6   1          6.77          5.74         1.04 o                         
  -7   6   1         52.56         58.87         2.40 o                         
  -6   6   1        104.11         98.60         2.59 o                         
  -5   6   1        119.70        116.79         2.31 o                         
  -4   6   1        165.29        165.51         2.77 o                         
  -3   6   1          1.89          2.77         0.41 o                         
  -2   6   1         77.70         71.11         1.58 o                         
  -1   6   1          4.43          2.81         0.26 o                         
   0   6   1        379.88        395.62         3.87 o                         
   1   6   1         63.59         69.27         1.35 o                         
   2   6   1         34.20         37.67         0.86 o                         
   3   6   1         33.11         31.95         0.96 o                         
   4   6   1          1.23          1.29         0.44 o                         
   5   6   1        243.12        245.10         3.70 o                         
   6   6   1         24.62         18.06         1.37 o                         
   7   6   1         25.57         28.01         1.61 o                         
   8   6   1          0.21         -0.33         0.90 o                         
   9   6   1         11.42         14.53         2.06 o                         
  10   6   1          6.17          5.69         1.63 o                         
  11   6   1          1.26          1.20         2.97 o                         
 -11   7   1         28.90         34.28         4.34 o                         
 -10   7   1          0.01         -0.12         1.86 o                         
  -9   7   1          6.41          5.49         1.34 o                         
  -8   7   1         10.69         13.19         1.58 o                         
  -7   7   1         20.04         13.73         1.47 o                         
  -6   7   1         27.13         21.53         1.56 o                         
  -5   7   1          6.79          6.67         0.79 o                         
  -4   7   1        131.29        133.95         2.31 o                         
  -3   7   1        170.18        174.03         2.34 o                         
  -2   7   1          2.23          1.63         0.33 o                         
  -1   7   1         66.18         65.07         1.07 o                         
   0   7   1        275.46        303.02         3.18 o                         
   1   7   1        185.41        192.81         2.78 o                         
   2   7   1        170.53        189.50         3.13 o                         
   3   7   1          8.72         12.18         0.71 o                         
   4   7   1         52.36         51.30         1.49 o                         
   5   7   1         47.48         43.40         1.67 o                         
   6   7   1          5.00          3.32         1.15 o                         
   7   7   1          4.30          2.07         0.97 o                         
   8   7   1          2.45          2.98         1.13 o                         
   9   7   1          0.53          0.85         1.44 o                         
  10   7   1         12.94         13.96         1.87 o                         
  11   7   1          0.27         -1.41         1.68 o                         
 -10   8   1         55.97         66.48         3.94 o                         
  -9   8   1          0.65          2.25         1.29 o                         
  -8   8   1          0.53          0.01         1.03 o                         
  -7   8   1          9.85         11.89         1.51 o                         
  -6   8   1          0.01          0.68         0.79 o                         
  -5   8   1         18.01         14.52         1.17 o                         
  -4   8   1          0.63         -0.32         0.51 o                         
  -3   8   1          0.25          0.48         0.40 o                         
  -2   8   1         16.38         15.43         0.75 o                         
  -1   8   1          4.03          4.38         0.52 o                         
   0   8   1         35.20         35.56         0.97 o                         
   1   8   1         37.16         45.00         1.56 o                         
   2   8   1         42.16         39.45         1.69 o                         
   3   8   1          0.34          0.33         0.54 o                         
   4   8   1         45.75         39.53         1.53 o                         
   5   8   1          2.58          1.27         0.85 o                         
   6   8   1         10.61          8.34         1.19 o                         
   7   8   1          0.00         -0.85         0.85 o                         
   8   8   1          1.91          3.31         1.20 o                         
   9   8   1          0.19          2.84         1.32 o                         
  10   8   1         25.25         27.70         2.48 o                         
  -9   9   1          5.18          5.33         1.63 o                         
  -8   9   1          0.25         -1.05         1.05 o                         
  -7   9   1         14.08         13.95         2.02 o                         
  -6   9   1          3.19          2.39         0.92 o                         
  -5   9   1         12.08         10.98         1.07 o                         
  -4   9   1          5.14          4.41         0.95 o                         
  -3   9   1         11.76         11.66         0.97 o                         
  -2   9   1          3.64          2.86         0.59 o                         
  -1   9   1         50.76         52.58         1.35 o                         
   0   9   1          0.05          0.18         0.44 o                         
   1   9   1         23.67         30.35         1.38 o                         
   2   9   1         29.55         27.90         1.54 o                         
   3   9   1        146.61        162.46         3.10 o                         
   4   9   1          2.03          2.19         0.79 o                         
   5   9   1          1.15         -0.21         0.85 o                         
   6   9   1          6.06          5.16         1.07 o                         
   7   9   1          0.09          0.51         0.94 o                         
   8   9   1          0.08          0.02         1.07 o                         
   9   9   1         19.45         21.78         2.51 o                         
  -8  10   1          0.30          0.18         1.21 o                         
  -7  10   1          3.05          3.14         1.08 o                         
  -6  10   1         21.09         23.56         1.54 o                         
  -5  10   1          0.03         -0.77         0.83 o                         
  -4  10   1          4.20          1.82         0.85 o                         
  -3  10   1          0.01         -0.31         0.69 o                         
  -2  10   1          3.97          3.35         0.64 o                         
  -1  10   1          7.87          9.60         0.99 o                         
   0  10   1          2.44          1.86         0.87 o                         
   1  10   1          0.42          0.24         0.56 o                         
   2  10   1          0.00          0.52         0.76 o                         
   3  10   1          1.21          2.20         0.72 o                         
   4  10   1          0.21         -0.64         0.76 o                         
   5  10   1          9.80          6.25         1.09 o                         
   6  10   1          0.00         -0.66         0.66 o                         
   7  10   1          2.48          2.13         1.03 o                         
   8  10   1          5.09          6.42         1.68 o                         
  -6  11   1          0.82          0.78         1.21 o                         
  -5  11   1          1.94          1.38         1.86 o                         
  -4  11   1          9.16          8.89         1.17 o                         
  -3  11   1         26.44         25.90         1.47 o                         
  -2  11   1         10.68         11.36         1.16 o                         
  -1  11   1         20.38         21.33         1.58 o                         
   0  11   1          1.12         -0.19         1.27 o                         
   1  11   1          2.48          2.48         1.20 o                         
   2  11   1          0.00         -0.19         1.42 o                         
   3  11   1          1.04         -0.77         0.81 o                         
   4  11   1          0.34          1.04         0.80 o                         
   5  11   1          0.28         -0.09         0.95 o                         
   6  11   1          0.17         -0.05         1.23 o                         
  -4  12   1          0.26         -0.59         0.87 o                         
  -3  12   1          0.01          0.57         0.85 o                         
  -2  12   1          6.48          9.60         1.25 o                         
  -1  12   1          3.58          2.28         1.49 o                         
   0  12   1          0.06         -0.14         0.81 o                         
   1  12   1          6.88          6.02         1.65 o                         
   2  12   1          0.15         -0.75         1.67 o                         
   3  12   1          0.17          0.79         1.02 o                         
   4  12   1          3.58          1.93         0.98 o                         
 -12   0   2          7.61          9.77         2.17 o                         
 -10   0   2         43.68         45.04         2.41 o                         
  -8   0   2          0.05         -0.18         0.73 o                         
  -6   0   2        165.88        149.73         2.63 o                         
  -4   0   2      12261.82      12079.78       159.91 o                         
  -2   0   2        451.19        481.20         7.87 o                         
   0   0   2       1777.48       1783.14        35.02 o                         
   2   0   2        202.17        198.62         3.32 o                         
   4   0   2       4768.00       4740.05        50.97 o                         
   6   0   2          0.75          0.50         0.48 o                         
   8   0   2         75.84         79.91         2.32 o                         
  10   0   2         23.83         24.63         2.07 o                         
  12   0   2          0.17         -1.06         1.90 o                         
 -13   1   2          1.25          4.28         1.90 o                         
 -12   1   2          0.01          0.56         1.16 o                         
 -11   1   2          4.71          3.56         1.12 o                         
 -10   1   2          5.57          8.40         1.02 o                         
  -9   1   2         37.99         42.21         1.94 o                         
  -8   1   2         51.60         45.81         1.36 o                         
  -7   1   2         25.41         22.25         0.94 o                         
  -6   1   2         18.62         17.81         0.67 o                         
  -5   1   2        393.82        360.53         3.11 o                         
  -4   1   2        445.69        530.60         5.35 o                         
  -3   1   2       2121.21       2125.00        19.19 o                         
  -2   1   2       3389.65       3678.55        34.98 o                         
  -1   1   2       9204.20       9800.24       115.21 o                         
   0   1   2       3373.79       3566.90        68.14 o                         
   1   1   2        800.67        819.23         8.57 o                         
   2   1   2        468.23        456.77         4.85 o                         
   3   1   2        709.66        751.84         6.75 o                         
   4   1   2        397.30        367.67         4.04 o                         
   5   1   2        244.16        218.42         2.40 o                         
   6   1   2          1.23          2.74         0.51 o                         
   7   1   2        182.53        170.68         2.24 o                         
   8   1   2        300.67        287.79         4.22 o                         
   9   1   2         16.55         15.84         1.10 o                         
  10   1   2          0.47         -0.20         0.86 o                         
  11   1   2         37.31         38.96         2.87 o                         
  12   1   2          8.13          4.18         1.57 o                         
  13   1   2          0.03          0.43         1.62 o                         
 -13   2   2          0.12          1.87         2.21 o                         
 -12   2   2          3.46          5.01         1.37 o                         
 -11   2   2          3.17          2.37         1.03 o                         
 -10   2   2         58.26         58.32         2.91 o                         
  -9   2   2         66.91         56.64         2.46 o                         
  -8   2   2        339.83        272.73         3.42 o                         
  -7   2   2         82.18         80.72         1.50 o                         
  -6   2   2        331.44        340.04         3.54 o                         
  -5   2   2        350.69        413.77         3.95 o                         
  -3   2   2         47.26         57.85         0.92 o                         
  -2   2   2       2633.08       2786.77        44.34 o                         
  -1   2   2      10723.52      11041.74       124.70 o                         
   0   2   2       5939.21       5951.16        57.65 o                         
   1   2   2       1241.67       1364.44        12.72 o                         
   2   2   2       1965.27       1988.60        53.03 o                         
   3   2   2       1530.78       1627.11        15.16 o                         
   4   2   2        156.16        143.02         2.07 o                         
   5   2   2         37.97         51.79         1.11 o                         
   6   2   2         40.81         31.37         1.08 o                         
   7   2   2         32.00         24.09         1.15 o                         
   8   2   2         48.93         46.94         1.76 o                         
   9   2   2        138.34        138.96         3.82 o                         
  10   2   2         13.96         16.16         1.21 o                         
  11   2   2          3.09          4.47         1.16 o                         
  12   2   2          4.20          7.58         1.45 o                         
  13   2   2          0.09          5.75         2.97 o                         
 -13   3   2          1.08          0.89         2.06 o                         
 -12   3   2          8.07         11.60         1.88 o                         
 -11   3   2          0.34         -0.97         1.02 o                         
 -10   3   2         10.19         10.17         1.29 o                         
  -9   3   2          6.01          5.76         0.75 o                         
  -8   3   2         22.64         24.34         1.10 o                         
  -7   3   2         17.45         23.27         0.93 o                         
  -6   3   2          3.42          3.62         0.43 o                         
  -5   3   2        456.18        472.99         4.89 o                         
  -4   3   2        514.47        586.08         6.04 o                         
  -3   3   2       1434.94       1384.48        14.57 o                         
  -2   3   2        572.06        626.85         9.55 o                         
  -1   3   2       3301.78       3527.78        48.65 o                         
   0   3   2        106.02        106.75         2.10 o                         
   2   3   2         50.50         52.16         0.86 o                         
   3   3   2        504.16        590.97         5.65 o                         
   4   3   2        451.87        415.33         4.38 o                         
   5   3   2        161.61        130.32         1.79 o                         
   6   3   2         42.25         38.37         1.15 o                         
   7   3   2        342.77        321.97         3.93 o                         
   8   3   2         61.61         63.82         1.84 o                         
   9   3   2         81.40         72.61         2.10 o                         
  10   3   2          0.12         -0.54         0.73 o                         
  11   3   2          4.51          7.66         1.26 o                         
  12   3   2         11.26         13.27         2.20 o                         
 -12   4   2          1.62         -0.39         1.38 o                         
 -11   4   2          1.95          1.41         1.18 o                         
 -10   4   2         10.67         12.70         1.30 o                         
  -9   4   2         68.63         77.46         2.69 o                         
  -8   4   2         90.07         98.27         2.47 o                         
  -7   4   2          2.72         -0.41         0.54 o                         
  -6   4   2        199.74        195.65         3.39 o                         
  -5   4   2         46.08         37.78         1.34 o                         
  -4   4   2         40.11         54.55         1.25 o                         
  -3   4   2        591.96        586.64         5.78 o                         
  -2   4   2         25.26         23.41         0.60 o                         
  -1   4   2       4754.59       5083.35        38.21 o                         
   0   4   2        158.60        136.62         1.65 o                         
   1   4   2        463.46        483.50         4.98 o                         
   2   4   2        426.13        461.35         4.83 o                         
   3   4   2        163.03        167.57         2.36 o                         
   4   4   2        426.79        436.20         4.84 o                         
   5   4   2          1.76          0.99         0.36 o                         
   6   4   2         11.88         16.43         1.03 o                         
   7   4   2          9.68          4.90         0.81 o                         
   8   4   2        467.08        470.49         6.38 o                         
   9   4   2          0.38          1.33         0.94 o                         
  10   4   2         26.19         31.37         2.62 o                         
  11   4   2          1.45          3.64         1.46 o                         
  12   4   2         16.14         19.72         2.43 o                         
 -12   5   2          0.14          0.39         2.00 o                         
 -11   5   2         36.08         41.71         3.06 o                         
 -10   5   2         78.24         73.99         3.32 o                         
  -9   5   2         36.62         40.19         2.14 o                         
  -8   5   2         25.77         33.94         1.82 o                         
  -7   5   2        112.16        122.22         2.77 o                         
  -6   5   2         35.63         34.34         1.35 o                         
  -5   5   2        246.26        234.68         3.46 o                         
  -4   5   2         16.55         17.38         0.88 o                         
  -3   5   2        723.96        753.55         8.26 o                         
  -2   5   2          0.30          1.07         0.27 o                         
  -1   5   2        960.67       1011.10         8.47 o                         
   0   5   2        188.95        198.47         2.06 o                         
   1   5   2         15.39         13.03         0.65 o                         
   2   5   2         86.49         93.78         1.98 o                         
   3   5   2         49.84         55.99         1.17 o                         
   4   5   2         18.12         18.66         0.88 o                         
   5   5   2         13.20         15.34         0.98 o                         
   6   5   2        102.47        109.23         2.28 o                         
   7   5   2         22.00         24.16         1.39 o                         
   8   5   2         21.16         18.96         1.46 o                         
   9   5   2          1.56          1.27         1.09 o                         
  10   5   2         15.69         17.42         2.25 o                         
  11   5   2          4.95          8.15         2.27 o                         
  12   5   2          0.06         -1.91         1.91 o                         
 -12   6   2          7.05          8.64         2.71 o                         
 -11   6   2         28.25         37.83         3.00 o                         
 -10   6   2         17.65         16.80         1.90 o                         
  -9   6   2          9.29          6.55         1.35 o                         
  -8   6   2          5.29          5.38         1.04 o                         
  -7   6   2          4.92          4.19         1.03 o                         
  -6   6   2         71.76         74.95         2.14 o                         
  -5   6   2          3.00          0.95         0.57 o                         
  -4   6   2        241.33        250.34         3.39 o                         
  -3   6   2         64.01         59.12         1.39 o                         
  -2   6   2        131.19        122.40         1.45 o                         
  -1   6   2         65.90         53.17         0.88 o                         
   0   6   2          6.88          9.01         0.50 o                         
   1   6   2        332.68        339.52         4.08 o                         
   2   6   2         16.68         16.36         0.75 o                         
   3   6   2         87.09         92.58         1.36 o                         
   4   6   2         14.28         13.89         0.82 o                         
   5   6   2         26.30         26.66         1.37 o                         
   6   6   2        137.86        128.58         3.04 o                         
   7   6   2          5.00          4.86         0.97 o                         
   8   6   2          0.14         -0.87         0.87 o                         
   9   6   2         13.02          9.52         1.47 o                         
  10   6   2         19.03         24.08         2.36 o                         
  11   6   2          1.11          1.75         2.02 o                         
 -11   7   2         21.30         27.11         2.87 o                         
 -10   7   2          8.55         10.05         1.70 o                         
  -9   7   2          0.11          0.80         1.09 o                         
  -8   7   2          0.00          0.65         0.95 o                         
  -7   7   2         32.12         33.10         2.08 o                         
  -6   7   2         33.22         29.28         1.68 o                         
  -5   7   2        109.39        117.73         2.55 o                         
  -4   7   2        150.05        146.95         2.59 o                         
  -3   7   2         26.60         30.61         0.93 o                         
  -2   7   2        104.30        106.05         1.42 o                         
  -1   7   2         31.74         34.63         0.72 o                         
   0   7   2        301.27        306.51         3.41 o                         
   1   7   2         38.30         43.57         1.21 o                         
   2   7   2        452.95        482.48         7.02 o                         
   3   7   2         18.86         22.95         0.82 o                         
   4   7   2        140.08        137.90         2.63 o                         
   5   7   2          8.24         12.22         1.04 o                         
   6   7   2          0.03         -0.66         0.66 o                         
   7   7   2          2.77          1.19         0.95 o                         
   8   7   2          0.20         -0.99         0.99 o                         
   9   7   2          0.62         -0.88         1.09 o                         
  10   7   2          0.02         -1.03         1.27 o                         
  11   7   2          1.20         -1.63         1.96 o                         
 -10   8   2          1.87          2.87         1.69 o                         
  -9   8   2          0.21         -1.11         1.19 o                         
  -8   8   2          7.28          6.33         1.33 o                         
  -7   8   2          0.00         -0.68         0.84 o                         
  -6   8   2          1.82          1.56         0.83 o                         
  -5   8   2          0.13         -0.69         0.69 o                         
  -4   8   2          7.95          7.04         0.87 o                         
  -3   8   2        114.70        116.54         1.88 o                         
  -2   8   2         12.25         13.03         0.97 o                         
  -1   8   2         45.68         44.52         0.84 o                         
   0   8   2          6.24          7.00         0.60 o                         
   1   8   2          4.04          3.49         0.64 o                         
   2   8   2          2.80          1.92         0.71 o                         
   3   8   2        108.22        114.62         2.35 o                         
   4   8   2         75.96         79.72         3.23 o                         
   5   8   2        231.43        248.86         4.45 o                         
   6   8   2          4.40          3.37         1.03 o                         
   7   8   2         27.27         21.69         2.44 o                         
   8   8   2          0.34          0.37         1.07 o                         
   9   8   2          8.48         10.26         1.69 o                         
  10   8   2          1.90          1.33         1.47 o                         
  -9   9   2          1.03          0.16         1.35 o                         
  -8   9   2          1.69          2.04         1.20 o                         
  -7   9   2         12.76          8.74         1.41 o                         
  -6   9   2          0.06         -0.77         0.77 o                         
  -5   9   2          0.07          0.01         0.66 o                         
  -4   9   2          5.27          5.45         0.93 o                         
  -3   9   2          5.69          6.28         1.01 o                         
  -2   9   2         35.48         36.19         1.36 o                         
  -1   9   2         23.93         27.17         1.28 o                         
   0   9   2         29.38         28.16         1.38 o                         
   1   9   2          0.22         -0.60         0.78 o                         
   2   9   2        161.34        170.41         3.48 o                         
   3   9   2          4.84          3.80         1.39 o                         
   4   9   2         18.09         17.04         1.36 o                         
   5   9   2          5.61          4.41         0.91 o                         
   6   9   2          0.03         -0.91         0.91 o                         
   7   9   2          0.92          0.33         0.98 o                         
   8   9   2          1.71          0.29         1.10 o                         
   9   9   2          1.83          3.10         1.47 o                         
  -8  10   2          0.13          0.11         1.57 o                         
  -7  10   2          1.43          2.20         1.29 o                         
  -6  10   2          1.00          1.59         1.07 o                         
  -5  10   2          0.00         -0.53         0.86 o                         
  -4  10   2          5.90          4.20         0.98 o                         
  -3  10   2         22.41         18.62         1.30 o                         
  -2  10   2         45.82         51.99         1.61 o                         
  -1  10   2          7.65         11.41         1.05 o                         
   0  10   2          0.67          0.97         0.65 o                         
   1  10   2          2.70          2.39         0.79 o                         
   2  10   2          2.58          2.95         0.97 o                         
   3  10   2          0.34          0.70         1.16 o                         
   4  10   2         17.83         21.22         1.55 o                         
   5  10   2          0.03         -0.38         1.06 o                         
   6  10   2          1.48          1.07         1.65 o                         
   7  10   2          1.08          2.85         1.04 o                         
   8  10   2          0.11         -0.71         1.43 o                         
  -6  11   2          1.01          0.05         1.18 o                         
  -5  11   2          2.87          1.66         1.13 o                         
  -4  11   2          7.09          5.47         1.64 o                         
  -3  11   2          6.07          6.37         0.94 o                         
  -2  11   2         11.09         10.48         1.18 o                         
  -1  11   2          3.76          1.35         1.05 o                         
   0  11   2          8.79          8.71         1.02 o                         
   1  11   2          7.67          6.38         2.63 o                         
   2  11   2          0.26         -0.88         0.88 o                         
   3  11   2          2.55          2.69         0.76 o                         
   4  11   2          1.40          1.90         0.88 o                         
   5  11   2          0.57          1.11         1.02 o                         
   6  11   2          0.17         -0.33         1.25 o                         
  -4  12   2          0.01          0.26         0.93 o                         
  -3  12   2          3.72          3.82         1.09 o                         
  -2  12   2          0.47          0.55         0.93 o                         
  -1  12   2          9.87         11.72         1.39 o                         
   0  12   2          6.80          8.07         1.12 o                         
   1  12   2          3.11          2.55         1.66 o                         
   2  12   2          0.79         -0.48         1.36 o                         
   3  12   2          0.18          0.17         1.09 o                         
 -13   0   3         36.62         48.53         5.69 o                         
 -11   0   3         12.25         12.70         2.39 o                         
  -9   0   3          2.08          2.36         1.21 o                         
  -7   0   3         84.12         87.27         2.07 o                         
  -5   0   3        964.46       1145.08        12.39 o                         
  -3   0   3        404.35        378.42         5.33 o                         
  -1   0   3       2135.62       2228.78        24.67 o                         
   1   0   3        202.28        187.72         4.48 o                         
   3   0   3          9.02          6.90         1.18 o                         
   5   0   3       2315.20       2326.98        28.57 o                         
   7   0   3          1.15         -0.69         1.00 o                         
   9   0   3         14.03         11.45         1.44 o                         
  11   0   3         79.08         91.09         5.38 o                         
  13   0   3          0.68         -0.97         2.78 o                         
 -13   1   3          7.30          8.70         2.05 o                         
 -12   1   3         15.79         17.85         1.79 o                         
 -11   1   3          2.54          2.98         1.05 o                         
 -10   1   3         38.79         37.51         1.67 o                         
  -9   1   3          3.29          2.27         0.70 o                         
  -8   1   3          2.31         -0.25         0.58 o                         
  -7   1   3          5.83          2.60         0.53 o                         
  -6   1   3        425.71        452.72         4.07 o                         
  -5   1   3        107.01         99.72         1.29 o                         
  -4   1   3       1386.84       1386.22        10.45 o                         
  -3   1   3         40.90         40.05         0.73 o                         
  -2   1   3       4596.96       4751.46        46.68 o                         
  -1   1   3       2001.15       2183.85        34.98 o                         
   0   1   3       1319.09       1336.61        25.28 o                         
   1   1   3        712.23        758.25         7.53 o                         
   2   1   3       3866.41       3955.00        40.40 o                         
   3   1   3         12.27          6.35         0.43 o                         
   4   1   3        248.75        244.53         2.95 o                         
   5   1   3          7.87          6.87         0.46 o                         
   6   1   3          0.48          0.04         0.21 o                         
   7   1   3       2273.66       2227.69        18.71 o                         
   8   1   3         20.12         19.17         1.53 o                         
   9   1   3          0.94          0.76         0.68 o                         
  10   1   3          0.29         -0.28         0.87 o                         
  11   1   3         39.61         44.26         2.62 o                         
  12   1   3          4.20          1.12         1.58 o                         
  13   1   3          0.91          1.78         2.02 o                         
 -13   2   3          0.35         -1.22         2.31 o                         
 -12   2   3          5.74          8.78         2.27 o                         
 -11   2   3          1.54          1.73         1.03 o                         
 -10   2   3          2.56          0.79         0.76 o                         
  -9   2   3         30.86         26.81         1.30 o                         
  -8   2   3         20.00         14.72         0.89 o                         
  -7   2   3         99.97         93.71         1.57 o                         
  -6   2   3         30.18         34.12         0.92 o                         
  -5   2   3        590.59        571.38         5.15 o                         
  -4   2   3       1409.82       1527.52        12.21 o                         
  -3   2   3        630.33        590.62         6.16 o                         
  -2   2   3       3611.97       3792.04        42.58 o                         
  -1   2   3      42951.17      41186.25      1135.93 o                         
   0   2   3        127.94        149.34         2.34 o                         
   1   2   3        724.99        710.37         8.45 o                         
   2   2   3        860.78        944.20         9.94 o                         
   3   2   3        375.68        407.95         4.06 o                         
   4   2   3         84.40        112.00         1.45 o                         
   5   2   3        639.38        632.52         6.14 o                         
   6   2   3         38.69         35.21         1.09 o                         
   7   2   3          2.21          2.07         0.85 o                         
   8   2   3          3.22          3.39         0.82 o                         
   9   2   3         16.25         16.85         1.25 o                         
  10   2   3         14.49         15.28         1.27 o                         
  11   2   3          5.09          3.71         1.80 o                         
  12   2   3          0.02          0.90         1.17 o                         
  13   2   3          0.41         -1.72         2.56 o                         
 -13   3   3         23.18         25.43         3.37 o                         
 -12   3   3         31.03         35.58         2.55 o                         
 -11   3   3         14.52         11.40         1.51 o                         
 -10   3   3         12.06          9.57         1.32 o                         
  -9   3   3          1.48         -0.38         0.63 o                         
  -8   3   3         29.36         20.09         0.95 o                         
  -7   3   3          0.13         -0.38         0.38 o                         
  -6   3   3         59.53         53.21         1.12 o                         
  -5   3   3          0.73          0.14         0.34 o                         
  -4   3   3        253.35        253.29         3.06 o                         
  -3   3   3         24.68         24.60         0.77 o                         
  -2   3   3         82.19         84.68         1.80 o                         
  -1   3   3        367.34        373.93         5.99 o                         
   1   3   3          0.26          0.69         0.45 o                         
   2   3   3        712.12        679.02         6.29 o                         
   3   3   3        467.62        496.13         4.87 o                         
   4   3   3       1185.14       1278.26        11.71 o                         
   5   3   3        236.42        251.76         2.81 o                         
   6   3   3          7.56          8.54         0.81 o                         
   7   3   3          2.03          1.67         0.84 o                         
   8   3   3         65.38         74.16         2.24 o                         
   9   3   3         61.02         57.27         2.43 o                         
  10   3   3         12.61         17.21         1.33 o                         
  11   3   3          8.31         12.49         1.41 o                         
  12   3   3          3.14          0.38         1.69 o                         
 -12   4   3          8.62          9.25         1.71 o                         
 -11   4   3          1.71          2.97         1.24 o                         
 -10   4   3         23.35         20.41         1.67 o                         
  -9   4   3         15.19         13.64         1.38 o                         
  -8   4   3        452.90        418.64         5.80 o                         
  -7   4   3          2.70          2.80         0.67 o                         
  -6   4   3         88.70         85.76         1.81 o                         
  -5   4   3         22.28         20.56         1.27 o                         
  -4   4   3         25.22         33.34         0.96 o                         
  -3   4   3       1345.93       1448.82        13.73 o                         
  -2   4   3       1247.25       1298.63        11.03 o                         
  -1   4   3         26.19         18.38         0.55 o                         
   0   4   3         45.57         52.15         0.91 o                         
   1   4   3        653.50        664.37         7.49 o                         
   2   4   3        191.36        209.12         2.38 o                         
   3   4   3          0.83         -0.19         0.22 o                         
   4   4   3         32.66         33.62         0.98 o                         
   5   4   3         12.57         12.91         0.87 o                         
   6   4   3         36.92         35.22         1.47 o                         
   7   4   3         58.21         51.02         1.87 o                         
   8   4   3         21.80         19.19         1.36 o                         
   9   4   3         56.51         50.87         2.68 o                         
  10   4   3          3.00          2.17         1.50 o                         
  11   4   3         25.49         31.83         2.54 o                         
  12   4   3         13.56         16.65         2.04 o                         
 -12   5   3          2.49          3.30         2.30 o                         
 -11   5   3         41.91         46.20         2.89 o                         
 -10   5   3          0.83         -0.22         1.08 o                         
  -9   5   3        172.81        186.43         4.82 o                         
  -8   5   3         73.74         70.33         2.39 o                         
  -7   5   3          9.49          6.78         0.88 o                         
  -6   5   3        159.27        154.36         2.77 o                         
  -5   5   3          6.83          9.18         0.80 o                         
  -4   5   3         14.97         15.11         0.97 o                         
  -3   5   3         54.14         53.68         1.30 o                         
  -2   5   3        140.04        128.72         1.70 o                         
  -1   5   3         81.85         91.03         1.18 o                         
   0   5   3        771.59        791.72         6.85 o                         
   1   5   3        620.03        660.99         6.06 o                         
   2   5   3        633.15        631.86         6.82 o                         
   3   5   3         73.50         58.40         1.19 o                         
   4   5   3        203.67        227.95         2.89 o                         
   5   5   3         77.66         84.41         2.24 o                         
   6   5   3         62.94         59.13         1.93 o                         
   7   5   3         69.66         69.49         2.43 o                         
   8   5   3         10.37         10.00         1.22 o                         
   9   5   3          1.21          1.64         1.06 o                         
  10   5   3          6.97          4.95         1.71 o                         
  11   5   3         26.71         27.23         4.85 o                         
  12   5   3          2.67          3.15         2.30 o                         
 -12   6   3          0.00         -0.88         1.90 o                         
 -11   6   3          0.07          0.31         1.64 o                         
 -10   6   3          2.00          1.39         1.36 o                         
  -9   6   3         17.90         18.54         1.63 o                         
  -8   6   3         25.19         30.08         1.78 o                         
  -7   6   3          5.75          2.92         1.12 o                         
  -6   6   3          2.54          1.62         0.73 o                         
  -5   6   3        348.93        362.41         5.19 o                         
  -4   6   3         12.00          9.25         0.76 o                         
  -3   6   3         51.83         54.71         1.19 o                         
  -2   6   3         88.76        101.09         1.33 o                         
  -1   6   3         15.07         17.80         0.46 o                         
   0   6   3        259.81        275.49         2.69 o                         
   1   6   3         91.28        109.54         2.21 o                         
   2   6   3        223.46        251.10         3.66 o                         
   3   6   3         28.83         29.49         0.78 o                         
   4   6   3         60.21         62.45         1.68 o                         
   5   6   3         64.45         63.78         1.92 o                         
   6   6   3         23.82         24.44         1.62 o                         
   7   6   3         19.36         15.08         1.29 o                         
   8   6   3         19.16         20.06         1.54 o                         
   9   6   3          1.90          3.26         1.39 o                         
  10   6   3         29.87         37.84         2.86 o                         
  11   6   3          1.03         -2.15         2.15 o                         
 -11   7   3         52.26         55.81         3.76 o                         
 -10   7   3         10.03         12.25         1.79 o                         
  -9   7   3          1.07          0.47         1.18 o                         
  -8   7   3         14.81          8.66         1.44 o                         
  -7   7   3         18.93         20.39         1.58 o                         
  -6   7   3         10.72         10.18         1.47 o                         
  -5   7   3         46.46         46.89         1.69 o                         
  -4   7   3         95.33         99.96         2.09 o                         
  -3   7   3         78.50         86.42         1.60 o                         
  -2   7   3        118.13        134.92         1.89 o                         
  -1   7   3         58.70         61.73         0.95 o                         
   0   7   3         35.76         34.59         1.06 o                         
   1   7   3          0.37         -0.13         0.48 o                         
   2   7   3         97.04         97.28         2.45 o                         
   3   7   3          6.13          5.05         0.47 o                         
   4   7   3          5.11          4.93         0.72 o                         
   5   7   3         43.19         46.42         2.10 o                         
   6   7   3          0.07         -0.33         0.71 o                         
   7   7   3          1.41          0.48         1.06 o                         
   8   7   3          5.36          2.82         1.17 o                         
   9   7   3          1.44          2.28         1.19 o                         
  10   7   3          0.09          1.56         1.42 o                         
 -10   8   3          5.40          4.42         1.76 o                         
  -9   8   3          0.93          0.36         2.12 o                         
  -8   8   3          0.94          3.41         1.17 o                         
  -7   8   3         14.12         13.29         1.51 o                         
  -6   8   3         32.95         33.79         2.21 o                         
  -5   8   3         16.40         13.95         1.16 o                         
  -4   8   3          1.86          0.20         0.51 o                         
  -3   8   3        118.39        124.98         3.22 o                         
  -2   8   3          4.51          3.38         0.45 o                         
  -1   8   3         37.91         39.17         0.85 o                         
   0   8   3         10.15          8.42         0.77 o                         
   1   8   3         28.56         27.95         1.41 o                         
   2   8   3         13.58         14.75         1.16 o                         
   3   8   3         20.54         21.69         1.34 o                         
   4   8   3         21.56         22.29         1.27 o                         
   5   8   3          2.49          3.01         0.80 o                         
   6   8   3         53.06         52.34         2.22 o                         
   7   8   3          7.01          6.94         1.26 o                         
   8   8   3          2.45          3.24         1.27 o                         
   9   8   3          4.19          4.04         1.46 o                         
  10   8   3          0.00         -0.35         1.43 o                         
  -9   9   3         12.60         10.20         1.85 o                         
  -8   9   3          1.45         -0.09         1.08 o                         
  -7   9   3          0.67         -0.54         1.18 o                         
  -6   9   3          8.49          5.78         1.04 o                         
  -5   9   3          1.14          1.61         0.75 o                         
  -4   9   3          5.56          3.31         0.84 o                         
  -3   9   3         20.72         24.95         1.05 o                         
  -2   9   3         57.11         56.94         2.96 o                         
  -1   9   3          8.50         10.05         0.83 o                         
   0   9   3          5.94          6.42         0.80 o                         
   1   9   3          1.94          2.54         0.75 o                         
   2   9   3          2.10          1.53         0.74 o                         
   3   9   3         73.37         81.36         3.22 o                         
   4   9   3         12.36         10.04         1.35 o                         
   5   9   3          2.80          1.08         0.69 o                         
   6   9   3          3.01          2.35         0.93 o                         
   7   9   3         22.50         25.42         2.01 o                         
   8   9   3          0.37         -1.05         1.05 o                         
   9   9   3          3.27          3.30         1.52 o                         
  -8  10   3          0.79          1.10         1.23 o                         
  -7  10   3          2.05          1.81         1.01 o                         
  -6  10   3          7.95          9.91         1.18 o                         
  -5  10   3          0.02          0.69         0.63 o                         
  -4  10   3          0.17          0.19         0.80 o                         
  -3  10   3         14.76         11.46         1.07 o                         
  -2  10   3         43.27         39.55         1.44 o                         
  -1  10   3         38.48         42.34         1.78 o                         
   0  10   3          0.02         -0.01         0.44 o                         
   1  10   3          9.28         11.68         1.30 o                         
   2  10   3         21.16         21.08         1.69 o                         
   3  10   3         36.20         36.21         1.57 o                         
   4  10   3         33.58         37.30         1.92 o                         
   5  10   3          5.16          5.77         1.35 o                         
   6  10   3          5.22          3.19         2.25 o                         
   7  10   3          0.10          0.24         1.38 o                         
  -6  11   3          1.04          1.05         1.35 o                         
  -5  11   3          6.43          5.44         1.36 o                         
  -4  11   3          2.65          1.87         0.95 o                         
  -3  11   3          0.38         -0.72         0.87 o                         
  -2  11   3          0.06         -0.63         0.71 o                         
  -1  11   3          3.73          4.11         0.92 o                         
   0  11   3          0.60          0.54         0.97 o                         
   1  11   3          2.25          2.84         0.82 o                         
   2  11   3          0.13          1.06         1.12 o                         
   3  11   3          7.17          7.28         1.11 o                         
   4  11   3          3.53          3.36         1.57 o                         
   5  11   3          2.17          1.98         1.06 o                         
   6  11   3          0.56         -0.14         1.25 o                         
  -4  12   3          1.05          1.69         0.95 o                         
  -3  12   3          0.00          1.23         0.94 o                         
  -2  12   3         13.95         13.34         1.38 o                         
  -1  12   3          4.56          2.90         1.14 o                         
   0  12   3          0.02         -0.78         0.78 o                         
   1  12   3          0.43          2.08         1.47 o                         
   2  12   3          1.15          1.61         2.17 o                         
   3  12   3          2.25          0.07         1.27 o                         
 -12   0   4          0.01          0.66         1.81 o                         
 -10   0   4         76.31         70.17         2.92 o                         
  -8   0   4        152.37        144.35         3.09 o                         
  -6   0   4         27.32         18.81         1.04 o                         
  -4   0   4        371.32        395.65         5.82 o                         
  -2   0   4       2492.23       2566.55        28.05 o                         
   0   0   4        882.25        923.58        12.77 o                         
   2   0   4       2401.39       1224.01        32.04 o                         
   4   0   4        687.24        645.27         7.91 o                         
   6   0   4        147.28        133.48         2.49 o                         
   8   0   4         71.90         70.47         2.17 o                         
  10   0   4          2.08          3.43         3.40 o                         
  12   0   4          3.75          6.55         2.49 o                         
 -13   1   4          7.53          9.82         2.22 o                         
 -12   1   4          1.50          2.01         1.25 o                         
 -11   1   4         26.70         29.58         1.93 o                         
 -10   1   4         30.94         22.84         1.37 o                         
  -9   1   4         24.24         29.12         1.20 o                         
  -8   1   4          6.58          5.59         0.75 o                         
  -7   1   4        113.35        102.50         1.58 o                         
  -6   1   4        652.47        711.56         5.53 o                         
  -5   1   4        683.28        735.76         5.74 o                         
  -4   1   4        106.32        118.40         1.33 o                         
  -3   1   4         58.92         69.84         1.57 o                         
  -2   1   4        688.92        794.43         7.03 o                         
  -1   1   4       3498.60       3683.02        47.71 o                         
   0   1   4       7132.74       7388.49        70.87 o                         
   1   1   4      10277.26      10620.40       107.43 o                         
   2   1   4        823.58        877.43         9.57 o                         
   3   1   4          1.84          3.27         0.30 o                         
   4   1   4       1018.09       1056.58        10.71 o                         
   5   1   4        361.90        328.51         3.75 o                         
   6   1   4         39.27         39.28         1.09 o                         
   7   1   4       2401.62       2300.84        19.30 o                         
   8   1   4        402.34        380.03         5.48 o                         
   9   1   4         42.05         42.58         1.76 o                         
  10   1   4         16.41         20.88         1.50 o                         
  11   1   4          0.53         -0.89         1.07 o                         
  12   1   4          4.26          4.42         1.65 o                         
  13   1   4          0.26          0.76         2.00 o                         
 -13   2   4          0.03          1.38         1.79 o                         
 -12   2   4         55.86         78.84         3.01 o                         
 -11   2   4          4.03          2.98         1.09 o                         
 -10   2   4         22.59         26.69         1.81 o                         
  -9   2   4        112.48        100.16         2.16 o                         
  -8   2   4        327.42        298.56         3.57 o                         
  -7   2   4         76.72         74.79         1.48 o                         
  -6   2   4        130.81        126.22         1.67 o                         
  -5   2   4        229.18        257.18         2.61 o                         
  -4   2   4          3.78          8.60         0.62 o                         
  -3   2   4         17.58         20.73         0.65 o                         
  -2   2   4       1184.16       1290.75        15.68 o                         
  -1   2   4       7245.43       7261.32       103.57 o                         
   0   2   4        968.81       1000.73        12.61 o                         
   1   2   4         95.81        107.44         2.12 o                         
   2   2   4       2027.32       2069.42        22.76 o                         
   3   2   4        234.99        266.96         2.91 o                         
   4   2   4       1317.71       1309.54        11.15 o                         
   5   2   4        270.96        292.91         3.32 o                         
   6   2   4         26.74         30.52         1.18 o                         
   7   2   4          0.88          1.63         0.62 o                         
   8   2   4         57.61         67.48         2.08 o                         
   9   2   4          4.70          5.75         0.95 o                         
  10   2   4          0.07         -0.78         0.78 o                         
  11   2   4          5.73          4.64         1.10 o                         
  12   2   4          0.42          0.14         1.61 o                         
 -13   3   4          0.14          2.61         2.12 o                         
 -12   3   4          0.20          0.95         1.41 o                         
 -11   3   4          0.69         -0.07         1.10 o                         
 -10   3   4          0.71         -0.79         0.90 o                         
  -9   3   4         12.51         13.26         0.99 o                         
  -8   3   4         87.43         70.31         1.57 o                         
  -7   3   4          7.47          9.01         0.62 o                         
  -6   3   4        625.59        622.31         5.93 o                         
  -5   3   4        294.71        314.72         3.55 o                         
  -4   3   4        102.65        116.67         1.79 o                         
  -3   3   4         69.65         83.06         1.69 o                         
  -2   3   4       1040.01       1139.04        12.17 o                         
  -1   3   4         60.58         92.90         1.23 o                         
   0   3   4        248.44        232.00         3.15 o                         
   1   3   4       2432.03       2360.21        20.54 o                         
   2   3   4          1.40          0.58         0.21 o                         
   3   3   4        929.94        954.39         8.54 o                         
   4   3   4         39.78         37.83         0.99 o                         
   5   3   4         59.12         55.41         1.12 o                         
   6   3   4         16.26         16.08         0.85 o                         
   7   3   4        224.78        205.09         2.93 o                         
   8   3   4         70.17         64.65         2.75 o                         
   9   3   4          0.84          0.36         0.72 o                         
  10   3   4         37.63         41.73         1.92 o                         
  11   3   4          9.92         10.07         1.83 o                         
  12   3   4          0.00          0.06         1.56 o                         
 -13   4   4          0.00         -0.11         3.84 o                         
 -12   4   4         17.93         21.60         2.02 o                         
 -11   4   4          5.58          5.38         1.37 o                         
 -10   4   4          1.56          1.47         1.04 o                         
  -9   4   4          4.63          4.08         1.10 o                         
  -8   4   4          4.99          3.68         0.90 o                         
  -7   4   4        161.48        149.89         2.85 o                         
  -6   4   4          9.73         11.80         1.16 o                         
  -5   4   4        479.32        440.79         5.38 o                         
  -4   4   4         23.56         22.32         1.15 o                         
  -3   4   4        360.94        347.57         4.44 o                         
  -2   4   4       1545.24       1549.18        13.20 o                         
  -1   4   4        464.59        529.86         4.33 o                         
   0   4   4        542.87        626.71         5.44 o                         
   1   4   4        139.24        155.20         2.67 o                         
   2   4   4        319.92        327.42         3.20 o                         
   3   4   4          0.42         -0.32         0.32 o                         
   4   4   4        906.19        892.95        19.71 o                         
   5   4   4         50.98         48.79         1.53 o                         
   6   4   4         71.72         68.59         1.85 o                         
   7   4   4         37.84         35.78         1.62 o                         
   8   4   4          6.81          6.73         1.01 o                         
   9   4   4         14.42         15.16         1.75 o                         
  10   4   4         44.64         49.20         2.94 o                         
  11   4   4          1.46          2.25         1.38 o                         
  12   4   4          0.05          1.53         1.51 o                         
 -12   5   4         49.78         54.29         3.56 o                         
 -11   5   4         18.73         18.56         2.08 o                         
 -10   5   4          3.19          0.68         1.07 o                         
  -9   5   4          0.52          1.92         1.03 o                         
  -8   5   4         79.07         73.42         2.41 o                         
  -7   5   4          0.12         -0.58         0.58 o                         
  -6   5   4        184.34        173.20         3.00 o                         
  -5   5   4        228.40        229.02         4.27 o                         
  -4   5   4        469.15        469.49         9.29 o                         
  -3   5   4        128.29        132.19         2.16 o                         
  -2   5   4       1151.11       1273.30        10.61 o                         
  -1   5   4        257.82        256.30         2.47 o                         
   0   5   4        167.90        184.42         2.02 o                         
   1   5   4         29.40         28.43         0.72 o                         
   2   5   4         19.93         22.25         1.55 o                         
   3   5   4         11.33          8.11         0.53 o                         
   4   5   4         40.90         37.60         1.15 o                         
   5   5   4          0.50          0.34         0.46 o                         
   6   5   4         10.87         10.85         0.98 o                         
   7   5   4         60.01         59.11         2.17 o                         
   8   5   4          0.01         -0.75         0.82 o                         
   9   5   4          1.81          1.35         1.05 o                         
  10   5   4          8.51         11.11         2.08 o                         
  11   5   4          0.27          0.19         1.65 o                         
  12   5   4          2.14          2.50         4.23 o                         
 -12   6   4          4.37          3.96         3.05 o                         
 -11   6   4          4.96          9.42         1.93 o                         
 -10   6   4          6.37          4.50         1.34 o                         
  -9   6   4         23.85         25.84         1.91 o                         
  -8   6   4         21.84         28.31         1.75 o                         
  -7   6   4         15.52         14.83         1.40 o                         
  -6   6   4          4.78          3.22         0.77 o                         
  -5   6   4          0.17         -0.55         0.55 o                         
  -4   6   4        164.38        162.11         2.89 o                         
  -3   6   4        351.87        331.84         3.67 o                         
  -2   6   4         27.63         30.53         0.92 o                         
  -1   6   4         44.41         44.80         0.72 o                         
   0   6   4        279.99        310.43         3.20 o                         
   1   6   4        111.34        110.84         1.82 o                         
   2   6   4         25.48         30.28         1.43 o                         
   3   6   4          2.69          3.05         0.44 o                         
   4   6   4          9.97          7.85         0.78 o                         
   5   6   4          2.59          1.95         0.65 o                         
   6   6   4         16.17         16.52         1.39 o                         
   7   6   4         17.90         13.56         1.26 o                         
   8   6   4          4.55          2.30         1.03 o                         
   9   6   4          0.66         -0.29         1.10 o                         
  10   6   4          6.18         10.56         1.85 o                         
  11   6   4          0.57          2.54         3.82 o                         
 -11   7   4         42.50         56.63         3.52 o                         
 -10   7   4          8.80          4.72         1.49 o                         
  -9   7   4          9.55          8.97         1.63 o                         
  -8   7   4          4.38          4.31         1.14 o                         
  -7   7   4          0.17          0.65         0.85 o                         
  -6   7   4         42.11         40.59         1.85 o                         
  -5   7   4          1.14          0.06         0.59 o                         
  -4   7   4          2.77          1.52         0.56 o                         
  -3   7   4        222.48        232.63         3.28 o                         
  -2   7   4        177.86        187.94         2.42 o                         
  -1   7   4          0.06         -0.23         0.23 o                         
   0   7   4         49.88         56.36         1.44 o                         
   1   7   4         52.12         50.95         1.60 o                         
   2   7   4        192.37        197.67         4.47 o                         
   3   7   4          8.12          9.50         0.81 o                         
   4   7   4         54.63         59.53         1.78 o                         
   5   7   4          0.75         -0.07         0.66 o                         
   6   7   4         18.69         20.06         1.43 o                         
   7   7   4          4.96          5.69         1.14 o                         
   8   7   4          2.72          2.11         1.10 o                         
   9   7   4          0.01          0.19         1.15 o                         
  10   7   4          5.10          4.66         1.83 o                         
 -10   8   4          6.28          5.59         2.33 o                         
  -9   8   4          0.42         -0.30         1.19 o                         
  -8   8   4          1.97          1.88         1.12 o                         
  -7   8   4         13.78         15.97         2.45 o                         
  -6   8   4          1.49          1.61         0.81 o                         
  -5   8   4          4.53          4.08         0.81 o                         
  -4   8   4         22.74         23.37         1.69 o                         
  -3   8   4          2.48          2.27         0.56 o                         
  -2   8   4          0.04          0.02         0.40 o                         
  -1   8   4         19.62         21.73         0.78 o                         
   0   8   4          2.23          4.39         0.68 o                         
   1   8   4         86.05         90.99         2.19 o                         
   2   8   4         23.45         26.19         1.56 o                         
   3   8   4          0.25          0.91         0.60 o                         
   4   8   4          0.41          0.45         0.56 o                         
   5   8   4         17.13         17.21         1.28 o                         
   6   8   4         19.82         20.70         1.61 o                         
   7   8   4          6.83          8.80         1.41 o                         
   8   8   4          0.63          2.61         1.23 o                         
   9   8   4          9.63          9.48         1.76 o                         
  10   8   4          1.49          2.84         2.66 o                         
  -9   9   4          0.12         -0.36         1.31 o                         
  -8   9   4          3.00          2.95         1.23 o                         
  -7   9   4          4.93          5.57         1.52 o                         
  -6   9   4          2.94          2.09         0.88 o                         
  -5   9   4         12.85         12.70         1.44 o                         
  -4   9   4         22.10         24.10         1.32 o                         
  -3   9   4         34.64         36.29         1.50 o                         
  -2   9   4         80.09         85.27         2.01 o                         
  -1   9   4          3.70          3.12         0.59 o                         
   0   9   4         62.80         67.21         2.74 o                         
   1   9   4         34.81         35.52         2.11 o                         
   2   9   4          8.76          9.20         1.17 o                         
   3   9   4         14.10         16.74         1.15 o                         
   4   9   4          1.38          0.30         0.73 o                         
   5   9   4          7.26          7.71         1.07 o                         
   6   9   4          0.11         -0.02         0.83 o                         
   7   9   4          0.06          0.50         1.03 o                         
   8   9   4          7.80          4.82         1.37 o                         
   9   9   4          1.96          3.76         1.64 o                         
  -8  10   4          7.52          9.82         1.68 o                         
  -7  10   4          4.22          5.77         1.60 o                         
  -6  10   4         11.01         10.86         1.27 o                         
  -5  10   4          2.71          2.80         0.82 o                         
  -4  10   4          0.18          0.71         0.77 o                         
  -3  10   4         44.81         45.32         1.83 o                         
  -2  10   4          2.79          2.06         0.62 o                         
  -1  10   4          2.66          3.16         0.83 o                         
   0  10   4          5.06          4.78         1.05 o                         
   1  10   4          3.96          4.63         1.64 o                         
   2  10   4          2.90          4.06         1.25 o                         
   3  10   4          2.10          1.56         0.74 o                         
   4  10   4         21.53         21.65         1.57 o                         
   5  10   4          1.53          0.85         1.07 o                         
   6  10   4          0.45          0.92         1.06 o                         
   7  10   4          0.38         -0.40         0.96 o                         
  -6  11   4          0.25          0.24         1.24 o                         
  -5  11   4          4.96          4.35         1.19 o                         
  -4  11   4          4.04          3.33         1.32 o                         
  -3  11   4          3.03          4.37         0.90 o                         
  -2  11   4          3.78          2.94         0.96 o                         
  -1  11   4          7.92          9.19         1.18 o                         
   0  11   4          0.13          0.45         0.69 o                         
   1  11   4          4.01          1.11         1.61 o                         
   2  11   4          6.90         10.03         1.57 o                         
   3  11   4          1.66          1.94         0.97 o                         
   4  11   4          0.18          0.28         0.87 o                         
   5  11   4          2.38          3.16         1.42 o                         
   6  11   4          3.33          3.51         1.60 o                         
  -4  12   4          2.03          1.71         1.61 o                         
  -3  12   4          2.07          3.57         1.28 o                         
  -2  12   4          4.69          4.44         1.12 o                         
  -1  12   4          7.27          5.25         1.12 o                         
   0  12   4          2.83          2.20         0.94 o                         
   1  12   4          3.31          6.21         1.92 o                         
   2  12   4          0.41         -0.82         0.99 o                         
   3  12   4          0.07         -1.16         1.16 o                         
 -13   0   5          8.08          7.25         3.41 o                         
 -11   0   5        100.70         89.57         3.62 o                         
  -9   0   5       1030.78        918.31        13.18 o                         
  -7   0   5        159.78        147.70         2.78 o                         
  -5   0   5         34.85         72.85         1.60 o                         
  -3   0   5        426.36        374.03         4.79 o                         
  -1   0   5       8990.54       8943.39        84.46 o                         
   1   0   5       2677.91       2759.52        37.34 o                         
   3   0   5        300.48        270.97         4.00 o                         
   5   0   5         70.03         48.81         1.63 o                         
   7   0   5        462.32        447.69         7.05 o                         
   9   0   5         97.10         98.72         3.01 o                         
  11   0   5         23.75         33.90         3.81 o                         
 -13   1   5         25.98         32.10         4.87 o                         
 -12   1   5          2.97          3.36         1.15 o                         
 -11   1   5          3.71          0.79         1.04 o                         
 -10   1   5          8.29          7.65         0.98 o                         
  -9   1   5          0.47          0.31         0.54 o                         
  -8   1   5         80.09         78.45         1.63 o                         
  -7   1   5         12.95          9.61         0.75 o                         
  -6   1   5        849.44        835.76         6.37 o                         
  -5   1   5       1290.79       1401.63        10.28 o                         
  -4   1   5        975.08        906.77         6.98 o                         
  -3   1   5        154.91        148.85         2.00 o                         
  -2   1   5          1.80          7.89         0.50 o                         
  -1   1   5        730.66        799.59         6.57 o                         
   0   1   5       1298.45       1413.86        12.37 o                         
   1   1   5         49.93         54.73         1.11 o                         
   2   1   5        294.22        339.49         3.65 o                         
   3   1   5       1847.92       2062.63        17.76 o                         
   4   1   5       1020.20        938.53        14.13 o                         
   5   1   5          2.82          0.78         0.29 o                         
   6   1   5        203.68        194.83         2.79 o                         
   7   1   5        208.60        212.79         3.17 o                         
   8   1   5         55.73         51.07         1.88 o                         
   9   1   5          0.14          0.72         0.83 o                         
  10   1   5         44.02         44.68         2.03 o                         
  11   1   5          5.71         10.11         1.77 o                         
  12   1   5          3.63          1.33         1.55 o                         
 -13   2   5          1.78         -0.89         1.66 o                         
 -12   2   5          4.32          6.87         1.40 o                         
 -11   2   5         33.22         35.24         1.98 o                         
 -10   2   5          2.52          0.09         0.74 o                         
  -9   2   5          0.03         -0.63         0.63 o                         
  -8   2   5          2.99          0.25         0.53 o                         
  -7   2   5         10.58          8.97         0.68 o                         
  -6   2   5         22.30         17.77         0.76 o                         
  -5   2   5        766.92        766.59         6.67 o                         
  -4   2   5        328.58        371.98         3.49 o                         
  -3   2   5         14.12         12.80         0.48 o                         
  -2   2   5        703.05        738.16         9.40 o                         
  -1   2   5        225.86        280.06         6.73 o                         
   0   2   5        310.39        271.24        78.40 o                         
   1   2   5        502.83        523.29         4.95 o                         
   2   2   5        279.78        276.01         4.65 o                         
   3   2   5       4132.92       4361.65        34.93 o                         
   4   2   5        150.11        142.65         1.88 o                         
   5   2   5         15.65         16.94         0.76 o                         
   6   2   5        931.18        902.17         9.13 o                         
   7   2   5        282.60        259.37         3.65 o                         
   8   2   5         88.55         79.94         2.24 o                         
   9   2   5         77.71         75.61         2.40 o                         
  10   2   5         35.89         37.21         1.99 o                         
  11   2   5          0.01          0.23         1.02 o                         
  12   2   5          1.45          0.13         1.49 o                         
 -13   3   5          5.52          4.36         1.95 o                         
 -12   3   5         18.39         20.29         2.09 o                         
 -11   3   5          0.45         -0.57         1.06 o                         
 -10   3   5          3.66          2.71         1.08 o                         
  -9   3   5          0.68         -0.17         0.58 o                         
  -8   3   5         63.47         68.51         1.63 o                         
  -7   3   5        141.53        136.19         2.06 o                         
  -6   3   5        511.83        489.22         4.63 o                         
  -5   3   5         20.08         20.80         0.84 o                         
  -4   3   5        367.68        377.34         3.93 o                         
  -3   3   5        686.62        766.82         8.06 o                         
  -2   3   5        669.29        721.28         8.37 o                         
  -1   3   5       1070.36       1190.67        16.58 o                         
   0   3   5        277.57        281.83         3.30 o                         
   1   3   5          1.18          2.71         0.29 o                         
   2   3   5         49.35         38.25         0.75 o                         
   3   3   5         26.40         20.32         0.75 o                         
   4   3   5         12.56         11.05         0.59 o                         
   5   3   5         95.29         93.47         1.71 o                         
   6   3   5        560.63        536.93         5.96 o                         
   7   3   5         20.35         22.84         1.13 o                         
   8   3   5          4.68          6.11         0.83 o                         
   9   3   5         29.33         30.12         1.57 o                         
  10   3   5          0.64          3.19         1.09 o                         
  11   3   5          0.64          0.15         1.14 o                         
  12   3   5          0.01         -1.39         1.39 o                         
 -13   4   5          7.64          6.34         2.55 o                         
 -12   4   5         70.69         81.82         3.37 o                         
 -11   4   5          0.55         -1.08         1.09 o                         
 -10   4   5         15.61         17.64         1.62 o                         
  -9   4   5          6.21          5.10         0.91 o                         
  -8   4   5          6.18          5.69         0.98 o                         
  -7   4   5        152.44        163.62         3.03 o                         
  -6   4   5          6.21          8.27         1.01 o                         
  -5   4   5        709.59        681.69         8.73 o                         
  -4   4   5        125.63        131.49         2.77 o                         
  -3   4   5       2690.45       2786.32        28.93 o                         
  -2   4   5        261.19        288.14         4.79 o                         
  -1   4   5       1210.78       1244.70        10.27 o                         
   0   4   5         42.58         62.21         1.04 o                         
   1   4   5         12.19         16.42         0.56 o                         
   2   4   5       1522.76       1599.44        12.94 o                         
   3   4   5         12.28         19.28         0.68 o                         
   4   4   5          0.48         -0.01         0.30 o                         
   5   4   5          0.84          0.65         0.45 o                         
   6   4   5          0.03         -0.54         0.54 o                         
   7   4   5         15.15         17.73         1.22 o                         
   8   4   5         16.37         19.46         1.50 o                         
   9   4   5          5.68          4.83         1.36 o                         
  10   4   5          5.69          6.91         1.63 o                         
  11   4   5          0.71         -1.29         1.29 o                         
  12   4   5          1.90          2.27         1.55 o                         
 -12   5   5          7.81         14.37         3.21 o                         
 -11   5   5         10.74         13.26         2.37 o                         
 -10   5   5          3.68          3.56         1.24 o                         
  -9   5   5         30.46         29.09         1.94 o                         
  -8   5   5          7.94          8.84         1.07 o                         
  -7   5   5         18.31         19.89         1.28 o                         
  -6   5   5         81.87         82.98         2.01 o                         
  -5   5   5        185.12        185.39         3.26 o                         
  -4   5   5         92.95         93.40         3.04 o                         
  -2   5   5        496.28        537.00         4.97 o                         
  -1   5   5        184.39        167.67         1.96 o                         
   0   5   5        283.93        314.41         3.19 o                         
   1   5   5        494.56        507.48         5.36 o                         
   2   5   5         52.29         57.81         1.06 o                         
   3   5   5         13.12         10.06         0.62 o                         
   4   5   5          3.80          3.17         0.57 o                         
   5   5   5          3.18          3.19         0.66 o                         
   6   5   5          0.54         -0.53         0.60 o                         
   7   5   5          3.02          2.56         0.87 o                         
   8   5   5          2.90          3.19         0.99 o                         
   9   5   5          7.65          6.53         1.40 o                         
  10   5   5          4.26          4.84         1.58 o                         
  11   5   5         12.67         15.84         2.70 o                         
 -12   6   5          0.04         -1.87         1.87 o                         
 -11   6   5          2.42          2.36         1.48 o                         
 -10   6   5         20.72         16.00         1.62 o                         
  -9   6   5         43.60         48.05         2.37 o                         
  -8   6   5          0.21          1.07         0.88 o                         
  -7   6   5          6.47          7.79         1.21 o                         
  -6   6   5          3.72          3.59         0.78 o                         
  -5   6   5         27.71         22.41         1.29 o                         
  -4   6   5        327.18        301.39         4.45 o                         
  -3   6   5         44.25         41.88         1.64 o                         
  -2   6   5        298.83        308.74         3.25 o                         
  -1   6   5         15.40         15.18         0.52 o                         
   0   6   5         11.91         18.49         0.71 o                         
   1   6   5        119.56        125.36         2.12 o                         
   2   6   5         98.21         92.32         1.71 o                         
   3   6   5         11.42         11.65         0.74 o                         
   4   6   5        110.90        119.63         3.15 o                         
   5   6   5          1.88          0.53         0.68 o                         
   6   6   5        114.84        103.05         2.44 o                         
   7   6   5         12.93         14.26         1.33 o                         
   8   6   5          8.38          8.92         1.28 o                         
   9   6   5         30.41         34.80         2.19 o                         
  10   6   5          0.22          1.52         1.58 o                         
  11   6   5         20.20         23.71         4.85 o                         
 -11   7   5         14.99         16.55         2.72 o                         
 -10   7   5          0.99          1.23         1.40 o                         
  -9   7   5         35.00         36.72         2.40 o                         
  -8   7   5         17.85         20.42         1.74 o                         
  -7   7   5          0.49          1.37         0.82 o                         
  -6   7   5         21.57         24.11         1.46 o                         
  -5   7   5          3.47          2.82         1.04 o                         
  -4   7   5          0.99          2.23         0.73 o                         
  -3   7   5         24.32         28.83         1.24 o                         
  -2   7   5        212.74        209.47         2.98 o                         
  -1   7   5         51.74         50.07         1.05 o                         
   0   7   5         23.53         25.29         0.90 o                         
   1   7   5         69.16         69.74         1.95 o                         
   2   7   5         24.38         25.20         0.66 o                         
   3   7   5        120.02        124.27         2.24 o                         
   4   7   5         10.42         11.59         0.96 o                         
   5   7   5         31.88         37.25         1.81 o                         
   6   7   5         21.26         20.35         1.48 o                         
   7   7   5          8.95          9.96         1.35 o                         
   8   7   5          0.00         -1.01         1.01 o                         
   9   7   5          1.55          0.69         1.25 o                         
  10   7   5          1.30          0.20         1.59 o                         
 -10   8   5          2.52          2.33         1.70 o                         
  -9   8   5          1.99          2.80         1.37 o                         
  -8   8   5          2.28          4.29         1.22 o                         
  -7   8   5          5.20          7.15         1.23 o                         
  -6   8   5          0.37          1.55         0.73 o                         
  -5   8   5          0.98          1.41         0.68 o                         
  -4   8   5        116.26        112.68         2.61 o                         
  -3   8   5        113.86        118.91         3.07 o                         
  -2   8   5         50.87         49.64         1.38 o                         
  -1   8   5          0.98          0.49         0.31 o                         
   0   8   5        246.71        254.21         5.88 o                         
   1   8   5          5.73          7.03         0.86 o                         
   2   8   5         48.54         52.44         1.54 o                         
   3   8   5         94.50        104.47         2.56 o                         
   4   8   5         27.04         25.14         1.32 o                         
   5   8   5          2.93          2.94         0.81 o                         
   6   8   5          0.00         -0.36         0.77 o                         
   7   8   5          1.40         -0.21         0.98 o                         
   8   8   5          0.82          0.43         1.15 o                         
   9   8   5          0.21          0.22         1.34 o                         
  -9   9   5          0.94          2.38         1.45 o                         
  -8   9   5          2.01          3.43         1.20 o                         
  -7   9   5          0.56         -0.79         0.85 o                         
  -6   9   5          1.24          1.21         0.90 o                         
  -5   9   5          0.07          0.14         0.88 o                         
  -4   9   5          6.84          7.55         1.28 o                         
  -3   9   5         46.11         45.71         1.96 o                         
  -2   9   5         32.63         31.34         1.21 o                         
  -1   9   5         37.91         40.16         1.44 o                         
   0   9   5          0.65          1.33         0.50 o                         
   1   9   5         23.53         24.21         1.86 o                         
   2   9   5         16.24         12.20         1.31 o                         
   3   9   5          5.65          6.29         0.86 o                         
   4   9   5          0.63          0.93         0.86 o                         
   5   9   5          4.66          4.03         0.88 o                         
   6   9   5          0.18          0.30         0.84 o                         
   7   9   5          0.14         -0.94         0.97 o                         
   8   9   5          0.29         -0.26         1.19 o                         
  -8  10   5          0.00         -0.77         1.20 o                         
  -7  10   5          0.33          0.65         1.09 o                         
  -6  10   5          8.90          6.47         1.15 o                         
  -5  10   5          0.13         -0.66         0.70 o                         
  -4  10   5          0.22         -0.03         0.61 o                         
  -3  10   5          6.94          7.09         0.76 o                         
  -2  10   5         51.30         49.20         1.85 o                         
  -1  10   5          5.53          7.38         0.82 o                         
   0  10   5          7.73          9.21         1.25 o                         
   1  10   5          2.23          1.09         0.89 o                         
   2  10   5         12.50         13.04         1.65 o                         
   3  10   5         40.33         44.85         1.92 o                         
   4  10   5         23.36         25.05         1.71 o                         
   5  10   5          0.71         -0.55         0.96 o                         
   6  10   5          8.53          7.22         1.55 o                         
   7  10   5          0.09          1.12         1.07 o                         
  -6  11   5          0.21         -0.95         1.19 o                         
  -5  11   5          0.25         -0.42         0.98 o                         
  -4  11   5          0.01          0.18         0.83 o                         
  -3  11   5         20.09         16.94         1.32 o                         
  -2  11   5          3.49          1.43         0.99 o                         
  -1  11   5          0.33          0.07         0.82 o                         
   0  11   5          4.56          3.77         0.72 o                         
   1  11   5          7.66          5.87         1.30 o                         
   2  11   5          1.58          1.99         1.27 o                         
   3  11   5          0.31          0.10         0.90 o                         
   4  11   5          0.90          0.42         0.91 o                         
   5  11   5          2.22          3.26         1.24 o                         
  -3  12   5          2.03          1.49         1.14 o                         
  -2  12   5          0.02         -0.79         0.95 o                         
  -1  12   5          0.21          1.17         0.97 o                         
   0  12   5          0.12          0.42         0.78 o                         
   1  12   5          1.11          1.44         1.67 o                         
   2  12   5          0.05          0.54         1.16 o                         
   3  12   5          0.57         -0.36         1.37 o                         
 -12   0   6          0.54         -1.12         1.69 o                         
 -10   0   6          0.57          0.02         0.92 o                         
  -8   0   6         26.40         28.09         1.47 o                         
  -6   0   6        137.12        140.72         2.54 o                         
  -4   0   6        170.90        162.30         2.79 o                         
  -2   0   6       2378.73       2457.64        23.72 o                         
   0   0   6         53.28         94.44         1.63 o                         
   2   0   6        786.72        773.40        11.13 o                         
   4   0   6        117.39        112.62         2.33 o                         
   6   0   6       1477.97       1345.06        17.33 o                         
   8   0   6         45.40         39.23         2.02 o                         
  10   0   6         17.12         15.55         3.59 o                         
  12   0   6          1.25          0.03         2.18 o                         
 -13   1   6          9.06         13.30         3.10 o                         
 -12   1   6          0.04         -1.09         1.09 o                         
 -11   1   6          0.41         -0.19         0.87 o                         
 -10   1   6          8.19          9.43         1.11 o                         
  -9   1   6         75.46         68.01         1.66 o                         
  -8   1   6         39.84         40.12         1.31 o                         
  -7   1   6        126.60        120.17         1.81 o                         
  -6   1   6         92.85         93.67         1.37 o                         
  -5   1   6        247.24        242.77         2.44 o                         
  -4   1   6        429.92        412.96         3.55 o                         
  -3   1   6       1509.39       1585.81        11.70 o                         
  -2   1   6         32.99         32.51         0.57 o                         
  -1   1   6         81.27        102.97         1.27 o                         
   0   1   6          2.16          5.88         0.27 o                         
   1   1   6       1137.60       1113.29        10.29 o                         
   2   1   6        585.47        662.77         7.93 o                         
   3   1   6       2610.58       2673.42        29.41 o                         
   4   1   6        227.40        274.45         2.85 o                         
   5   1   6         33.99         36.30         1.12 o                         
   6   1   6       2278.08       2108.99        19.47 o                         
   7   1   6        188.93        186.14         2.92 o                         
   8   1   6          6.13          6.64         0.88 o                         
   9   1   6          1.63          1.12         1.04 o                         
  10   1   6          7.94          8.17         1.21 o                         
  11   1   6         15.69         16.05         2.09 o                         
  12   1   6          0.17         -1.40         1.45 o                         
 -13   2   6          7.20          9.20         3.36 o                         
 -12   2   6          2.38          1.54         1.23 o                         
 -11   2   6          2.14          2.77         1.05 o                         
 -10   2   6          1.69          1.71         0.81 o                         
  -9   2   6         91.73         82.94         2.43 o                         
  -8   2   6         11.44         11.15         0.82 o                         
  -7   2   6         28.77         34.12         1.14 o                         
  -6   2   6         64.18         63.99         1.35 o                         
  -5   2   6         10.26          6.58         0.47 o                         
  -4   2   6       1344.28       1385.09        11.21 o                         
  -3   2   6         32.98         46.39         0.84 o                         
  -2   2   6        285.26        226.04         3.15 o                         
  -1   2   6         49.18         50.85         0.85 o                         
   0   2   6        272.35        272.38         3.10 o                         
   1   2   6          3.89          5.09         0.37 o                         
   2   2   6        122.03        114.45         1.51 o                         
   3   2   6          1.58          0.73         0.28 o                         
   4   2   6        439.85        420.70         4.09 o                         
   5   2   6         84.41         72.21         1.30 o                         
   6   2   6          5.52          3.49         0.69 o                         
   7   2   6        172.84        154.96         2.84 o                         
   8   2   6         30.51         28.91         1.55 o                         
   9   2   6          3.24          4.40         0.97 o                         
  10   2   6         16.23         18.20         1.53 o                         
  11   2   6          0.36          0.01         1.02 o                         
  12   2   6          3.67          4.76         1.79 o                         
 -13   3   6          8.13         10.79         2.36 o                         
 -12   3   6         25.43         25.64         2.28 o                         
 -11   3   6         19.53         19.04         1.76 o                         
 -10   3   6          4.97          4.16         1.04 o                         
  -9   3   6         23.27         19.78         1.32 o                         
  -8   3   6          4.50          4.47         0.65 o                         
  -7   3   6        242.30        233.07         2.98 o                         
  -6   3   6         82.84         85.32         2.34 o                         
  -5   3   6         23.21         24.72         0.90 o                         
  -4   3   6        134.11        147.23         1.82 o                         
  -3   3   6       1632.41       1684.72        16.53 o                         
  -2   3   6       2624.75       2869.05        30.05 o                         
  -1   3   6       7130.24       7242.72        72.64 o                         
   0   3   6        159.00        178.02         3.75 o                         
   1   3   6       1051.47        846.96       103.52 o                         
   2   3   6         37.00         33.94         0.82 o                         
   3   3   6       1161.40       1268.89        12.22 o                         
   4   3   6        149.30        148.52         1.95 o                         
   5   3   6         63.89         60.32         1.32 o                         
   6   3   6        604.98        613.40         6.70 o                         
   7   3   6         27.15         28.40         1.26 o                         
   8   3   6          2.44         -0.02         0.65 o                         
   9   3   6          0.62          1.19         0.84 o                         
  10   3   6         51.94         55.72         2.31 o                         
  11   3   6          5.66          5.31         1.54 o                         
  12   3   6          0.81         -1.41         1.45 o                         
 -13   4   6          6.89          5.50         3.98 o                         
 -12   4   6          0.29          3.08         1.65 o                         
 -11   4   6          0.06         -0.91         1.11 o                         
 -10   4   6          9.53         13.70         1.50 o                         
  -9   4   6          1.29          0.21         0.72 o                         
  -8   4   6         12.89         11.20         1.01 o                         
  -7   4   6         19.63         21.46         1.29 o                         
  -6   4   6        759.58        770.64         8.75 o                         
  -5   4   6        187.08        173.22         2.82 o                         
  -4   4   6         57.07         61.41         1.63 o                         
  -3   4   6        251.29        244.57         2.97 o                         
  -2   4   6       3075.81       3195.71        39.42 o                         
  -1   4   6          5.18          3.66         0.35 o                         
   0   4   6         37.13         28.70         0.91 o                         
   1   4   6         43.59         43.61         1.05 o                         
   2   4   6         64.32         68.18         1.06 o                         
   3   4   6         12.37         14.96         0.66 o                         
   4   4   6        498.98        478.72         7.33 o                         
   5   4   6         10.29         10.78         0.81 o                         
   6   4   6        172.97        168.92         3.09 o                         
   7   4   6          5.22          3.69         0.93 o                         
   8   4   6         18.08         18.58         1.53 o                         
   9   4   6         10.96         11.75         1.73 o                         
  10   4   6          0.07          0.73         1.66 o                         
  11   4   6          2.38          4.17         1.49 o                         
  12   4   6          0.48         -1.11         1.46 o                         
 -12   5   6         35.95         38.44         2.89 o                         
 -11   5   6          5.95          2.11         1.54 o                         
 -10   5   6          9.99          8.42         1.40 o                         
  -9   5   6          5.50          2.33         1.05 o                         
  -8   5   6          0.16         -0.49         0.73 o                         
  -7   5   6         19.49         19.72         1.27 o                         
  -6   5   6          8.00          4.80         0.76 o                         
  -5   5   6         84.60         80.96         2.08 o                         
  -4   5   6          6.59          2.81         1.37 o                         
  -3   5   6          0.23          0.55         0.49 o                         
  -2   5   6        195.03        172.24         3.35 o                         
  -1   5   6         96.73         79.56         1.45 o                         
   0   5   6         31.85         42.97         0.85 o                         
   1   5   6        287.67        285.17         3.56 o                         
   2   5   6        217.53        215.85         2.77 o                         
   3   5   6         98.87        100.57         1.91 o                         
   4   5   6         82.53         80.90         1.83 o                         
   5   5   6         19.51         19.70         1.17 o                         
   6   5   6         30.57         31.75         1.55 o                         
   7   5   6         22.30         23.01         1.55 o                         
   8   5   6         42.49         41.56         2.16 o                         
   9   5   6         56.55         62.93         3.03 o                         
  10   5   6          3.17          1.66         1.50 o                         
  11   5   6          0.45          2.82         2.08 o                         
 -12   6   6         10.63         14.89         2.73 o                         
 -11   6   6          2.75         -0.07         1.48 o                         
 -10   6   6          0.01         -1.41         1.41 o                         
  -9   6   6         28.79         27.22         1.91 o                         
  -8   6   6          2.58          2.17         0.83 o                         
  -7   6   6         90.71         94.52         2.62 o                         
  -6   6   6          0.25         -0.38         0.57 o                         
  -5   6   6          0.26          0.37         0.61 o                         
  -4   6   6       1456.04       1421.56        15.01 o                         
  -3   6   6        258.08        268.92         3.81 o                         
  -2   6   6          3.90          3.37         0.61 o                         
  -1   6   6         41.35         38.17         0.84 o                         
   0   6   6        415.15        406.78         6.84 o                         
   1   6   6        200.52        175.26        12.46 o                         
   2   6   6         98.18         96.31         1.48 o                         
   3   6   6         12.93          9.92         0.81 o                         
   4   6   6         12.12         11.93         0.97 o                         
   5   6   6         48.74         51.33         1.95 o                         
   6   6   6          5.01          5.03         1.06 o                         
   7   6   6         52.95         59.10         2.32 o                         
   8   6   6          0.32         -0.86         0.86 o                         
   9   6   6          1.86          3.15         1.24 o                         
  10   6   6         14.50         18.12         2.57 o                         
  11   6   6          0.37         -0.40         1.91 o                         
 -11   7   6          2.06          0.03         1.62 o                         
 -10   7   6         28.61         30.48         2.37 o                         
  -9   7   6          3.71          3.31         1.28 o                         
  -8   7   6          0.06         -0.16         1.01 o                         
  -7   7   6          0.26         -0.35         0.73 o                         
  -6   7   6         11.41         14.84         1.22 o                         
  -5   7   6          5.07          3.19         0.75 o                         
  -4   7   6         65.65         77.99         1.99 o                         
  -3   7   6         96.78         93.29         2.16 o                         
  -2   7   6          5.46          6.76         0.73 o                         
  -1   7   6          9.10         10.62         0.64 o                         
   0   7   6         21.09         19.44         0.61 o                         
   1   7   6        124.89        128.84         1.67 o                         
   2   7   6        217.69        224.22         3.28 o                         
   3   7   6          8.64          7.10         0.73 o                         
   4   7   6         36.10         37.93         1.57 o                         
   5   7   6          0.17         -0.50         0.67 o                         
   6   7   6         38.19         39.81         1.99 o                         
   7   7   6         12.21          9.03         1.28 o                         
   8   7   6          0.14         -0.17         1.08 o                         
   9   7   6          4.83          3.97         1.42 o                         
  10   7   6          8.92         11.97         2.23 o                         
 -10   8   6          0.52          0.16         1.55 o                         
  -9   8   6         10.64          8.75         2.08 o                         
  -8   8   6         19.33         20.30         1.92 o                         
  -7   8   6          7.26          9.42         1.33 o                         
  -6   8   6          8.59          9.69         1.21 o                         
  -5   8   6         20.47         22.86         1.87 o                         
  -4   8   6          0.02         -0.47         0.82 o                         
  -3   8   6        254.81        252.04         3.85 o                         
  -2   8   6         45.31         50.81         1.61 o                         
  -1   8   6         23.66         21.72         0.88 o                         
   0   8   6          2.44          2.08         0.57 o                         
   1   8   6        137.01        136.94         2.36 o                         
   2   8   6         46.60         45.75         1.61 o                         
   3   8   6         92.73         97.74         1.86 o                         
   4   8   6          0.17         -0.57         0.57 o                         
   5   8   6         41.48         44.51         2.47 o                         
   6   8   6          3.73          4.32         1.01 o                         
   7   8   6          5.33          6.40         1.95 o                         
   8   8   6          0.41          1.37         1.69 o                         
   9   8   6         24.90         30.35         2.48 o                         
  -9   9   6          2.77          2.89         1.52 o                         
  -8   9   6          6.06          4.14         1.31 o                         
  -7   9   6          1.63          1.27         1.03 o                         
  -6   9   6         43.50         46.22         2.16 o                         
  -5   9   6          0.38          0.10         0.69 o                         
  -4   9   6          0.19         -0.62         0.62 o                         
  -3   9   6         11.46         12.05         0.99 o                         
  -2   9   6          8.84          6.54         0.74 o                         
  -1   9   6          7.95          8.46         1.28 o                         
   0   9   6          2.44          1.33         0.58 o                         
   1   9   6          0.05          0.40         0.51 o                         
   2   9   6          0.01          0.72         0.59 o                         
   3   9   6         16.76         19.58         1.36 o                         
   4   9   6        109.52        122.65         3.19 o                         
   5   9   6          2.97          2.62         0.86 o                         
   6   9   6          2.28          1.59         0.97 o                         
   7   9   6          0.67         -0.46         1.06 o                         
   8   9   6          0.37          3.05         1.42 o                         
  -8  10   6          0.43         -0.99         1.16 o                         
  -7  10   6         14.53         20.39         1.96 o                         
  -6  10   6          9.01          7.24         1.59 o                         
  -5  10   6          0.14          1.64         0.80 o                         
  -4  10   6         21.96         18.28         1.26 o                         
  -3  10   6         15.78         15.08         1.09 o                         
  -2  10   6         32.05         31.41         1.41 o                         
  -1  10   6          1.38          0.62         0.63 o                         
   0  10   6          1.74          1.20         0.85 o                         
   1  10   6          3.28          2.87         0.67 o                         
   2  10   6          8.42          6.53         1.23 o                         
   3  10   6          2.28          1.69         0.83 o                         
   4  10   6          3.74          4.52         1.51 o                         
   5  10   6          0.04         -0.13         1.02 o                         
   6  10   6          0.74          1.08         0.93 o                         
   7  10   6          1.76          2.95         1.23 o                         
  -6  11   6          2.94          1.50         0.94 o                         
  -5  11   6          1.29          1.41         1.28 o                         
  -4  11   6          1.65          0.55         0.90 o                         
  -3  11   6          0.05          0.85         1.10 o                         
  -2  11   6          0.00         -0.73         1.00 o                         
  -1  11   6          3.23          2.89         1.00 o                         
   0  11   6          0.79          0.73         0.68 o                         
   1  11   6          2.70          1.47         1.11 o                         
   2  11   6         13.71         14.44         1.23 o                         
   3  11   6          0.21         -0.73         0.73 o                         
   4  11   6          4.82          3.07         1.07 o                         
   5  11   6         18.18         16.30         2.38 o                         
  -3  12   6          0.28         -0.13         1.10 o                         
  -2  12   6          0.24          1.03         1.21 o                         
  -1  12   6          0.87          1.91         0.99 o                         
   0  12   6          0.00         -0.71         0.79 o                         
   1  12   6          2.04          1.65         1.05 o                         
   2  12   6          0.66          1.33         1.27 o                         
 -13   0   7         91.42        136.95         8.63 o                         
 -11   0   7         14.78         17.75         1.86 o                         
  -9   0   7         89.56         94.92         3.35 o                         
  -7   0   7          1.29          0.70         0.54 o                         
  -5   0   7          2.27          1.35         0.43 o                         
  -3   0   7        916.70        960.92        11.21 o                         
  -1   0   7       1276.31       1378.13        15.75 o                         
   1   0   7       6471.12       6834.84        81.54 o                         
   3   0   7       1036.87        986.79        10.69 o                         
   5   0   7        887.14        851.68        11.55 o                         
   7   0   7        532.66        528.27         8.11 o                         
   9   0   7         11.19          8.73         1.60 o                         
  11   0   7          1.21          2.55         2.13 o                         
 -13   1   7         11.04         22.60         2.97 o                         
 -12   1   7          4.14          2.66         1.22 o                         
 -11   1   7         13.69          8.11         1.20 o                         
 -10   1   7         12.79          7.93         1.09 o                         
  -9   1   7         42.84         39.76         1.38 o                         
  -8   1   7        101.08        101.30         1.88 o                         
  -7   1   7         29.36         28.82         0.97 o                         
  -6   1   7        291.35        296.91         2.88 o                         
  -5   1   7         20.97         19.61         0.69 o                         
  -4   1   7         18.12         21.77         0.61 o                         
  -3   1   7          3.51          7.90         0.33 o                         
  -2   1   7        435.29        428.41         3.62 o                         
  -1   1   7        547.22        610.79         5.23 o                         
   0   1   7       3092.82       3155.61        24.64 o                         
   1   1   7         13.96         17.90         0.54 o                         
   2   1   7          9.20          7.23         0.42 o                         
   3   1   7        428.98        445.97         8.03 o                         
   4   1   7        229.00        252.44         2.49 o                         
   5   1   7        119.77        124.84         2.04 o                         
   6   1   7        717.03        715.72         6.82 o                         
   7   1   7         60.32         52.62         1.75 o                         
   8   1   7          2.63          2.87         0.77 o                         
   9   1   7          7.44          7.59         1.39 o                         
  10   1   7          3.90          1.25         1.13 o                         
  11   1   7         10.59          8.76         2.08 o                         
  12   1   7         10.07          8.67         2.23 o                         
 -13   2   7         16.98         20.04         2.78 o                         
 -12   2   7          3.40          1.96         1.14 o                         
 -11   2   7         27.92         27.42         1.71 o                         
 -10   2   7         17.61         14.99         1.19 o                         
  -9   2   7        118.75        107.11         2.52 o                         
  -8   2   7          8.95          6.73         0.76 o                         
  -7   2   7          8.64         10.36         0.71 o                         
  -6   2   7         63.69         57.76         1.23 o                         
  -5   2   7         65.38         70.31         1.18 o                         
  -4   2   7        351.14        333.01         3.14 o                         
  -3   2   7          6.35          4.02         0.42 o                         
  -2   2   7          0.27          0.48         0.19 o                         
  -1   2   7        261.53        310.20         2.75 o                         
   0   2   7        100.52        120.37         1.41 o                         
   1   2   7        328.43        297.16         4.10 o                         
   2   2   7        147.80        166.22         2.08 o                         
   3   2   7        614.88        583.61         5.43 o                         
   4   2   7         31.13         42.72         1.05 o                         
   5   2   7         22.06         20.80         0.83 o                         
   6   2   7        559.83        534.24         5.68 o                         
   7   2   7        115.92        103.06         2.31 o                         
   8   2   7          6.31          6.57         0.97 o                         
   9   2   7         11.46         16.97         1.40 o                         
  10   2   7         17.68         15.80         1.50 o                         
  11   2   7          6.55         10.82         1.74 o                         
  12   2   7          0.65          0.79         1.65 o                         
 -13   3   7         33.94         35.16         3.18 o                         
 -12   3   7          7.86          7.41         1.93 o                         
 -11   3   7          2.71          2.41         1.14 o                         
 -10   3   7         81.42         95.62         2.76 o                         
  -9   3   7          7.34          7.16         0.99 o                         
  -8   3   7         14.13         17.99         1.13 o                         
  -7   3   7        250.18        248.60         3.84 o                         
  -6   3   7         68.15         71.74         1.62 o                         
  -5   3   7        795.93        746.74         7.29 o                         
  -4   3   7        123.32        130.76         1.80 o                         
  -3   3   7         12.96         14.48         0.94 o                         
  -2   3   7       1008.77       1091.43        11.26 o                         
  -1   3   7       2813.39       2903.80        25.17 o                         
   0   3   7       1432.79       1526.92        15.79 o                         
   1   3   7          0.15         -0.20         0.20 o                         
   2   3   7        126.35        108.77         1.65 o                         
   3   3   7         64.82         73.82         1.23 o                         
   4   3   7        245.19        214.21         2.66 o                         
   5   3   7        789.34        748.03         7.38 o                         
   6   3   7        456.88        445.30         5.02 o                         
   7   3   7          3.74          2.35         0.67 o                         
   8   3   7         15.48         15.12         1.21 o                         
   9   3   7          3.26          2.53         0.89 o                         
  10   3   7          3.56          3.68         1.34 o                         
  11   3   7          0.00          0.74         1.36 o                         
  12   3   7          1.48          0.04         1.64 o                         
 -12   4   7          1.69          0.93         1.42 o                         
 -11   4   7          1.25          0.01         1.12 o                         
 -10   4   7         44.00         45.94         2.35 o                         
  -9   4   7         83.16         93.82         2.32 o                         
  -8   4   7         24.05         17.96         1.17 o                         
  -7   4   7          2.23          1.51         0.80 o                         
  -6   4   7        117.31        127.10         2.51 o                         
  -5   4   7        221.65        224.22         3.37 o                         
  -4   4   7          8.13         10.51         0.74 o                         
  -3   4   7         17.21         20.83         0.88 o                         
  -2   4   7       1016.31       1062.07         9.93 o                         
  -1   4   7       2548.45       2765.95        28.39 o                         
   0   4   7          7.66          8.47         0.58 o                         
   1   4   7        485.02        482.23         4.85 o                         
   2   4   7         14.87         19.74         0.80 o                         
   3   4   7        532.39        509.26         6.81 o                         
   4   4   7         19.68         25.73         1.30 o                         
   5   4   7         74.75         68.02         1.85 o                         
   6   4   7          9.60          4.16         0.86 o                         
   7   4   7         22.66         21.60         1.54 o                         
   8   4   7         14.52         15.76         1.55 o                         
   9   4   7          0.74         -0.31         1.19 o                         
  10   4   7          2.55          1.02         1.39 o                         
  11   4   7          0.21          0.71         1.40 o                         
 -12   5   7         12.16          9.72         2.23 o                         
 -11   5   7          0.48          1.09         1.50 o                         
 -10   5   7          0.52         -0.38         1.05 o                         
  -9   5   7          2.65          2.88         1.01 o                         
  -8   5   7          4.91          0.97         0.80 o                         
  -7   5   7        177.62        171.97         3.23 o                         
  -6   5   7         16.30         15.15         1.08 o                         
  -5   5   7          0.03         -0.55         0.55 o                         
  -4   5   7         29.34         24.39         1.60 o                         
  -2   5   7         81.31         72.14        11.67 o                         
  -1   5   7        371.90        397.84         4.35 o                         
   0   5   7         11.68         11.41         1.87 o                         
   1   5   7         10.98         14.29         0.73 o                         
   2   5   7         15.66         12.72         0.66 o                         
   3   5   7         54.66         53.48         1.44 o                         
   4   5   7         58.73         51.36         1.53 o                         
   5   5   7         75.09         74.35         1.98 o                         
   6   5   7         44.59         44.62         1.84 o                         
   7   5   7          7.08          5.03         1.03 o                         
   8   5   7          6.72          7.29         1.26 o                         
   9   5   7         20.69         23.72         2.25 o                         
  10   5   7          1.84         -0.07         1.41 o                         
  11   5   7          5.93          8.65         2.27 o                         
 -12   6   7          0.57          0.19         2.39 o                         
 -11   6   7          1.22          0.46         1.44 o                         
 -10   6   7          0.64         -1.07         1.07 o                         
  -9   6   7          0.84         -0.19         0.99 o                         
  -8   6   7         62.22         65.08         3.03 o                         
  -7   6   7          1.27          0.46         0.75 o                         
  -6   6   7         30.47         29.64         1.62 o                         
  -5   6   7         99.39        100.96         2.42 o                         
  -4   6   7          5.04          3.44         0.77 o                         
  -3   6   7        364.34        363.76         4.85 o                         
  -2   6   7         26.71         25.71         1.22 o                         
  -1   6   7         11.96         15.56         0.70 o                         
   0   6   7         67.05         67.84         1.52 o                         
   1   6   7        221.68        231.06         2.68 o                         
   2   6   7         44.35         46.18         1.19 o                         
   3   6   7          4.35          4.21         0.68 o                         
   4   6   7          0.43         -0.58         0.58 o                         
   5   6   7        124.87        117.66         2.85 o                         
   6   6   7         51.78         53.22         2.14 o                         
   7   6   7          7.20          9.08         1.17 o                         
   8   6   7          6.01          5.11         1.21 o                         
   9   6   7         26.57         28.39         2.31 o                         
  10   6   7          0.37         -1.29         1.55 o                         
 -11   7   7          0.69         -1.56         1.56 o                         
 -10   7   7          1.33          0.41         1.21 o                         
  -9   7   7         36.98         33.49         2.34 o                         
  -8   7   7          4.26          3.42         1.07 o                         
  -7   7   7         38.88         38.51         2.03 o                         
  -6   7   7         53.57         57.30         2.11 o                         
  -5   7   7         34.62         34.56         1.61 o                         
  -4   7   7          9.80          9.49         0.93 o                         
  -3   7   7         35.19         35.38         1.43 o                         
  -2   7   7          6.94          5.59         0.70 o                         
  -1   7   7         23.73         27.51         1.02 o                         
   0   7   7          0.24          0.16         0.33 o                         
   1   7   7         16.98         18.42         0.76 o                         
   2   7   7         68.63         70.61         2.23 o                         
   3   7   7         26.85         31.42         1.41 o                         
   4   7   7         12.51         12.92         1.11 o                         
   5   7   7          7.30          5.38         0.96 o                         
   6   7   7          4.23          3.02         0.95 o                         
   7   7   7         27.53         30.03         1.79 o                         
   8   7   7          7.91         10.97         1.68 o                         
   9   7   7          0.17          2.44         1.33 o                         
  10   7   7          6.41          4.87         2.14 o                         
 -10   8   7          9.42          6.71         1.99 o                         
  -9   8   7          1.83          1.77         1.63 o                         
  -8   8   7         26.23         26.45         1.92 o                         
  -7   8   7         25.67         33.59         2.52 o                         
  -6   8   7         37.74         35.82         1.83 o                         
  -5   8   7         24.49         19.82         1.33 o                         
  -4   8   7        604.99        609.50         9.73 o                         
  -3   8   7          5.61          5.30         0.78 o                         
  -2   8   7         36.10         45.19         1.48 o                         
  -1   8   7          8.04          7.82         0.74 o                         
   0   8   7         15.39         16.26         0.74 o                         
   1   8   7          2.54          3.48         0.67 o                         
   2   8   7         12.18         12.53         0.67 o                         
   3   8   7         45.76         45.32         1.58 o                         
   4   8   7          5.46          5.70         1.05 o                         
   5   8   7          0.15         -0.02         0.72 o                         
   6   8   7          0.87          0.36         0.88 o                         
   7   8   7          5.55          3.07         1.08 o                         
   8   8   7          0.07         -0.18         1.13 o                         
   9   8   7          4.75          6.17         1.60 o                         
  -9   9   7          0.00          1.88         1.49 o                         
  -8   9   7         12.00         12.33         1.66 o                         
  -7   9   7          0.01          0.21         0.96 o                         
  -6   9   7          9.50          9.63         1.80 o                         
  -5   9   7          0.60          0.14         0.75 o                         
  -4   9   7          5.61          5.84         0.89 o                         
  -3   9   7          0.54          0.59         0.62 o                         
  -2   9   7          4.30          6.10         0.67 o                         
  -1   9   7         15.98         11.72         0.93 o                         
   0   9   7          5.62          5.07         0.82 o                         
   1   9   7          7.44          4.86         0.77 o                         
   2   9   7          0.14          0.09         0.47 o                         
   3   9   7         10.72          9.34         1.17 o                         
   4   9   7          4.88          6.56         0.84 o                         
   5   9   7         16.58         15.34         1.31 o                         
   6   9   7          0.20         -0.86         0.93 o                         
   7   9   7          0.07         -0.53         0.98 o                         
   8   9   7          7.19          7.47         1.77 o                         
  -8  10   7          0.94          0.14         1.23 o                         
  -7  10   7          1.61          2.50         1.24 o                         
  -6  10   7         11.80         12.12         1.50 o                         
  -5  10   7         12.33         12.99         1.27 o                         
  -4  10   7          0.27          0.78         0.76 o                         
  -3  10   7         35.08         29.12         1.48 o                         
  -2  10   7         13.54         14.77         1.12 o                         
  -1  10   7          1.94          2.34         0.75 o                         
   0  10   7          3.84          3.36         0.75 o                         
   1  10   7          0.00         -0.61         0.64 o                         
   2  10   7          0.08          0.47         0.67 o                         
   3  10   7          2.71          1.65         0.83 o                         
   4  10   7          0.31          1.41         0.99 o                         
   5  10   7          5.17          4.85         1.36 o                         
   6  10   7          1.84          1.22         1.41 o                         
   7  10   7          1.73          3.93         1.31 o                         
  -6  11   7          0.69          0.91         1.01 o                         
  -5  11   7          5.45          6.75         1.26 o                         
  -4  11   7          1.02          1.79         0.72 o                         
  -3  11   7          5.19          6.33         0.85 o                         
  -2  11   7          0.05         -0.22         0.75 o                         
  -1  11   7         22.00         21.59         1.70 o                         
   0  11   7          0.75          0.46         0.73 o                         
   1  11   7          3.14          4.45         1.06 o                         
   2  11   7          0.71          0.98         0.99 o                         
   3  11   7          0.16         -0.80         0.80 o                         
   4  11   7          1.25         -0.63         1.00 o                         
   5  11   7          1.14          0.37         1.89 o                         
  -3  12   7          1.04          2.03         1.24 o                         
  -2  12   7          0.29          1.56         1.17 o                         
  -1  12   7          2.09          2.04         1.06 o                         
   0  12   7          3.15          3.16         1.04 o                         
   1  12   7          0.27         -0.85         1.15 o                         
   2  12   7          6.75          9.75         1.82 o                         
 -12   0   8         18.48         24.78         3.05 o                         
 -10   0   8          0.23         -0.94         0.94 o                         
  -8   0   8         10.45          8.00         1.05 o                         
  -6   0   8        202.58        185.67         2.74 o                         
  -4   0   8        274.08        264.39         4.33 o                         
  -2   0   8        450.81        392.17         5.19 o                         
   0   0   8          9.03         16.14         0.83 o                         
   2   0   8       8676.91       9572.77        95.25 o                         
   4   0   8        214.18        235.08         3.72 o                         
   6   0   8       1471.53       1381.91        17.94 o                         
   8   0   8        333.24        313.59         6.34 o                         
  10   0   8          0.52          0.03         1.39 o                         
  12   0   8          0.62          0.71         2.58 o                         
 -13   1   8         14.04         17.92         2.58 o                         
 -12   1   8          0.83         -1.01         1.01 o                         
 -11   1   8         17.11         19.63         1.61 o                         
 -10   1   8          8.77          7.65         1.05 o                         
  -9   1   8         92.50         94.53         1.94 o                         
  -8   1   8          0.04         -0.48         0.48 o                         
  -7   1   8        776.48        770.26         6.37 o                         
  -6   1   8         29.64         29.30         0.84 o                         
  -5   1   8         78.70         69.60         1.08 o                         
  -4   1   8          1.56          3.87         0.34 o                         
  -3   1   8         84.89         85.47         1.03 o                         
  -2   1   8       3543.10       3877.07        26.02 o                         
  -1   1   8        569.28        552.97         4.78 o                         
   0   1   8        159.07        163.63         1.74 o                         
   1   1   8          0.01          0.08         0.14 o                         
   2   1   8       1927.17       2136.23        19.59 o                         
   3   1   8        330.77        308.59         3.07 o                         
   4   1   8          3.55          0.71         0.26 o                         
   5   1   8        103.86        100.86         2.27 o                         
   6   1   8        203.78        183.89         2.80 o                         
   7   1   8         69.10         66.83         2.33 o                         
   8   1   8          8.51          8.77         0.97 o                         
   9   1   8         17.37         19.51         1.48 o                         
  10   1   8         13.01         14.82         1.70 o                         
  11   1   8          2.48          3.23         1.52 o                         
  12   1   8          2.40          5.74         2.18 o                         
 -13   2   8         38.29         43.06         3.58 o                         
 -12   2   8         14.44         13.36         1.95 o                         
 -11   2   8          0.00         -0.43         0.89 o                         
 -10   2   8        145.61        159.42         3.12 o                         
  -9   2   8          0.26          0.22         0.64 o                         
  -8   2   8         75.52         80.75         1.78 o                         
  -7   2   8         89.42         84.15         1.72 o                         
  -6   2   8        445.62        405.55         4.30 o                         
  -5   2   8        326.56        350.80         3.67 o                         
  -4   2   8        509.57        498.98         4.31 o                         
  -3   2   8          0.32          0.19         0.24 o                         
  -2   2   8        253.45        227.06         2.24 o                         
  -1   2   8         19.91         24.88         0.56 o                         
   0   2   8          2.33          9.39         0.44 o                         
   1   2   8       1364.57       1459.31        11.68 o                         
   2   2   8          0.92         -0.04         0.24 o                         
   3   2   8          2.61          2.26         0.38 o                         
   4   2   8        103.76         94.31         1.56 o                         
   5   2   8        342.77        332.02         3.76 o                         
   6   2   8          1.22          0.00         0.53 o                         
   7   2   8         40.54         39.61         1.71 o                         
   8   2   8         88.84         89.67         2.46 o                         
   9   2   8          0.34          0.56         0.85 o                         
  10   2   8          0.56         -0.94         1.36 o                         
  11   2   8          3.05          4.47         1.46 o                         
  12   2   8          1.87          4.53         1.76 o                         
 -13   3   8          5.71         12.68         4.32 o                         
 -12   3   8          0.25         -2.05         2.05 o                         
 -11   3   8          0.03         -0.76         0.99 o                         
 -10   3   8          0.94          1.17         0.93 o                         
  -9   3   8         37.97         39.48         2.20 o                         
  -8   3   8          0.07         -0.57         0.57 o                         
  -7   3   8        263.98        239.79         3.41 o                         
  -6   3   8        315.23        295.41         4.02 o                         
  -5   3   8        863.89        797.95         8.21 o                         
  -4   3   8        562.73        478.12         5.23 o                         
  -3   3   8         46.23         34.78         0.94 o                         
  -2   3   8        686.26        695.64         7.43 o                         
  -1   3   8        115.57        165.40         2.04 o                         
   0   3   8        841.28        935.31        12.88 o                         
   1   3   8         11.21         15.71         0.76 o                         
   2   3   8        120.52        142.95         1.97 o                         
   3   3   8        249.16        257.45         3.06 o                         
   4   3   8         23.04         18.36         0.81 o                         
   5   3   8         16.48         20.73         0.96 o                         
   6   3   8         29.07         33.16         1.25 o                         
   7   3   8          4.79          2.43         0.72 o                         
   8   3   8         20.83         20.56         1.37 o                         
   9   3   8         32.98         37.55         1.89 o                         
  10   3   8         22.14         27.40         2.53 o                         
  11   3   8          7.12          3.85         1.71 o                         
  12   3   8          0.00         -0.80         1.74 o                         
 -12   4   8          3.90          1.43         1.49 o                         
 -11   4   8          0.13          0.62         1.19 o                         
 -10   4   8         11.09         13.23         2.01 o                         
  -9   4   8          3.95          3.77         0.90 o                         
  -8   4   8          3.92          1.99         0.73 o                         
  -7   4   8         16.25         17.26         1.07 o                         
  -6   4   8         57.28         62.54         1.65 o                         
  -5   4   8        325.56        300.78         4.18 o                         
  -4   4   8         14.63         10.07         0.74 o                         
  -3   4   8          8.73          8.56         0.62 o                         
  -2   4   8        296.00        304.37         3.71 o                         
  -1   4   8          8.36         16.09         1.10 o                         
   0   4   8        130.05        137.86         1.88 o                         
   1   4   8        673.36        642.57         6.30 o                         
   2   4   8          2.78          0.38         0.33 o                         
   3   4   8         85.54         93.50         2.46 o                         
   4   4   8          9.75         10.35         0.90 o                         
   5   4   8        293.75        305.81         4.42 o                         
   6   4   8          9.92         10.17         1.01 o                         
   7   4   8          4.35          0.93         0.85 o                         
   8   4   8         28.23         27.08         2.14 o                         
   9   4   8         33.35         35.62         2.57 o                         
  10   4   8          6.87          6.90         2.10 o                         
  11   4   8          0.35          0.25         1.50 o                         
 -12   5   8          0.25         -0.13         1.66 o                         
 -11   5   8          2.60          2.17         1.57 o                         
 -10   5   8          3.34          2.80         1.22 o                         
  -9   5   8         23.64         25.69         1.66 o                         
  -8   5   8         19.77         17.43         1.32 o                         
  -7   5   8         19.74         25.19         1.46 o                         
  -6   5   8          0.44          1.51         0.66 o                         
  -5   5   8        230.03        203.79         3.61 o                         
  -4   5   8         75.65         76.92         1.88 o                         
  -3   5   8         63.36         31.55         3.26 o                         
  -2   5   8         65.18         61.55         2.79 o                         
  -1   5   8         22.36         12.14         3.20 o                         
   0   5   8        121.19        127.78         2.84 o                         
   1   5   8         16.78         16.03         0.86 o                         
   2   5   8        491.62        503.53         6.09 o                         
   3   5   8        236.37        245.30         3.69 o                         
   4   5   8        376.88        389.12         5.13 o                         
   5   5   8        434.52        417.68         5.61 o                         
   6   5   8         28.84         28.62         1.54 o                         
   7   5   8          2.08          2.02         0.85 o                         
   8   5   8         39.88         38.66         2.16 o                         
   9   5   8          2.08          3.26         1.44 o                         
  10   5   8          1.47         -0.44         1.44 o                         
  11   5   8          3.96          6.95         2.13 o                         
 -11   6   8          3.98          2.24         1.58 o                         
 -10   6   8          0.13         -0.98         0.98 o                         
  -9   6   8          0.36         -0.93         0.93 o                         
  -8   6   8         40.60         51.43         2.52 o                         
  -7   6   8          5.82          6.76         1.32 o                         
  -6   6   8         28.18         31.26         1.70 o                         
  -5   6   8        291.44        273.58         4.28 o                         
  -4   6   8       1089.77       1077.44        11.92 o                         
  -3   6   8         96.04         93.63         2.07 o                         
  -2   6   8        369.30        368.24         4.83 o                         
  -1   6   8         80.51         81.91         1.57 o                         
   0   6   8          0.62          0.29         0.38 o                         
   1   6   8        419.65        431.51         4.98 o                         
   2   6   8         94.04         96.95         1.83 o                         
   3   6   8         35.49         39.69         1.89 o                         
   4   6   8        100.28        102.15         2.47 o                         
   5   6   8         29.31         32.50         1.58 o                         
   6   6   8         24.80         25.77         1.51 o                         
   7   6   8          8.92         10.59         1.18 o                         
   8   6   8          5.45          7.18         1.34 o                         
   9   6   8          1.19          0.29         1.30 o                         
  10   6   8          1.00          3.64         2.64 o                         
 -11   7   8          0.82         -1.49         1.49 o                         
 -10   7   8          6.20          4.14         1.40 o                         
  -9   7   8          0.11          0.95         1.17 o                         
  -8   7   8          1.96         -0.77         0.91 o                         
  -7   7   8          1.28          0.04         0.79 o                         
  -6   7   8         15.32         12.02         1.48 o                         
  -5   7   8          8.53          7.01         0.94 o                         
  -4   7   8          1.66          2.79         0.69 o                         
  -3   7   8         24.97         29.21         1.36 o                         
  -2   7   8         65.15         63.26         2.06 o                         
  -1   7   8         10.67          8.46         0.74 o                         
   0   7   8          7.20          7.80         0.64 o                         
   1   7   8          3.79          4.12         0.51 o                         
   2   7   8         35.22         34.65         1.66 o                         
   3   7   8          6.78          7.35         0.86 o                         
   4   7   8         15.96         15.78         1.22 o                         
   5   7   8          3.14          2.42         0.85 o                         
   6   7   8          0.13         -0.46         0.78 o                         
   7   7   8         25.78         21.18         1.57 o                         
   8   7   8          5.71          9.07         1.43 o                         
   9   7   8          2.67          3.31         1.41 o                         
  10   7   8          4.87          2.99         2.03 o                         
 -10   8   8          0.11         -1.41         1.41 o                         
  -9   8   8          2.39          4.19         1.47 o                         
  -8   8   8          0.65         -0.17         1.02 o                         
  -7   8   8         19.58         18.99         1.52 o                         
  -6   8   8          1.65          1.63         0.83 o                         
  -5   8   8          1.82          0.50         0.73 o                         
  -4   8   8          8.58         12.74         1.13 o                         
  -3   8   8         63.37         57.23         1.83 o                         
  -2   8   8         10.07         10.64         0.97 o                         
  -1   8   8          8.93          9.16         0.83 o                         
   0   8   8         27.89         29.72         1.18 o                         
   1   8   8          2.74          1.30         0.60 o                         
   2   8   8         21.27         20.42         1.02 o                         
   3   8   8          5.09          4.96         0.76 o                         
   4   8   8          0.87          2.14         0.73 o                         
   5   8   8         81.64         86.52         3.76 o                         
   6   8   8          7.66          6.78         1.23 o                         
   7   8   8          4.82          5.49         1.25 o                         
   8   8   8          2.62          0.89         1.29 o                         
   9   8   8          4.10          3.80         1.71 o                         
  -9   9   8          1.33          2.21         1.53 o                         
  -8   9   8         10.31          6.78         2.20 o                         
  -7   9   8          6.69          9.02         1.36 o                         
  -6   9   8         16.66         15.50         1.39 o                         
  -5   9   8         28.38         31.30         1.70 o                         
  -4   9   8          0.55          0.59         0.68 o                         
  -3   9   8         10.35         11.38         1.05 o                         
  -2   9   8          6.12          7.41         0.85 o                         
  -1   9   8          4.33          3.86         0.63 o                         
   0   9   8         19.26         21.29         2.36 o                         
   1   9   8          0.71         -0.42         0.63 o                         
   2   9   8          3.08          3.49         0.85 o                         
   3   9   8          0.24          0.79         0.85 o                         
   4   9   8          8.47         10.29         1.03 o                         
   5   9   8          7.39          7.19         1.10 o                         
   6   9   8          1.92          1.81         0.93 o                         
   7   9   8          0.50          0.90         1.64 o                         
   8   9   8          6.22          3.86         1.60 o                         
  -8  10   8          0.16         -1.31         1.31 o                         
  -7  10   8          0.15         -0.38         1.14 o                         
  -6  10   8          0.03          0.15         0.93 o                         
  -5  10   8         20.83         18.21         1.42 o                         
  -4  10   8          4.09          1.87         0.82 o                         
  -3  10   8          2.76          3.83         0.72 o                         
  -2  10   8          1.23          0.74         0.67 o                         
  -1  10   8         33.52         36.20         1.76 o                         
   0  10   8          0.37          0.22         0.66 o                         
   1  10   8          1.07          0.59         1.19 o                         
   2  10   8         16.71         16.64         1.65 o                         
   3  10   8          4.38          4.37         1.00 o                         
   4  10   8         23.85         20.96         1.80 o                         
   5  10   8          0.40         -1.11         1.11 o                         
   6  10   8          0.66         -0.40         0.89 o                         
  -6  11   8          0.18          1.27         1.04 o                         
  -5  11   8         12.87         13.64         1.37 o                         
  -4  11   8          2.81          3.31         0.78 o                         
  -3  11   8          0.06         -0.09         0.63 o                         
  -2  11   8          4.65          5.04         0.96 o                         
  -1  11   8          2.56          2.63         1.34 o                         
   0  11   8          7.94          8.63         1.30 o                         
   1  11   8          8.10          8.94         1.16 o                         
   2  11   8          5.28          6.59         1.10 o                         
   3  11   8          1.40          1.29         0.96 o                         
   4  11   8          2.84          1.89         1.14 o                         
   5  11   8          2.95         -1.71         3.49 o                         
  -2  12   8          0.01          0.50         1.39 o                         
  -1  12   8          0.56          0.22         1.08 o                         
   0  12   8          7.23          6.89         1.18 o                         
   1  12   8          2.22          3.19         0.96 o                         
 -13   0   9          4.13         -1.01         2.43 o                         
 -11   0   9          0.21         -0.75         1.11 o                         
  -9   0   9         43.25         42.86         2.41 o                         
  -7   0   9         65.15         60.44         1.91 o                         
  -5   0   9        794.49        822.97         9.19 o                         
  -3   0   9        164.44        131.55         2.03 o                         
  -1   0   9         12.99         29.90         1.02 o                         
   1   0   9        649.35        605.74         6.46 o                         
   3   0   9        476.44        496.93         5.98 o                         
   5   0   9         31.62         30.67         1.73 o                         
   7   0   9        157.39        151.97         3.51 o                         
   9   0   9          3.36          2.77         1.85 o                         
  11   0   9         41.32         44.71         4.62 o                         
 -13   1   9          0.96         -1.61         3.49 o                         
 -12   1   9          1.00         -0.79         1.12 o                         
 -11   1   9         37.92         36.83         2.07 o                         
 -10   1   9         56.88         50.56         2.09 o                         
  -9   1   9         12.72          8.98         0.83 o                         
  -8   1   9         99.03         97.29         1.90 o                         
  -7   1   9         39.43         38.09         1.11 o                         
  -6   1   9         74.12         71.41         1.28 o                         
  -5   1   9        253.08        229.25         2.34 o                         
  -4   1   9       2231.76       2273.62        14.86 o                         
  -3   1   9        516.05        573.47         4.31 o                         
  -2   1   9       4634.16       4898.61        33.62 o                         
  -1   1   9        485.43        568.29         4.58 o                         
   0   1   9        191.69        195.53         1.93 o                         
   1   1   9         54.52         60.76         1.00 o                         
   2   1   9          2.12          0.25         0.24 o                         
   3   1   9         30.07         48.43         0.89 o                         
   4   1   9        186.16        193.71         3.39 o                         
   5   1   9        361.60        363.58         3.92 o                         
   6   1   9          0.94         -0.30         0.58 o                         
   7   1   9         10.43          8.65         0.98 o                         
   8   1   9          0.00          0.24         0.69 o                         
   9   1   9         34.32         33.42         1.94 o                         
  10   1   9         30.17         33.89         2.25 o                         
  11   1   9          0.10         -0.55         1.36 o                         
  12   1   9          0.15         -0.02         1.95 o                         
 -13   2   9          2.40          3.47         2.87 o                         
 -12   2   9          2.09          2.01         1.51 o                         
 -11   2   9          0.16          1.70         0.97 o                         
 -10   2   9         33.61         30.89         1.51 o                         
  -9   2   9          0.30          0.65         0.69 o                         
  -8   2   9          3.10          3.88         0.69 o                         
  -7   2   9        446.58        439.06         4.83 o                         
  -6   2   9        568.76        565.85         5.71 o                         
  -5   2   9         70.12         68.39         1.13 o                         
  -4   2   9         16.76         12.78         0.54 o                         
  -3   2   9        396.55        361.45         3.29 o                         
  -2   2   9         23.24         27.97         0.69 o                         
  -1   2   9         98.22         77.27         1.05 o                         
   0   2   9         93.14         97.30         1.19 o                         
   1   2   9        745.97        771.53         6.33 o                         
   2   2   9        619.72        695.67         6.11 o                         
   3   2   9        111.39        102.15         1.64 o                         
   4   2   9         97.36        108.34         2.24 o                         
   5   2   9        402.16        358.33         4.04 o                         
   6   2   9          3.89          3.41         0.67 o                         
   7   2   9         19.65         15.26         1.17 o                         
   8   2   9          5.62          3.29         0.91 o                         
   9   2   9          0.86          1.38         0.93 o                         
  10   2   9         34.62         41.88         2.20 o                         
  11   2   9          0.03          0.54         1.37 o                         
  12   2   9          0.77          2.42         1.75 o                         
 -13   3   9          8.48          4.03         2.25 o                         
 -12   3   9          0.30         -0.37         1.39 o                         
 -11   3   9          3.75          3.35         1.17 o                         
 -10   3   9         18.56         17.87         2.10 o                         
  -9   3   9          5.75          3.46         0.90 o                         
  -8   3   9         31.80         32.12         1.48 o                         
  -7   3   9          3.74          4.63         0.76 o                         
  -6   3   9          0.41         -0.18         0.54 o                         
  -5   3   9        108.66        104.29         1.90 o                         
  -4   3   9        325.00        287.48         4.47 o                         
  -3   3   9        211.72        190.18         2.79 o                         
  -2   3   9        169.83        226.26         2.56 o                         
  -1   3   9        204.58        231.98         2.46 o                         
   0   3   9        130.72        114.20         1.84 o                         
   1   3   9        793.12        772.15         9.78 o                         
   2   3   9        279.06        282.14         3.21 o                         
   3   3   9        286.39        283.81         3.39 o                         
   4   3   9        192.18        193.49         2.60 o                         
   5   3   9        457.50        446.74         4.97 o                         
   6   3   9         40.04         46.05         1.46 o                         
   7   3   9          0.03         -0.58         0.58 o                         
   8   3   9         13.98         15.69         1.27 o                         
   9   3   9          4.81          3.67         1.00 o                         
  10   3   9          8.26          6.76         1.57 o                         
  11   3   9          4.90          8.84         1.76 o                         
 -12   4   9          2.74          1.76         1.70 o                         
 -11   4   9          6.23          4.21         1.36 o                         
 -10   4   9          1.78          0.22         1.01 o                         
  -9   4   9          2.17          1.07         0.82 o                         
  -8   4   9          4.22          3.48         0.81 o                         
  -7   4   9         10.39          8.42         0.86 o                         
  -6   4   9          2.26          1.85         0.64 o                         
  -5   4   9       1980.10       1889.71        17.11 o                         
  -4   4   9        108.43        105.95         2.50 o                         
  -3   4   9         80.06         71.15         1.50 o                         
  -2   4   9        828.82        841.18         9.08 o                         
  -1   4   9        370.81        366.14         4.76 o                         
   0   4   9        571.30        500.37        44.69 o                         
   1   4   9        162.61        133.73         3.32 o                         
   2   4   9         14.83         17.47         2.36 o                         
   3   4   9         22.03         19.79         1.59 o                         
   4   4   9        354.94        337.63         4.62 o                         
   5   4   9          0.81          0.72         0.67 o                         
   6   4   9        117.70        117.40         2.67 o                         
   7   4   9          0.23         -0.77         0.77 o                         
   8   4   9          5.19          4.74         1.35 o                         
   9   4   9          1.24          2.28         1.42 o                         
  10   4   9         16.92         20.36         2.04 o                         
  11   4   9          0.09         -1.42         1.42 o                         
 -12   5   9          3.75         -0.30         1.70 o                         
 -11   5   9          1.64          2.02         1.53 o                         
 -10   5   9          0.30         -0.98         0.98 o                         
  -9   5   9          0.82         -0.66         0.83 o                         
  -8   5   9          0.66         -0.64         0.73 o                         
  -7   5   9         80.20         84.83         2.30 o                         
  -6   5   9         19.56         20.38         1.25 o                         
  -5   5   9        518.48        524.10         6.72 o                         
  -4   5   9          0.36         -0.51         0.51 o                         
  -3   5   9        221.91        200.12         3.82 o                         
  -2   5   9        518.12        262.66         8.86 o                         
  -1   5   9         12.96         10.28         3.30 o                         
   0   5   9        422.68        390.54        11.74 o                         
   1   5   9        352.68        339.58         4.46 o                         
   2   5   9          2.08          0.95         0.48 o                         
   3   5   9         52.38         53.92         1.58 o                         
   4   5   9         47.11         54.01         1.79 o                         
   5   5   9        188.89        188.47         3.37 o                         
   6   5   9         22.80         19.14         1.38 o                         
   7   5   9         15.17         13.51         1.29 o                         
   8   5   9          0.15         -0.50         1.41 o                         
   9   5   9          7.89          5.66         1.63 o                         
  10   5   9          0.07         -1.41         1.41 o                         
  11   5   9          0.20         -1.18         2.96 o                         
 -11   6   9          1.03          0.49         1.64 o                         
 -10   6   9          1.98          3.07         1.34 o                         
  -9   6   9         78.94         83.58         2.78 o                         
  -8   6   9          0.27         -0.91         0.91 o                         
  -7   6   9         36.51         39.33         2.01 o                         
  -6   6   9          8.12         10.25         1.06 o                         
  -5   6   9         19.81         16.36         1.21 o                         
  -4   6   9         21.43         18.12         1.35 o                         
  -3   6   9        258.58        259.43         4.34 o                         
  -2   6   9         45.55         53.88         2.14 o                         
  -1   6   9         45.55         46.55         2.00 o                         
   0   6   9         16.48         14.35         0.88 o                         
   1   6   9        112.52        115.15         2.22 o                         
   2   6   9         63.25         64.85         1.57 o                         
   3   6   9         91.09         91.48         2.26 o                         
   4   6   9         10.83         12.36         1.13 o                         
   5   6   9        123.35        122.67         2.73 o                         
   6   6   9          1.31          0.63         0.78 o                         
   7   6   9          3.31          2.63         0.97 o                         
   8   6   9          1.43         -0.16         1.11 o                         
   9   6   9          0.14          0.61         1.42 o                         
  10   6   9          0.30          0.90         1.69 o                         
 -11   7   9          3.65          1.25         1.67 o                         
 -10   7   9          8.50          5.86         1.48 o                         
  -9   7   9          0.19         -1.07         1.07 o                         
  -8   7   9          5.20          8.67         1.28 o                         
  -7   7   9          5.07          5.79         1.07 o                         
  -6   7   9          1.62          0.29         0.76 o                         
  -5   7   9         82.06         75.87         3.17 o                         
  -4   7   9          8.33          4.96         0.81 o                         
  -3   7   9         53.71         45.02         1.64 o                         
  -2   7   9        108.84        109.98         2.31 o                         
  -1   7   9         12.35         10.13         0.87 o                         
   0   7   9          8.00          8.12         0.78 o                         
   1   7   9          9.68          8.23         0.79 o                         
   2   7   9          2.66          3.28         0.57 o                         
   3   7   9        354.39        370.87         5.50 o                         
   4   7   9         81.43         83.67         2.41 o                         
   5   7   9          0.26          0.00         0.76 o                         
   6   7   9         25.61         24.77         2.05 o                         
   7   7   9         24.64         24.81         1.70 o                         
   8   7   9         25.23         23.67         1.95 o                         
   9   7   9          0.37         -0.80         1.36 o                         
 -10   8   9          3.73          5.11         1.76 o                         
  -9   8   9          6.58          4.74         1.38 o                         
  -8   8   9         59.05         61.91         2.70 o                         
  -7   8   9          0.11          0.14         0.87 o                         
  -6   8   9          7.05          8.16         1.13 o                         
  -5   8   9          6.56          7.77         1.04 o                         
  -4   8   9        144.68        144.11         3.31 o                         
  -3   8   9         19.53         14.32         1.11 o                         
  -2   8   9          0.17          0.27         0.49 o                         
  -1   8   9         43.93         44.54         1.97 o                         
   0   8   9          6.28          4.69         0.66 o                         
   1   8   9          9.71         11.88         0.91 o                         
   2   8   9          0.22         -0.51         0.51 o                         
   3   8   9          0.83         -0.05         0.63 o                         
   4   8   9         17.06         14.01         1.24 o                         
   5   8   9          2.93          1.77         0.91 o                         
   6   8   9          8.72          8.21         1.32 o                         
   7   8   9          0.23          0.72         1.04 o                         
   8   8   9          4.68          3.82         1.30 o                         
   9   8   9          2.22          1.46         2.08 o                         
  -9   9   9          7.57          9.17         2.18 o                         
  -8   9   9          0.41          2.57         1.41 o                         
  -7   9   9          2.78          2.59         1.05 o                         
  -6   9   9          0.32          1.00         0.88 o                         
  -5   9   9          2.33          1.56         0.87 o                         
  -4   9   9          0.76          1.01         0.73 o                         
  -3   9   9          0.96          0.42         0.65 o                         
  -2   9   9          1.19          1.27         0.68 o                         
  -1   9   9          0.42          0.04         0.52 o                         
   0   9   9          9.53          9.91         0.96 o                         
   1   9   9         29.25         31.52         1.65 o                         
   2   9   9          0.56          0.16         0.95 o                         
   3   9   9          0.33          0.07         0.93 o                         
   4   9   9         59.36         61.01         2.24 o                         
   5   9   9         31.53         39.31         2.01 o                         
   6   9   9          0.81          0.15         0.94 o                         
   7   9   9          1.13          2.48         1.14 o                         
  -7  10   9          0.18         -0.76         1.15 o                         
  -6  10   9          8.82          5.38         1.14 o                         
  -5  10   9          0.68          1.33         0.90 o                         
  -4  10   9          2.31          0.71         0.97 o                         
  -3  10   9          1.28          2.64         0.80 o                         
  -2  10   9          1.08          0.56         0.63 o                         
  -1  10   9          7.11          5.26         0.97 o                         
   0  10   9         25.42         24.01         1.55 o                         
   1  10   9          5.23          5.26         1.36 o                         
   2  10   9          0.27         -0.25         0.80 o                         
   3  10   9          0.33          0.85         0.89 o                         
   4  10   9          1.80          2.17         1.06 o                         
   5  10   9          3.30          3.69         1.30 o                         
   6  10   9          0.20          0.72         1.00 o                         
  -5  11   9          0.42          0.94         0.96 o                         
  -4  11   9          2.75          2.94         0.83 o                         
  -3  11   9          0.36          0.65         0.84 o                         
  -2  11   9          0.15         -0.04         0.93 o                         
  -1  11   9          0.05         -0.35         1.44 o                         
   0  11   9          3.56          2.19         1.04 o                         
   1  11   9          0.39          2.32         0.89 o                         
   2  11   9          1.63          1.10         1.49 o                         
   3  11   9          4.13          3.99         1.19 o                         
   4  11   9          3.66          1.46         1.26 o                         
  -1  12   9          0.79         -0.04         0.87 o                         
   0  12   9          0.68          1.40         0.93 o                         
 -12   0  10          1.38          0.62         1.77 o                         
 -10   0  10         87.93         87.43         3.32 o                         
  -8   0  10         41.78         37.85         2.37 o                         
  -6   0  10         34.97         31.63         1.55 o                         
  -4   0  10         14.28         10.44         0.67 o                         
  -2   0  10          7.23          1.68         0.45 o                         
   0   0  10        402.12        390.64         4.48 o                         
   2   0  10        569.65        583.70         6.82 o                         
   4   0  10         87.53         82.60         1.79 o                         
   6   0  10        533.44        483.56         7.56 o                         
   8   0  10          1.07          1.60         1.21 o                         
  10   0  10         30.17         42.36         3.60 o                         
  12   0  10          1.48          5.62         3.44 o                         
 -13   1  10          1.01         -0.95         1.80 o                         
 -12   1  10          0.30         -1.06         1.06 o                         
 -11   1  10          3.97          5.16         1.22 o                         
 -10   1  10         10.79          8.90         1.20 o                         
  -9   1  10         13.45         15.13         1.22 o                         
  -8   1  10          0.18         -0.53         0.58 o                         
  -7   1  10         71.62         74.82         1.53 o                         
  -6   1  10        849.62        802.61         6.69 o                         
  -5   1  10         55.93         56.30         1.03 o                         
  -4   1  10         17.11         11.93         0.50 o                         
  -3   1  10        159.27        149.24         1.52 o                         
  -2   1  10        635.28        754.91         5.45 o                         
  -1   1  10        466.94        458.80         3.62 o                         
   0   1  10         33.64         32.68         0.62 o                         
   1   1  10          0.51          1.34         0.22 o                         
   2   1  10        123.90        143.34         1.65 o                         
   3   1  10        203.81        183.37         2.11 o                         
   4   1  10         37.01         33.08         1.39 o                         
   5   1  10         26.60         34.15         1.00 o                         
   6   1  10         15.27         15.54         1.30 o                         
   7   1  10          2.98          1.26         0.75 o                         
   8   1  10          0.08         -0.68         0.68 o                         
   9   1  10          0.35          0.69         0.89 o                         
  10   1  10          2.06          2.44         1.73 o                         
  11   1  10          0.05          0.54         1.28 o                         
  12   1  10          0.02          2.61         2.12 o                         
 -13   2  10          0.08         -1.86         1.87 o                         
 -12   2  10          1.26          1.21         1.45 o                         
 -11   2  10          1.71          0.72         1.01 o                         
 -10   2  10         18.00         24.93         1.51 o                         
  -9   2  10          9.81          8.20         1.15 o                         
  -8   2  10         41.64         36.17         1.30 o                         
  -7   2  10         75.84         81.42         1.68 o                         
  -6   2  10        478.28        454.58         4.48 o                         
  -5   2  10        186.09        188.30         2.32 o                         
  -4   2  10         17.77         21.65         0.63 o                         
  -3   2  10        433.64        490.60         4.04 o                         
  -2   2  10       3017.64       3341.65        23.39 o                         
  -1   2  10        779.33        878.94         6.88 o                         
   0   2  10       1746.63       1780.12        13.22 o                         
   1   2  10        672.03        750.31         6.24 o                         
   2   2  10        451.12        451.94         4.31 o                         
   3   2  10        197.73        221.96         2.87 o                         
   4   2  10        199.15        198.89         2.68 o                         
   5   2  10          0.17          0.18         0.50 o                         
   6   2  10        446.35        410.21         5.05 o                         
   7   2  10          3.30          2.06         0.71 o                         
   8   2  10         11.67         12.58         1.66 o                         
   9   2  10          2.73          1.57         0.97 o                         
  10   2  10          1.77          0.95         1.19 o                         
  11   2  10          9.98          4.69         1.78 o                         
 -13   3  10          5.32          5.93         4.30 o                         
 -12   3  10          2.04         -1.76         1.76 o                         
 -11   3  10          5.77          4.85         1.19 o                         
 -10   3  10          4.08          5.71         1.13 o                         
  -9   3  10         40.21         50.04         2.05 o                         
  -8   3  10         25.43         27.53         1.39 o                         
  -7   3  10         10.27         13.11         0.99 o                         
  -6   3  10         81.37         75.76         1.78 o                         
  -5   3  10          7.74          5.62         0.77 o                         
  -4   3  10         62.95         57.38         1.27 o                         
  -3   3  10        526.24        566.38         5.73 o                         
  -2   3  10         27.61         28.12         0.84 o                         
  -1   3  10         84.69         66.34         1.08 o                         
   0   3  10        170.53        177.16         2.34 o                         
   1   3  10         28.05         31.68         0.92 o                         
   2   3  10         42.32         44.37         1.00 o                         
   3   3  10        100.34         94.12         1.67 o                         
   4   3  10         38.55         40.64         1.22 o                         
   5   3  10        555.09        541.83         5.84 o                         
   6   3  10         75.80         66.65         2.16 o                         
   7   3  10          2.78          2.71         0.78 o                         
   8   3  10          0.10         -0.74         0.74 o                         
   9   3  10          0.77          0.42         0.88 o                         
  10   3  10          0.67         -1.24         1.24 o                         
  11   3  10          7.24          5.61         2.02 o                         
 -12   4  10         24.90         25.65         4.50 o                         
 -11   4  10          1.43          0.33         1.11 o                         
 -10   4  10         17.67         20.09         1.67 o                         
  -9   4  10         35.54         32.27         1.64 o                         
  -8   4  10          5.81          4.30         0.84 o                         
  -7   4  10         24.01         23.05         1.27 o                         
  -6   4  10         98.21         98.60         2.04 o                         
  -5   4  10          0.63          1.73         0.59 o                         
  -4   4  10          0.27         -0.39         0.39 o                         
  -3   4  10        169.80        167.94         2.69 o                         
  -2   4  10         38.03         47.82         1.62 o                         
  -1   4  10          0.95          0.30         0.33 o                         
   0   4  10        289.10        294.82         5.37 o                         
   1   4  10         29.04         32.76         1.59 o                         
   2   4  10         39.74         43.04         1.93 o                         
   3   4  10         12.28         13.55         0.93 o                         
   4   4  10         69.53         59.45         1.91 o                         
   5   4  10        423.97        406.44         5.56 o                         
   6   4  10         11.24         12.42         1.14 o                         
   7   4  10         17.37         12.79         1.70 o                         
   8   4  10         19.31         22.81         2.42 o                         
   9   4  10         13.64         16.23         2.06 o                         
  10   4  10          9.36          7.25         1.70 o                         
  11   4  10          0.00         -1.61         1.61 o                         
 -12   5  10          1.62         -2.11         2.11 o                         
 -11   5  10         20.20         20.23         2.02 o                         
 -10   5  10          8.23          5.60         1.21 o                         
  -9   5  10          1.31          1.72         0.97 o                         
  -8   5  10         58.44         57.26         2.19 o                         
  -7   5  10          0.32         -0.41         0.70 o                         
  -6   5  10          5.60          6.23         0.87 o                         
  -5   5  10        167.18        163.97         3.15 o                         
  -4   5  10          0.29         -0.51         0.54 o                         
  -3   5  10         68.47         67.69         1.79 o                         
  -2   5  10        380.51        290.04        35.91 o                         
  -1   5  10        186.49        179.98         6.80 o                         
   0   5  10          2.79          1.17         0.44 o                         
   1   5  10        515.24        509.12         5.77 o                         
   2   5  10        146.27        149.54         2.49 o                         
   3   5  10        284.08        280.57         4.56 o                         
   4   5  10        452.94        456.22         5.95 o                         
   5   5  10         52.68         44.21         1.84 o                         
   6   5  10         60.55         58.13         2.21 o                         
   7   5  10          0.08         -0.82         0.82 o                         
   8   5  10          0.09         -0.81         1.08 o                         
   9   5  10          0.73         -1.43         1.43 o                         
  10   5  10          0.18         -1.62         1.62 o                         
 -11   6  10          7.72          4.11         1.81 o                         
 -10   6  10          3.87          2.07         1.25 o                         
  -9   6  10         33.01         31.93         1.89 o                         
  -8   6  10         82.99         90.64         2.90 o                         
  -7   6  10         20.88         21.41         1.51 o                         
  -6   6  10          2.45          3.21         0.83 o                         
  -5   6  10        293.81        283.84         4.50 o                         
  -4   6  10         13.13         14.53         1.11 o                         
  -3   6  10        301.45        318.87         4.62 o                         
  -2   6  10        112.76        107.19         2.28 o                         
  -1   6  10          1.32          0.20         0.52 o                         
   0   6  10         65.14         56.72         1.69 o                         
   1   6  10         68.31         69.53         1.79 o                         
   2   6  10        341.97        322.71         4.61 o                         
   3   6  10          0.35         -0.09         0.63 o                         
   4   6  10         92.79         96.64         2.34 o                         
   5   6  10         16.21         18.92         1.32 o                         
   6   6  10          0.58         -0.07         0.77 o                         
   7   6  10         12.59          9.27         1.22 o                         
   8   6  10          0.56         -0.16         1.08 o                         
   9   6  10          0.09         -0.45         1.40 o                         
  10   6  10          2.38          1.61         1.92 o                         
 -11   7  10          2.51         -1.65         1.92 o                         
 -10   7  10          4.42          3.22         1.32 o                         
  -9   7  10          2.37          1.08         1.10 o                         
  -8   7  10         21.17         19.61         1.67 o                         
  -7   7  10         16.28         15.63         1.43 o                         
  -6   7  10         54.92         53.25         2.19 o                         
  -5   7  10         20.96         20.56         1.38 o                         
  -4   7  10         30.65         34.46         1.64 o                         
  -3   7  10         82.89         85.38         2.16 o                         
  -2   7  10          2.04          2.97         1.04 o                         
  -1   7  10         11.94         11.22         0.93 o                         
   0   7  10          1.20          1.48         0.61 o                         
   1   7  10          5.13          3.69         0.71 o                         
   2   7  10          9.22         11.92         1.00 o                         
   3   7  10        326.37        332.41         5.19 o                         
   4   7  10         78.62         76.03         2.45 o                         
   5   7  10          1.49          0.04         0.93 o                         
   6   7  10          6.78          9.14         1.20 o                         
   7   7  10         10.17         10.77         1.38 o                         
   8   7  10         30.77         29.51         2.14 o                         
   9   7  10          0.10         -1.02         1.72 o                         
 -10   8  10          0.19          1.38         1.65 o                         
  -9   8  10          0.00         -0.31         1.14 o                         
  -8   8  10          3.07          2.41         1.14 o                         
  -7   8  10         12.51         10.19         1.30 o                         
  -6   8  10         53.73         53.82         2.30 o                         
  -5   8  10         11.91         14.11         1.28 o                         
  -4   8  10          5.74          7.61         1.00 o                         
  -3   8  10          7.45          9.33         0.98 o                         
  -2   8  10          8.40          6.16         1.35 o                         
  -1   8  10          5.62          5.31         0.77 o                         
   0   8  10          5.18          6.39         1.11 o                         
   1   8  10         58.74         60.96         1.87 o                         
   2   8  10          3.36          1.91         0.74 o                         
   3   8  10          1.08          1.00         0.78 o                         
   4   8  10          0.14         -0.71         0.75 o                         
   5   8  10          0.88          0.84         0.89 o                         
   6   8  10          2.72          2.69         1.07 o                         
   7   8  10          0.06         -1.35         1.35 o                         
   8   8  10          7.69          7.27         1.47 o                         
  -9   9  10          2.15          0.31         2.38 o                         
  -8   9  10          7.25          4.08         1.57 o                         
  -7   9  10          2.45          1.36         1.06 o                         
  -6   9  10         15.08         16.41         1.47 o                         
  -5   9  10         15.67         14.06         1.39 o                         
  -4   9  10          0.43         -0.69         0.69 o                         
  -3   9  10          8.88          6.43         0.85 o                         
  -2   9  10         12.83         13.21         1.10 o                         
  -1   9  10         20.58         19.02         1.73 o                         
   0   9  10         10.62         11.90         1.38 o                         
   1   9  10          1.04         -0.01         0.55 o                         
   2   9  10          9.94          9.40         0.92 o                         
   3   9  10         46.85         43.24         2.50 o                         
   4   9  10         36.58         35.02         1.88 o                         
   5   9  10          1.41          1.32         0.94 o                         
   6   9  10          6.06          5.18         1.17 o                         
   7   9  10          3.31          2.04         1.42 o                         
  -7  10  10          2.96          1.79         1.20 o                         
  -6  10  10         12.27         13.24         1.47 o                         
  -5  10  10         40.43         38.30         1.98 o                         
  -4  10  10          5.40          6.72         1.35 o                         
  -3  10  10          6.62          8.55         1.06 o                         
  -2  10  10          3.29          2.32         0.75 o                         
  -1  10  10          9.62         11.30         1.24 o                         
   0  10  10          0.62          0.90         0.80 o                         
   1  10  10          1.86          3.81         1.02 o                         
   2  10  10          0.76          1.27         0.96 o                         
   3  10  10          0.50          0.37         0.93 o                         
   4  10  10          3.48          3.36         1.23 o                         
   5  10  10          1.30         -0.31         0.81 o                         
   6  10  10          6.48          7.47         1.35 o                         
  -5  11  10          8.33          5.93         1.21 o                         
  -4  11  10          6.26          6.92         1.16 o                         
  -3  11  10          3.43          2.42         0.94 o                         
  -2  11  10          2.73          0.86         0.93 o                         
  -1  11  10          0.40         -0.26         0.81 o                         
   0  11  10          1.67          1.04         1.17 o                         
   1  11  10          4.67          2.96         1.25 o                         
   2  11  10          0.11          1.48         1.03 o                         
   3  11  10          2.96          2.89         1.15 o                         
   4  11  10          3.30          2.15         1.35 o                         
 -13   0  11          2.38         -2.21         2.52 o                         
 -11   0  11         14.94         17.02         1.89 o                         
  -9   0  11          9.08         13.25         1.59 o                         
  -7   0  11        398.34        412.51         7.82 o                         
  -5   0  11         31.35         34.60         1.42 o                         
  -3   0  11       1166.95       1347.69        14.66 o                         
  -1   0  11         65.19         55.19         1.87 o                         
   1   0  11        374.92        403.67         4.73 o                         
   3   0  11          2.65          1.76         0.47 o                         
   5   0  11        135.86        114.82         2.82 o                         
   7   0  11        100.76        106.64         3.03 o                         
   9   0  11         32.82         46.10         4.27 o                         
  11   0  11          5.19          2.63         4.12 o                         
 -13   1  11          2.06          1.36         1.77 o                         
 -12   1  11          2.60          0.79         1.16 o                         
 -11   1  11          0.95          0.41         0.99 o                         
 -10   1  11         23.38         23.86         1.64 o                         
  -9   1  11          1.64          0.93         0.68 o                         
  -8   1  11        241.51        243.99         3.30 o                         
  -7   1  11         48.55         54.01         1.40 o                         
  -6   1  11        693.37        664.03         6.55 o                         
  -5   1  11         55.83         44.07         0.95 o                         
  -4   1  11        264.88        249.46         2.35 o                         
  -3   1  11       1085.37       1207.44         8.24 o                         
  -2   1  11       1063.54       1112.01         7.79 o                         
  -1   1  11         10.35         13.45         0.49 o                         
   0   1  11        388.39        419.23         3.39 o                         
   1   1  11         23.75         29.65         0.71 o                         
   2   1  11        436.90        456.55         4.01 o                         
   3   1  11         12.46          7.19         0.62 o                         
   4   1  11          0.73          1.73         0.40 o                         
   5   1  11         42.36         35.44         1.38 o                         
   6   1  11          3.72          5.05         0.82 o                         
   7   1  11          1.12          2.13         0.80 o                         
   8   1  11         41.02         49.38         2.12 o                         
   9   1  11         66.93         74.29         2.64 o                         
  10   1  11          0.05          1.96         1.52 o                         
  11   1  11          2.06          2.11         1.55 o                         
 -13   2  11          5.99          3.80         2.25 o                         
 -12   2  11          2.24          0.15         1.42 o                         
 -11   2  11          8.23          9.79         1.36 o                         
 -10   2  11         15.00         14.31         1.25 o                         
  -9   2  11          3.23          2.25         0.76 o                         
  -8   2  11          8.38          7.82         0.83 o                         
  -7   2  11        149.32        143.21         2.26 o                         
  -6   2  11         49.04         47.54         1.21 o                         
  -5   2  11         98.25         97.76         1.90 o                         
  -4   2  11         66.36         70.00         1.10 o                         
  -3   2  11         74.69         77.85         1.22 o                         
  -2   2  11         52.79         60.87         0.96 o                         
  -1   2  11         19.08         19.05         0.61 o                         
   0   2  11        979.10        978.65         7.93 o                         
   1   2  11        657.19        706.21         6.00 o                         
   2   2  11         64.00         69.46         1.27 o                         
   3   2  11         85.48         80.95         1.54 o                         
   4   2  11          1.94          4.35         0.57 o                         
   5   2  11        144.49        155.59         2.47 o                         
   6   2  11         49.65         61.28         2.03 o                         
   7   2  11        192.95        195.21         3.38 o                         
   8   2  11         10.30         10.35         1.20 o                         
   9   2  11         10.07         13.84         1.47 o                         
  10   2  11          4.86          5.44         1.94 o                         
  11   2  11          0.08         -0.17         1.92 o                         
 -13   3  11          0.07         -2.10         2.10 o                         
 -12   3  11          1.08         -0.18         1.63 o                         
 -11   3  11          0.84         -0.98         1.05 o                         
 -10   3  11         29.59         28.96         1.76 o                         
  -9   3  11          4.94          7.56         1.05 o                         
  -8   3  11         91.10        100.13         2.27 o                         
  -7   3  11         51.27         57.67         1.75 o                         
  -6   3  11        740.29        710.93         6.90 o                         
  -5   3  11          1.56          1.75         0.52 o                         
  -4   3  11          0.04         -0.25         0.35 o                         
  -3   3  11        183.62        191.72         2.57 o                         
  -2   3  11        111.61        114.55         1.82 o                         
  -1   3  11        166.90        161.90         1.96 o                         
   0   3  11         23.71         25.25         0.93 o                         
   1   3  11          4.91          7.18         0.44 o                         
   2   3  11        174.19        154.85         1.98 o                         
   3   3  11        168.90        178.16         2.45 o                         
   4   3  11         23.41         25.73         0.98 o                         
   5   3  11        236.78        234.07         3.22 o                         
   6   3  11          1.39          0.73         0.65 o                         
   7   3  11         28.13         27.03         1.55 o                         
   8   3  11          0.21         -0.18         0.78 o                         
   9   3  11          8.77          8.28         1.28 o                         
  10   3  11         30.56         31.19         3.86 o                         
  11   3  11          0.14          1.75         3.12 o                         
 -12   4  11          0.00         -1.55         1.55 o                         
 -11   4  11         10.13         14.25         1.56 o                         
 -10   4  11          4.39          3.59         1.11 o                         
  -9   4  11         64.14         71.65         2.30 o                         
  -8   4  11         14.88         11.76         1.08 o                         
  -7   4  11         46.82         51.02         1.76 o                         
  -6   4  11        720.91        700.17         7.17 o                         
  -5   4  11        356.39        357.46         4.20 o                         
  -4   4  11         75.97         74.34         1.48 o                         
  -3   4  11        263.94        253.99         3.18 o                         
  -2   4  11          3.14          5.78         0.57 o                         
  -1   4  11        191.76        208.86         3.95 o                         
   0   4  11        670.46        591.98        53.82 o                         
   1   4  11          0.03          0.41         0.27 o                         
   2   4  11        189.95        193.33         3.34 o                         
   3   4  11         17.35         16.76         1.15 o                         
   4   4  11         58.00         69.88         1.94 o                         
   5   4  11         69.78         64.14         2.08 o                         
   6   4  11         48.15         49.16         2.05 o                         
   7   4  11          0.47          0.14         0.97 o                         
   8   4  11          0.06         -1.40         1.44 o                         
   9   4  11          0.60          1.12         1.41 o                         
  10   4  11          0.91         -1.53         1.53 o                         
  11   4  11          0.06         -1.35         1.80 o                         
 -12   5  11          0.00         -1.59         1.59 o                         
 -11   5  11          0.11         -1.29         1.29 o                         
 -10   5  11         23.83         31.62         1.80 o                         
  -9   5  11          8.51          7.23         1.17 o                         
  -8   5  11         18.03         19.81         1.58 o                         
  -7   5  11        100.30         87.44         2.26 o                         
  -6   5  11         38.78         46.44         1.74 o                         
  -5   5  11          1.02          0.06         0.63 o                         
  -4   5  11          3.96          3.99         0.76 o                         
  -3   5  11        233.06        214.38         3.50 o                         
  -2   5  11          1.01          1.93         0.59 o                         
  -1   5  11        148.40        156.53         2.92 o                         
   0   5  11         24.36         19.47         1.05 o                         
   1   5  11         20.50         19.20         1.02 o                         
   2   5  11         14.16         15.50         0.98 o                         
   3   5  11        211.04        211.22         3.46 o                         
   4   5  11         57.53         55.61         1.90 o                         
   5   5  11         15.80         16.20         1.23 o                         
   6   5  11         60.36         54.79         2.18 o                         
   7   5  11         42.29         39.56         2.04 o                         
   8   5  11         19.94         26.06         2.32 o                         
   9   5  11          0.74          0.69         1.43 o                         
  10   5  11          0.20         -1.63         1.63 o                         
 -11   6  11          0.12         -1.49         1.49 o                         
 -10   6  11          0.25         -1.03         1.18 o                         
  -9   6  11          0.48          0.06         1.00 o                         
  -8   6  11         28.68         25.72         1.58 o                         
  -7   6  11         12.24         16.74         1.40 o                         
  -6   6  11          0.26          0.45         0.75 o                         
  -5   6  11         34.43         40.54         1.85 o                         
  -4   6  11          0.02         -0.14         0.62 o                         
  -3   6  11         73.49         62.44         1.94 o                         
  -2   6  11         96.63         93.51         2.11 o                         
  -1   6  11         51.79         53.91         1.78 o                         
   0   6  11         77.19         79.80         2.06 o                         
   1   6  11          1.55          1.04         0.72 o                         
   2   6  11         27.62         27.48         1.38 o                         
   3   6  11          6.34          7.36         0.97 o                         
   4   6  11          8.63          7.13         1.14 o                         
   5   6  11          0.03         -0.66         0.66 o                         
   6   6  11          1.96          1.55         0.89 o                         
   7   6  11          0.16         -0.82         0.93 o                         
   8   6  11          0.05         -1.16         1.16 o                         
   9   6  11          4.11          3.09         1.64 o                         
  10   6  11          2.87          0.62         2.20 o                         
 -10   7  11          4.70          5.38         1.46 o                         
  -9   7  11         39.70         41.39         2.31 o                         
  -8   7  11          2.86          4.84         1.19 o                         
  -7   7  11         45.95         46.99         2.27 o                         
  -6   7  11         37.43         47.55         2.18 o                         
  -5   7  11         41.78         41.64         1.92 o                         
  -4   7  11          0.01         -0.07         0.63 o                         
  -3   7  11         50.84         52.33         1.85 o                         
  -2   7  11          0.74          0.60         0.78 o                         
  -1   7  11        101.40        103.57         2.43 o                         
   0   7  11          1.58          0.92         0.75 o                         
   1   7  11         53.31         55.80         1.89 o                         
   2   7  11         19.71         21.73         1.39 o                         
   3   7  11        196.35        197.87         5.29 o                         
   4   7  11        121.75        112.31         2.91 o                         
   5   7  11          0.30          0.22         0.84 o                         
   6   7  11          5.83          6.50         1.11 o                         
   7   7  11          0.29         -0.90         0.90 o                         
   8   7  11          0.43          0.70         1.23 o                         
   9   7  11          2.07          3.64         1.83 o                         
 -10   8  11          4.96          4.57         1.82 o                         
  -9   8  11          0.03         -0.07         1.28 o                         
  -8   8  11          0.00         -0.94         0.94 o                         
  -7   8  11          0.64          2.36         1.03 o                         
  -6   8  11         19.14         19.77         1.56 o                         
  -5   8  11         51.35         53.67         2.24 o                         
  -4   8  11         46.21         45.14         1.97 o                         
  -3   8  11         42.23         44.87         1.74 o                         
  -2   8  11         16.92         17.84         1.25 o                         
  -1   8  11          0.38          0.45         0.61 o                         
   0   8  11         10.68         10.38         1.00 o                         
   1   8  11         25.97         25.49         1.44 o                         
   2   8  11          0.57          1.81         0.74 o                         
   3   8  11          0.40         -0.34         0.77 o                         
   4   8  11         12.65         13.20         1.38 o                         
   5   8  11          0.29         -0.79         0.79 o                         
   6   8  11          1.07          0.75         1.00 o                         
   7   8  11          0.04         -0.13         1.06 o                         
   8   8  11          2.12          2.23         1.41 o                         
  -8   9  11          0.09         -0.34         1.18 o                         
  -7   9  11          2.72         -0.25         0.99 o                         
  -6   9  11          0.08          0.54         0.93 o                         
  -5   9  11         51.55         50.02         2.33 o                         
  -4   9  11          6.71          4.60         0.97 o                         
  -3   9  11         14.24         10.99         1.13 o                         
  -2   9  11          4.34          2.98         0.82 o                         
  -1   9  11          1.83          2.80         0.77 o                         
   0   9  11         36.29         38.23         2.29 o                         
   1   9  11          5.01          6.79         1.01 o                         
   2   9  11          4.57          4.10         0.85 o                         
   3   9  11         26.55         27.58         1.68 o                         
   4   9  11         18.37         14.96         1.46 o                         
   5   9  11          4.22          3.33         1.15 o                         
   6   9  11          0.38         -0.22         1.03 o                         
   7   9  11          0.27         -0.49         1.21 o                         
  -7  10  11          2.52          1.66         1.22 o                         
  -6  10  11          1.42          0.60         1.06 o                         
  -5  10  11          0.02          0.08         0.91 o                         
  -4  10  11          4.83          3.33         0.89 o                         
  -3  10  11          3.60          3.87         0.94 o                         
  -2  10  11          3.41          4.33         0.88 o                         
  -1  10  11         12.21         12.33         1.05 o                         
   0  10  11          1.55          2.93         0.98 o                         
   1  10  11          1.47          3.10         1.14 o                         
   2  10  11          0.48          2.52         1.05 o                         
   3  10  11          0.07          0.32         1.18 o                         
   4  10  11          0.01         -1.01         1.01 o                         
   5  10  11          7.24          4.80         1.09 o                         
  -5  11  11          0.08          1.79         0.95 o                         
  -4  11  11         16.18         16.22         1.54 o                         
  -3  11  11          6.53          7.50         1.10 o                         
  -2  11  11          3.78          1.43         1.01 o                         
  -1  11  11          0.04          0.77         1.28 o                         
   0  11  11          0.00          2.35         0.99 o                         
   1  11  11          4.44          6.35         1.78 o                         
   2  11  11         12.46          8.53         1.38 o                         
   3  11  11          1.53          0.09         1.10 o                         
 -12   0  12          2.43          1.43         1.99 o                         
 -10   0  12          2.17          0.91         1.20 o                         
  -8   0  12        857.96        849.83        13.75 o                         
  -6   0  12        321.82        312.38         4.12 o                         
  -4   0  12       1136.44       1137.40        12.83 o                         
  -2   0  12       1801.58       1816.70        19.13 o                         
   0   0  12       1370.30       1364.36        13.75 o                         
   2   0  12         57.01         61.12         1.51 o                         
   4   0  12        137.54        128.14         2.92 o                         
   6   0  12          1.45         -0.25         0.76 o                         
   8   0  12          0.48          2.41         1.97 o                         
  10   0  12          7.58          3.74         1.82 o                         
 -13   1  12          1.67         -0.74         1.70 o                         
 -12   1  12          1.16         -1.11         1.11 o                         
 -11   1  12         20.77         19.55         1.64 o                         
 -10   1  12          0.10          0.54         0.99 o                         
  -9   1  12         16.52         18.41         1.26 o                         
  -8   1  12          9.85          9.34         0.86 o                         
  -7   1  12         18.59         19.07         0.97 o                         
  -6   1  12        127.95        126.16         2.16 o                         
  -5   1  12        677.46        657.90         5.13 o                         
  -4   1  12          8.83          9.99         0.51 o                         
  -3   1  12        514.16        481.29         3.98 o                         
  -2   1  12          0.04         -0.16         0.26 o                         
  -1   1  12          7.29          5.55         0.37 o                         
   0   1  12          6.20         15.79         0.55 o                         
   1   1  12          7.21         14.16         0.79 o                         
   2   1  12        813.23        881.15         7.12 o                         
   3   1  12         10.55          6.85         0.55 o                         
   4   1  12          0.37         -0.47         0.47 o                         
   5   1  12         14.85         17.40         1.11 o                         
   6   1  12         31.52         27.64         1.52 o                         
   7   1  12          9.73          9.97         1.12 o                         
   8   1  12          0.97          0.17         0.86 o                         
   9   1  12         50.70         63.42         2.51 o                         
  10   1  12          3.71          3.16         1.64 o                         
  11   1  12          2.16          1.77         2.55 o                         
 -13   2  12          3.87          1.50         1.86 o                         
 -12   2  12          0.24          0.10         1.61 o                         
 -11   2  12          0.25         -1.15         1.15 o                         
 -10   2  12         23.73         28.46         2.27 o                         
  -9   2  12          0.00         -0.49         0.66 o                         
  -8   2  12          9.38         12.10         1.33 o                         
  -7   2  12         83.91         86.48         1.77 o                         
  -6   2  12       1077.70       1053.54         8.60 o                         
  -5   2  12        108.84         93.90         1.51 o                         
  -4   2  12          7.05          4.36         0.40 o                         
  -3   2  12        218.54        229.46         2.46 o                         
  -2   2  12          8.81          4.38         0.42 o                         
  -1   2  12         47.19         45.72         0.89 o                         
   0   2  12        546.85        492.12         4.11 o                         
   1   2  12          0.83          2.44         0.39 o                         
   2   2  12        219.35        206.81         2.52 o                         
   3   2  12         40.39         40.62         1.21 o                         
   4   2  12          9.10         14.37         0.88 o                         
   5   2  12        568.55        511.62         6.36 o                         
   6   2  12         18.62         23.86         1.43 o                         
   7   2  12         27.13         27.84         1.47 o                         
   8   2  12          0.05         -0.37         0.86 o                         
   9   2  12         29.80         39.04         3.03 o                         
  10   2  12         18.49         16.06         1.88 o                         
  11   2  12          0.31          1.37         2.09 o                         
 -12   3  12         15.84         13.69         3.77 o                         
 -11   3  12          7.91          5.63         1.47 o                         
 -10   3  12          1.33          0.88         0.98 o                         
  -9   3  12          2.28          2.36         0.89 o                         
  -8   3  12          5.70          6.47         0.87 o                         
  -7   3  12        132.73        135.63         2.38 o                         
  -6   3  12        220.10        213.23         2.95 o                         
  -5   3  12        353.78        339.77         3.88 o                         
  -4   3  12         13.48         10.35         0.79 o                         
  -3   3  12        584.17        603.83         7.92 o                         
  -2   3  12          6.60          6.69         0.54 o                         
  -1   3  12         87.77         80.76         1.32 o                         
   0   3  12        407.45        405.50         4.12 o                         
   1   3  12        518.66        483.23         4.59 o                         
   2   3  12          1.44          1.18         0.43 o                         
   3   3  12         38.60         38.50         1.38 o                         
   4   3  12         29.34         31.63         1.07 o                         
   5   3  12         38.25         45.48         1.50 o                         
   6   3  12         23.57         20.78         1.30 o                         
   7   3  12          7.73          6.58         1.02 o                         
   8   3  12         16.77         21.24         1.54 o                         
   9   3  12          0.05         -0.31         1.17 o                         
  10   3  12          0.49         -1.35         1.35 o                         
  11   3  12          0.07         -0.91         1.94 o                         
 -12   4  12          0.23         -1.72         1.87 o                         
 -11   4  12         19.11         20.90         1.75 o                         
 -10   4  12         21.64         24.94         1.73 o                         
  -9   4  12          0.50         -0.18         1.02 o                         
  -8   4  12         11.39         11.58         1.05 o                         
  -7   4  12         15.00         18.01         1.09 o                         
  -6   4  12         16.61         16.90         1.01 o                         
  -5   4  12         14.36         14.90         0.94 o                         
  -4   4  12          0.89         -0.20         0.45 o                         
  -3   4  12          0.25          0.88         0.42 o                         
  -2   4  12         46.73         52.12         1.40 o                         
  -1   4  12         69.10         60.06         1.56 o                         
   0   4  12        311.61        309.04         4.00 o                         
   1   4  12        300.14        291.78         3.60 o                         
   2   4  12        140.80        143.78         2.52 o                         
   3   4  12        260.27        264.91         4.00 o                         
   4   4  12         30.92         27.81         1.48 o                         
   5   4  12          5.22          3.43         0.84 o                         
   6   4  12         17.60         16.00         1.33 o                         
   7   4  12          6.77          3.68         1.26 o                         
   8   4  12          1.21         -1.22         1.22 o                         
   9   4  12         23.51         26.58         2.53 o                         
  10   4  12          5.27          4.19         1.72 o                         
 -12   5  12          3.08         -2.03         3.10 o                         
 -11   5  12          0.13         -1.19         1.19 o                         
 -10   5  12          4.36          2.83         1.08 o                         
  -9   5  12          8.95         12.22         1.32 o                         
  -8   5  12          0.53         -0.06         0.83 o                         
  -7   5  12          0.10         -0.53         0.69 o                         
  -6   5  12         42.27         35.79         1.68 o                         
  -5   5  12         26.53         30.01         1.49 o                         
  -4   5  12        239.13        218.20         3.52 o                         
  -3   5  12         17.46         15.02         1.03 o                         
  -2   5  12        184.58        166.52         2.79 o                         
  -1   5  12          3.79          0.82         0.60 o                         
   0   5  12        235.15        230.95         3.30 o                         
   1   5  12          0.04         -0.35         0.43 o                         
   2   5  12        737.74        734.89         8.08 o                         
   3   5  12         25.49         24.24         1.34 o                         
   4   5  12        124.29        118.58         2.65 o                         
   5   5  12         13.69         17.02         1.32 o                         
   6   5  12          0.45         -0.68         1.11 o                         
   7   5  12          5.65          2.28         1.54 o                         
   8   5  12         11.86         14.74         2.01 o                         
   9   5  12          0.76         -0.67         1.50 o                         
  10   5  12          0.40         -2.55         2.55 o                         
 -11   6  12          0.01         -1.59         1.59 o                         
 -10   6  12          1.85          1.86         1.16 o                         
  -9   6  12          6.52          7.84         1.28 o                         
  -8   6  12          2.03          0.87         0.91 o                         
  -7   6  12          5.04          5.12         1.08 o                         
  -6   6  12          5.11          6.14         1.21 o                         
  -5   6  12          1.56          0.50         0.70 o                         
  -4   6  12          0.15          0.17         0.66 o                         
  -3   6  12        138.19        135.82         2.80 o                         
  -2   6  12         80.25         80.28         2.18 o                         
  -1   6  12         69.11         65.16         2.01 o                         
   0   6  12          2.93          3.06         0.71 o                         
   1   6  12          3.54          4.74         0.79 o                         
   2   6  12        307.51        303.65         4.61 o                         
   3   6  12         21.78         25.97         1.41 o                         
   4   6  12          8.20          6.79         0.95 o                         
   5   6  12         12.86         13.72         1.28 o                         
   6   6  12          3.89          1.60         0.93 o                         
   7   6  12          0.57         -0.25         1.02 o                         
   8   6  12         16.28         19.38         2.14 o                         
   9   6  12          0.17         -1.49         1.49 o                         
 -10   7  12         11.39         10.30         1.82 o                         
  -9   7  12          3.13          3.61         1.20 o                         
  -8   7  12          0.18          0.43         0.99 o                         
  -7   7  12         39.65         45.93         2.20 o                         
  -6   7  12          1.88          2.81         0.96 o                         
  -5   7  12          0.76         -0.16         0.74 o                         
  -4   7  12         19.24         15.13         1.25 o                         
  -3   7  12         25.86         26.92         1.39 o                         
  -2   7  12         45.40         42.41         2.84 o                         
  -1   7  12        126.58        125.08         3.02 o                         
   0   7  12         55.80         53.47         2.78 o                         
   1   7  12          2.87          1.23         0.71 o                         
   2   7  12          0.27         -0.05         0.70 o                         
   3   7  12        275.76        288.80         5.26 o                         
   4   7  12        102.86        107.91         2.91 o                         
   5   7  12         19.23         18.32         1.80 o                         
   6   7  12          0.01         -0.31         0.85 o                         
   7   7  12          0.44         -0.97         0.97 o                         
   8   7  12          7.35          7.96         1.75 o                         
   9   7  12          1.28         -1.03         1.77 o                         
  -9   8  12          2.45          1.65         1.41 o                         
  -8   8  12          3.18          2.36         1.16 o                         
  -7   8  12          0.00         -0.58         0.90 o                         
  -6   8  12          0.58          0.68         0.91 o                         
  -5   8  12          1.79          3.29         0.95 o                         
  -4   8  12         19.98         23.22         1.51 o                         
  -3   8  12          6.00          6.14         0.91 o                         
  -2   8  12         10.34          9.13         1.07 o                         
  -1   8  12         15.04         14.98         1.55 o                         
   0   8  12          0.79          0.60         0.69 o                         
   1   8  12          3.70          4.80         0.89 o                         
   2   8  12         23.35         22.46         1.66 o                         
   3   8  12         20.12         16.92         1.80 o                         
   4   8  12         10.04         12.07         1.42 o                         
   5   8  12          0.95          1.89         1.10 o                         
   6   8  12          1.47          1.49         1.09 o                         
   7   8  12          2.16          0.90         1.13 o                         
   8   8  12          5.37          6.36         1.89 o                         
  -8   9  12          0.26          1.73         1.24 o                         
  -7   9  12          0.08         -0.95         1.00 o                         
  -6   9  12          8.45          7.66         1.27 o                         
  -5   9  12          0.11          0.88         0.89 o                         
  -4   9  12          0.22         -0.68         0.68 o                         
  -3   9  12          7.83          7.62         1.07 o                         
  -2   9  12          8.92          6.79         0.97 o                         
  -1   9  12          6.31          6.32         0.97 o                         
   0   9  12         10.80         12.09         1.14 o                         
   1   9  12          0.68          1.26         0.72 o                         
   2   9  12         12.91         13.16         1.76 o                         
   3   9  12         38.82         38.61         2.06 o                         
   4   9  12          0.50         -0.23         0.87 o                         
   5   9  12          0.47          0.27         1.02 o                         
   6   9  12         12.56         13.54         1.66 o                         
   7   9  12          7.47          3.49         3.90 o                         
  -7  10  12          0.20          0.71         1.24 o                         
  -6  10  12          1.91          2.39         1.20 o                         
  -5  10  12          4.62          5.11         1.10 o                         
  -4  10  12          0.98         -0.56         0.86 o                         
  -3  10  12          1.90          3.06         1.09 o                         
  -2  10  12          2.05          2.23         0.87 o                         
  -1  10  12         10.60         10.72         1.08 o                         
   0  10  12         33.41         36.05         2.40 o                         
   1  10  12          3.62          3.19         0.95 o                         
   2  10  12         15.38         13.61         2.54 o                         
   3  10  12          0.02          0.84         1.06 o                         
   4  10  12          0.52          0.22         0.91 o                         
   5  10  12          0.85          0.29         1.03 o                         
  -4  11  12          1.87          2.10         1.06 o                         
  -3  11  12          3.04          4.39         1.04 o                         
  -2  11  12          1.24          0.39         1.09 o                         
  -1  11  12          2.03          0.82         1.21 o                         
   0  11  12          1.21          3.41         1.14 o                         
   1  11  12          0.19          0.14         1.07 o                         
   2  11  12          2.80          1.43         1.20 o                         
   3  11  12          0.29          0.03         1.32 o                         
 -13   0  13          0.12         -1.78         5.01 o                         
 -11   0  13         15.27         21.07         2.32 o                         
  -9   0  13         26.84         23.96         2.01 o                         
  -7   0  13       1659.98       1660.10        24.32 o                         
  -5   0  13          0.25         -0.16         0.36 o                         
  -3   0  13       2886.55       3016.22        26.04 o                         
  -1   0  13        271.98        256.29         3.25 o                         
   1   0  13        167.79        169.23         2.60 o                         
   3   0  13        191.27        175.68         5.57 o                         
   5   0  13        542.64        436.76         7.04 o                         
   7   0  13          2.23          4.87         1.84 o                         
   9   0  13          3.10          2.06         2.04 o                         
  11   0  13          4.33          4.85         3.43 o                         
 -13   1  13          0.97         -2.11         2.11 o                         
 -12   1  13          0.06         -1.25         1.25 o                         
 -11   1  13          7.18          8.94         1.37 o                         
 -10   1  13         21.77         25.84         2.57 o                         
  -9   1  13          2.43          2.29         0.81 o                         
  -8   1  13          3.38          3.28         0.73 o                         
  -7   1  13        598.87        617.76         5.91 o                         
  -6   1  13         28.48         27.08         1.02 o                         
  -5   1  13         37.83         39.54         1.13 o                         
  -4   1  13        161.24        161.28         1.77 o                         
  -3   1  13         18.23         24.63         0.72 o                         
  -2   1  13        353.99        360.50         3.16 o                         
  -1   1  13         44.54         38.76         1.13 o                         
   0   1  13        237.12        242.63         2.25 o                         
   1   1  13         45.61         53.47         0.98 o                         
   2   1  13        126.80        119.79         1.68 o                         
   3   1  13          1.53          2.38         0.41 o                         
   4   1  13         23.70         29.68         1.29 o                         
   5   1  13        139.66        105.23         2.61 o                         
   6   1  13         70.53         62.75         2.45 o                         
   7   1  13         18.21         17.54         1.35 o                         
   8   1  13          6.69          6.55         1.29 o                         
   9   1  13          3.40          6.16         1.43 o                         
  10   1  13          2.28          4.07         1.77 o                         
  11   1  13          0.00         -0.01         1.64 o                         
 -13   2  13          2.52          1.91         2.98 o                         
 -12   2  13          0.02         -1.53         1.53 o                         
 -11   2  13         17.85         22.52         2.05 o                         
 -10   2  13         22.73         21.28         1.78 o                         
  -9   2  13         30.04         23.61         1.33 o                         
  -8   2  13        156.10        156.24         2.69 o                         
  -7   2  13        223.00        232.33         3.00 o                         
  -6   2  13          0.50          0.20         0.44 o                         
  -5   2  13          2.75          2.76         0.57 o                         
  -4   2  13        523.27        564.73         5.10 o                         
  -3   2  13        184.34        164.71         1.87 o                         
  -2   2  13         18.39         23.38         0.76 o                         
  -1   2  13        450.24        449.71         4.04 o                         
   0   2  13         75.46         89.27         1.28 o                         
   1   2  13         40.52         32.94         0.95 o                         
   2   2  13         73.48         71.13         1.40 o                         
   3   2  13        309.44        279.09         3.51 o                         
   4   2  13        185.60        181.19         2.72 o                         
   5   2  13         15.87         13.96         1.25 o                         
   6   2  13         69.50         62.69         2.31 o                         
   7   2  13          0.20         -0.66         0.66 o                         
   8   2  13         11.80         13.49         1.36 o                         
   9   2  13          2.63          0.86         1.10 o                         
  10   2  13          0.02         -1.33         1.33 o                         
  11   2  13          1.65          1.64         2.18 o                         
 -12   3  13          5.44          7.64         2.12 o                         
 -11   3  13          5.53          1.44         1.34 o                         
 -10   3  13         13.86         14.69         1.45 o                         
  -9   3  13          1.97          0.54         0.93 o                         
  -8   3  13         29.56         32.30         1.47 o                         
  -7   3  13          6.54          6.26         0.80 o                         
  -6   3  13         31.91         32.00         1.55 o                         
  -5   3  13         27.54         27.75         1.24 o                         
  -4   3  13         43.52         41.87         1.29 o                         
  -3   3  13        101.18         97.33         1.67 o                         
  -2   3  13          8.77          5.70         0.56 o                         
  -1   3  13         64.44         67.40         1.26 o                         
   0   3  13        145.64        129.59         1.78 o                         
   1   3  13        362.82        347.42         3.79 o                         
   2   3  13        263.03        248.68         3.05 o                         
   3   3  13         15.00         11.61         0.83 o                         
   4   3  13          3.01          1.70         0.50 o                         
   5   3  13        286.50        261.84         3.36 o                         
   6   3  13          8.90          8.38         1.01 o                         
   7   3  13         14.32         16.68         1.36 o                         
   8   3  13          4.44          4.15         1.03 o                         
   9   3  13         16.11         14.98         1.85 o                         
  10   3  13          0.59         -1.03         2.23 o                         
 -12   4  13          0.18         -1.83         1.83 o                         
 -11   4  13          0.56         -1.11         1.11 o                         
 -10   4  13         57.06         58.79         2.51 o                         
  -9   4  13         13.59         13.53         1.17 o                         
  -8   4  13          4.30          2.53         0.76 o                         
  -7   4  13         21.72         23.04         1.22 o                         
  -6   4  13         38.67         35.20         1.37 o                         
  -5   4  13          3.92          3.14         0.62 o                         
  -4   4  13         28.42         28.06         1.11 o                         
  -3   4  13        231.55        221.90         2.96 o                         
  -2   4  13        122.59        134.84         2.40 o                         
  -1   4  13        275.98        272.50         3.71 o                         
   0   4  13         23.17         26.45         1.10 o                         
   1   4  13        454.12        438.29         4.98 o                         
   2   4  13        225.33        214.19         3.29 o                         
   3   4  13          4.12          2.23         0.72 o                         
   4   4  13         40.88         44.97         1.83 o                         
   5   4  13         55.54         55.99         2.15 o                         
   6   4  13          4.37          3.96         1.15 o                         
   7   4  13         10.76          9.46         2.07 o                         
   8   4  13          0.98         -1.28         1.28 o                         
   9   4  13          0.92         -0.94         1.32 o                         
  10   4  13          0.49         -1.67         1.67 o                         
 -11   5  13         10.50          7.17         1.47 o                         
 -10   5  13         20.69         25.97         1.85 o                         
  -9   5  13          4.29          2.98         0.94 o                         
  -8   5  13          9.81         12.32         1.24 o                         
  -7   5  13         21.09         25.72         1.42 o                         
  -6   5  13         29.18         27.32         1.35 o                         
  -5   5  13        121.94        132.99         2.81 o                         
  -4   5  13        168.01        163.23         3.01 o                         
  -3   5  13          7.61          4.90         0.75 o                         
  -2   5  13         29.25         31.92         1.54 o                         
  -1   5  13        127.32        108.65         2.18 o                         
   0   5  13         14.08         12.60         0.95 o                         
   1   5  13          0.01         -0.05         0.48 o                         
   2   5  13        494.69        485.49         5.94 o                         
   3   5  13        169.77        165.77         3.14 o                         
   4   5  13        169.61        178.57         3.39 o                         
   5   5  13          3.72          1.48         0.86 o                         
   6   5  13         17.60         17.90         1.98 o                         
   7   5  13         11.81         13.88         2.83 o                         
   8   5  13          1.32          0.33         1.42 o                         
   9   5  13         18.76         17.97         2.36 o                         
  10   5  13          5.16          6.29         2.48 o                         
 -11   6  13          3.74          1.34         1.92 o                         
 -10   6  13          0.00         -1.04         1.04 o                         
  -9   6  13          6.12          8.86         1.35 o                         
  -8   6  13          0.80          0.96         0.93 o                         
  -7   6  13         22.00         25.40         1.70 o                         
  -6   6  13         45.41         49.25         2.10 o                         
  -5   6  13          9.24          6.80         0.95 o                         
  -4   6  13         27.46         28.12         1.49 o                         
  -3   6  13         25.55         21.28         1.23 o                         
  -2   6  13          8.39          5.00         0.84 o                         
  -1   6  13          9.32         10.94         1.07 o                         
   0   6  13         21.38         24.42         1.45 o                         
   1   6  13          3.94          3.45         0.72 o                         
   2   6  13          0.08          2.67         0.96 o                         
   3   6  13         18.83         16.86         1.23 o                         
   4   6  13         10.09          9.44         1.11 o                         
   5   6  13          0.82          1.91         0.88 o                         
   6   6  13          0.01         -0.69         0.88 o                         
   7   6  13          7.12          7.60         1.43 o                         
   8   6  13          4.08          4.96         1.65 o                         
   9   6  13          0.38         -1.50         2.55 o                         
 -10   7  13         14.31         19.21         2.00 o                         
  -9   7  13          4.06          1.17         1.34 o                         
  -8   7  13          0.72         -0.38         1.01 o                         
  -7   7  13          8.84          7.90         1.23 o                         
  -6   7  13          0.25         -0.67         0.84 o                         
  -5   7  13          4.03          2.54         0.92 o                         
  -4   7  13         18.30         15.65         1.39 o                         
  -3   7  13         52.18         49.92         1.97 o                         
  -2   7  13          0.05          0.47         0.69 o                         
  -1   7  13         61.64         62.96         2.11 o                         
   0   7  13         38.87         36.44         1.78 o                         
   1   7  13         13.29         12.22         1.05 o                         
   2   7  13         13.95         12.87         1.25 o                         
   3   7  13         45.69         45.15         2.27 o                         
   4   7  13          4.88          3.05         1.04 o                         
   5   7  13          2.64          2.00         0.95 o                         
   6   7  13          0.10         -0.93         0.93 o                         
   7   7  13          0.20         -0.06         1.07 o                         
   8   7  13          7.54          8.60         1.75 o                         
  -9   8  13          3.48          4.63         1.58 o                         
  -8   8  13          6.04          3.37         1.23 o                         
  -7   8  13          1.54          1.45         1.03 o                         
  -6   8  13          3.35          3.82         1.07 o                         
  -5   8  13         11.03          8.11         1.23 o                         
  -4   8  13         40.63         41.84         1.86 o                         
  -3   8  13          2.08          3.10         1.24 o                         
  -2   8  13          6.92          6.21         1.00 o                         
  -1   8  13         16.09         14.69         1.27 o                         
   0   8  13          2.46          2.10         0.81 o                         
   1   8  13          7.53          6.22         0.90 o                         
   2   8  13         64.30         65.26         4.05 o                         
   3   8  13          4.91          3.18         1.06 o                         
   4   8  13         26.47         25.65         1.89 o                         
   5   8  13         13.50         17.22         1.73 o                         
   6   8  13          1.25          1.21         1.17 o                         
   7   8  13          0.58          0.99         1.18 o                         
  -8   9  13          0.04          0.82         1.25 o                         
  -7   9  13          6.67          5.67         1.30 o                         
  -6   9  13          0.67          1.14         0.98 o                         
  -5   9  13         12.17         12.17         1.35 o                         
  -4   9  13          1.54          1.45         0.84 o                         
  -3   9  13          1.19          1.47         0.86 o                         
  -2   9  13         12.57         10.59         1.26 o                         
  -1   9  13         10.26         10.78         1.69 o                         
   0   9  13          0.06          0.59         0.71 o                         
   1   9  13         42.31         46.21         1.84 o                         
   2   9  13         19.82         16.61         1.46 o                         
   3   9  13          3.18          1.64         0.99 o                         
   4   9  13          1.50          0.52         1.10 o                         
   5   9  13          0.58          1.68         1.09 o                         
   6   9  13          0.34          1.15         1.27 o                         
  -6  10  13          0.21          1.66         1.23 o                         
  -5  10  13         11.12         10.59         1.36 o                         
  -4  10  13          0.16          0.32         0.90 o                         
  -3  10  13         10.05         10.59         1.29 o                         
  -2  10  13          3.22          2.73         0.90 o                         
  -1  10  13          0.14          0.15         0.78 o                         
   0  10  13          0.33          0.39         0.77 o                         
   1  10  13          0.52          0.37         0.72 o                         
   2  10  13          0.01         -0.38         0.73 o                         
   3  10  13          4.55          3.17         0.95 o                         
   4  10  13          0.07         -0.12         0.91 o                         
   5  10  13          1.61         -2.65         2.65 o                         
  -4  11  13          2.32          0.84         1.07 o                         
  -3  11  13          1.83          1.66         1.00 o                         
  -2  11  13          5.38          2.14         0.94 o                         
  -1  11  13          2.23          1.22         1.10 o                         
   0  11  13          0.23         -0.97         0.97 o                         
   1  11  13          6.17          5.82         1.40 o                         
   2  11  13          3.32          2.26         1.31 o                         
 -12   0  14         12.84         13.46         3.02 o                         
 -10   0  14          7.55         10.62         1.68 o                         
  -8   0  14        408.74        427.61         8.17 o                         
  -6   0  14        142.08        137.01         3.93 o                         
  -4   0  14          0.96          1.04         0.38 o                         
  -2   0  14         27.84         34.94         1.20 o                         
   0   0  14         24.63         39.74         1.27 o                         
   2   0  14        368.13        329.78         4.63 o                         
   4   0  14          0.75          6.38         0.95 o                         
   6   0  14         84.02         77.85         2.82 o                         
   8   0  14          6.05          3.10         2.80 o                         
  10   0  14          0.44          0.26         2.74 o                         
 -13   1  14          0.33         -1.92         2.08 o                         
 -12   1  14          0.03         -1.28         1.28 o                         
 -11   1  14          1.00         -0.06         1.03 o                         
 -10   1  14          3.63          4.82         1.14 o                         
  -9   1  14          5.68          8.45         1.03 o                         
  -8   1  14          0.41          0.90         0.74 o                         
  -7   1  14         92.60         82.09         2.37 o                         
  -6   1  14         36.66         37.74         1.17 o                         
  -5   1  14          0.02         -0.42         0.42 o                         
  -4   1  14        113.70        117.27         1.61 o                         
  -3   1  14        133.05        135.97         1.63 o                         
  -2   1  14         69.33         69.01         1.13 o                         
  -1   1  14        124.67        122.58         2.24 o                         
   0   1  14         35.59         36.40         1.00 o                         
   1   1  14         56.35         48.91         1.05 o                         
   2   1  14          2.94          3.91         0.48 o                         
   3   1  14         17.09         11.48         0.68 o                         
   4   1  14         50.08         34.58         1.46 o                         
   5   1  14          0.03         -0.31         0.76 o                         
   6   1  14         12.86         10.20         1.12 o                         
   7   1  14          9.90         10.07         1.19 o                         
   8   1  14         59.72         70.41         2.75 o                         
   9   1  14         24.73         33.15         2.56 o                         
  10   1  14          1.74         -0.18         1.63 o                         
 -12   2  14          0.02         -1.56         1.56 o                         
 -11   2  14          0.37         -0.64         1.23 o                         
 -10   2  14         27.39         28.76         2.17 o                         
  -9   2  14          0.53          1.82         0.82 o                         
  -8   2  14         41.86         45.88         1.60 o                         
  -7   2  14        259.45        249.52         3.17 o                         
  -6   2  14         15.24         17.14         0.81 o                         
  -5   2  14         11.04          9.51         0.63 o                         
  -4   2  14         83.67         96.29         1.47 o                         
  -3   2  14         43.19         48.57         1.33 o                         
  -2   2  14         20.59         15.98         0.78 o                         
  -1   2  14          0.69          0.56         0.31 o                         
   0   2  14         89.32         92.33         1.36 o                         
   1   2  14        510.52        469.51         4.48 o                         
   2   2  14         12.11         11.04         0.75 o                         
   3   2  14         13.14         12.62         0.86 o                         
   4   2  14        180.36        152.25         2.65 o                         
   5   2  14         11.52          8.36         0.99 o                         
   6   2  14          1.07          1.56         0.88 o                         
   7   2  14          1.68          0.81         0.78 o                         
   8   2  14         17.14         17.06         1.41 o                         
   9   2  14          0.32          0.08         1.15 o                         
  10   2  14          0.65         -0.21         5.63 o                         
 -12   3  14          2.98          1.96         1.78 o                         
 -11   3  14         21.75         24.07         2.21 o                         
 -10   3  14          1.14          0.46         1.13 o                         
  -9   3  14         67.62         78.02         2.46 o                         
  -8   3  14          2.66          3.50         0.89 o                         
  -7   3  14         87.65        102.73         2.14 o                         
  -6   3  14          0.31         -0.48         0.55 o                         
  -5   3  14        154.09        160.36         2.46 o                         
  -4   3  14         49.09         59.58         1.44 o                         
  -3   3  14        183.74        161.58         2.30 o                         
  -2   3  14         20.21         27.74         1.05 o                         
  -1   3  14        557.82        559.39         5.52 o                         
   0   3  14         23.61         20.61         0.78 o                         
   1   3  14        630.08        651.07         6.34 o                         
   2   3  14        214.90        200.49         2.71 o                         
   3   3  14         79.38         76.78         1.68 o                         
   4   3  14         96.31         89.76         1.88 o                         
   5   3  14        198.23        168.66         2.83 o                         
   6   3  14         21.30         18.06         1.33 o                         
   7   3  14         46.23         45.17         2.01 o                         
   8   3  14          4.19          2.96         1.04 o                         
   9   3  14          7.15          6.43         1.62 o                         
  10   3  14          0.05         -2.09         2.24 o                         
 -12   4  14          1.02         -1.63         2.55 o                         
 -11   4  14          0.50         -1.07         1.40 o                         
 -10   4  14          1.86          2.30         1.13 o                         
  -9   4  14         20.38         17.60         1.31 o                         
  -8   4  14          7.49          8.11         1.00 o                         
  -7   4  14          0.24          0.09         0.62 o                         
  -6   4  14         52.10         54.37         1.70 o                         
  -5   4  14         23.09         25.05         1.17 o                         
  -4   4  14          4.72          8.94         0.76 o                         
  -3   4  14         36.12         44.59         1.52 o                         
  -2   4  14          8.55          8.34         0.80 o                         
  -1   4  14        199.06        183.39         2.95 o                         
   0   4  14        168.44        173.09         2.85 o                         
   1   4  14        316.49        282.39         3.95 o                         
   2   4  14          7.96          6.98         0.84 o                         
   3   4  14          5.16          5.31         0.83 o                         
   4   4  14         42.46         44.07         2.14 o                         
   5   4  14         69.96         75.71         2.33 o                         
   6   4  14         47.66         47.10         3.68 o                         
   7   4  14          0.01         -0.17         1.17 o                         
   8   4  14          0.40         -0.74         1.58 o                         
   9   4  14          2.41          3.55         1.51 o                         
  10   4  14          0.15         -1.18         1.78 o                         
 -11   5  14         11.07         12.38         1.67 o                         
 -10   5  14          5.41          2.73         1.12 o                         
  -9   5  14         37.95         41.47         1.85 o                         
  -8   5  14         45.58         51.40         1.92 o                         
  -7   5  14         24.56         25.20         1.40 o                         
  -6   5  14          1.01         -0.42         0.70 o                         
  -5   5  14         56.64         58.00         2.10 o                         
  -4   5  14         28.71         29.77         1.52 o                         
  -3   5  14          6.62          7.81         0.79 o                         
  -2   5  14        155.27        145.56         2.66 o                         
  -1   5  14          4.25          3.86         0.73 o                         
   0   5  14          1.51          0.03         0.67 o                         
   1   5  14         38.55         38.95         1.54 o                         
   2   5  14         57.27         58.38         1.87 o                         
   3   5  14          0.09         -0.04         0.69 o                         
   4   5  14        138.44        144.77         3.11 o                         
   5   5  14          1.42          0.02         0.82 o                         
   6   5  14          0.07         -1.01         1.01 o                         
   7   5  14          0.00         -0.22         1.31 o                         
   8   5  14          0.01         -0.64         1.39 o                         
   9   5  14          0.00         -1.17         1.89 o                         
 -11   6  14          0.34          2.23         1.85 o                         
 -10   6  14          0.66          1.17         1.23 o                         
  -9   6  14          8.38          7.87         1.31 o                         
  -8   6  14          4.34          6.44         1.18 o                         
  -7   6  14         69.38         68.72         2.66 o                         
  -6   6  14         38.19         44.33         2.07 o                         
  -5   6  14         37.37         38.44         1.83 o                         
  -4   6  14         71.86         76.82         2.24 o                         
  -3   6  14         23.39         23.93         1.34 o                         
  -2   6  14        110.91         97.27         2.43 o                         
  -1   6  14        102.21        109.52         2.69 o                         
   0   6  14          0.26         -0.60         0.60 o                         
   1   6  14          8.89          7.27         0.90 o                         
   2   6  14        156.42        154.28         3.12 o                         
   3   6  14          1.77          2.41         0.86 o                         
   4   6  14         30.01         31.00         2.09 o                         
   5   6  14          1.02          1.36         0.95 o                         
   6   6  14          2.40          5.15         1.24 o                         
   7   6  14          9.08         11.80         2.06 o                         
   8   6  14         12.32         14.73         2.10 o                         
   9   6  14          0.00         -1.88         1.88 o                         
 -10   7  14          0.00         -1.41         1.41 o                         
  -9   7  14          0.39         -1.12         1.12 o                         
  -8   7  14         15.84          8.50         1.38 o                         
  -7   7  14         12.24         13.19         1.45 o                         
  -6   7  14         78.71         75.94         3.18 o                         
  -5   7  14          0.00          0.44         0.81 o                         
  -4   7  14         42.39         38.19         1.71 o                         
  -3   7  14          7.64          7.29         1.06 o                         
  -2   7  14         27.04         30.01         1.74 o                         
  -1   7  14         78.95         81.08         2.46 o                         
   0   7  14         15.93         18.23         1.39 o                         
   1   7  14          0.51         -0.63         0.63 o                         
   2   7  14         13.18         13.05         1.30 o                         
   3   7  14          5.04          6.18         1.17 o                         
   4   7  14          0.04         -0.05         0.86 o                         
   5   7  14          0.03          1.32         1.16 o                         
   6   7  14          4.76          5.29         1.23 o                         
   7   7  14          6.46          4.85         1.43 o                         
   8   7  14          1.78         -0.66         1.78 o                         
  -9   8  14          0.78         -0.83         1.37 o                         
  -8   8  14          3.91          2.69         1.28 o                         
  -7   8  14          0.18         -0.48         1.03 o                         
  -6   8  14          0.47          0.02         0.96 o                         
  -5   8  14          1.62          1.39         0.92 o                         
  -4   8  14          4.44          3.11         0.92 o                         
  -3   8  14         77.22         78.51         2.63 o                         
  -2   8  14         17.30         16.45         1.38 o                         
  -1   8  14         14.08         14.75         2.28 o                         
   0   8  14         15.30         14.45         1.75 o                         
   1   8  14         28.24         25.21         1.82 o                         
   2   8  14          1.90          1.21         0.93 o                         
   3   8  14         11.25          7.99         1.26 o                         
   4   8  14          4.58          3.95         1.18 o                         
   5   8  14          1.35          1.95         1.12 o                         
   6   8  14          4.97          7.46         1.38 o                         
   7   8  14          0.64          0.55         1.31 o                         
  -8   9  14          1.49          1.82         1.53 o                         
  -7   9  14          3.41          3.05         1.35 o                         
  -6   9  14         12.51          9.00         1.36 o                         
  -5   9  14         21.95         28.05         1.70 o                         
  -4   9  14         47.35         49.28         2.37 o                         
  -3   9  14          7.37          4.84         1.10 o                         
  -2   9  14          0.65          0.43         0.83 o                         
  -1   9  14          0.49         -0.77         0.77 o                         
   0   9  14         13.15         13.59         1.33 o                         
   1   9  14          1.05          1.15         0.80 o                         
   2   9  14         29.19         31.36         2.08 o                         
   3   9  14          1.86          1.39         1.03 o                         
   4   9  14          0.16         -1.08         1.08 o                         
   5   9  14          1.64          1.33         1.12 o                         
   6   9  14          0.21          0.35         1.27 o                         
  -6  10  14          1.12          1.95         1.08 o                         
  -5  10  14          1.59          2.67         1.07 o                         
  -4  10  14          3.17          2.79         1.10 o                         
  -3  10  14          4.47          5.65         1.17 o                         
  -2  10  14          2.84          1.33         0.91 o                         
  -1  10  14          4.53          3.73         0.97 o                         
   0  10  14          0.84          1.86         0.89 o                         
   1  10  14          0.19          0.60         0.85 o                         
   2  10  14         31.16         31.31         1.83 o                         
   3  10  14          0.24          0.39         0.95 o                         
   4  10  14          2.23         -0.37         1.02 o                         
  -3  11  14          0.66          0.61         1.00 o                         
  -2  11  14          4.13          3.36         1.01 o                         
  -1  11  14          0.13          1.02         1.80 o                         
   0  11  14          0.72          1.08         1.01 o                         
   1  11  14          7.44          6.06         1.52 o                         
 -11   0  15         37.67         45.09         2.97 o                         
  -9   0  15         13.04         11.70         1.83 o                         
  -7   0  15        497.01        498.94         9.00 o                         
  -5   0  15          0.08         -0.61         0.61 o                         
  -3   0  15          6.47          9.05         0.78 o                         
  -1   0  15        562.49        553.22         6.51 o                         
   1   0  15        695.94        634.16         7.28 o                         
   3   0  15         72.95         56.36         2.27 o                         
   5   0  15        104.03         80.95         2.60 o                         
   7   0  15         19.91         18.65         2.86 o                         
   9   0  15         40.04         45.73         4.63 o                         
 -12   1  15          8.86          7.58         1.65 o                         
 -11   1  15          3.56          5.52         1.28 o                         
 -10   1  15          2.90          2.57         1.80 o                         
  -9   1  15         10.44         10.58         1.07 o                         
  -8   1  15          1.99          1.74         0.79 o                         
  -7   1  15        126.21        125.01         2.49 o                         
  -6   1  15        324.36        320.49         3.47 o                         
  -5   1  15          6.89          6.69         0.65 o                         
  -4   1  15         74.72         63.52         1.29 o                         
  -3   1  15          8.03          9.36         0.65 o                         
  -2   1  15          0.59         -0.12         0.32 o                         
  -1   1  15          3.55          1.23         0.31 o                         
   0   1  15        244.80        226.57         2.52 o                         
   1   1  15        402.70        404.37         3.86 o                         
   2   1  15         28.87         29.83         1.02 o                         
   3   1  15          5.25          8.16         0.87 o                         
   4   1  15        120.53        106.21         3.24 o                         
   5   1  15          3.27          2.02         0.82 o                         
   6   1  15          2.99          1.16         0.81 o                         
   7   1  15         12.79         14.89         2.01 o                         
   8   1  15          3.09          3.46         1.24 o                         
   9   1  15          0.30         -0.14         1.26 o                         
  10   1  15          0.00         -1.83         2.04 o                         
 -12   2  15          5.58          2.15         1.81 o                         
 -11   2  15          7.47         10.02         1.68 o                         
 -10   2  15          0.73         -1.17         1.17 o                         
  -9   2  15        128.59        123.50         3.61 o                         
  -8   2  15        291.55        305.64         4.27 o                         
  -7   2  15         74.80         75.93         1.72 o                         
  -6   2  15         26.42         24.08         1.26 o                         
  -5   2  15        188.68        195.70         2.39 o                         
  -4   2  15         18.20         18.11         0.75 o                         
  -3   2  15        449.95        472.03         4.59 o                         
  -2   2  15         10.97          8.49         0.64 o                         
  -1   2  15        436.02        409.70         3.86 o                         
   0   2  15          2.67          2.99         0.48 o                         
   1   2  15         11.16         12.94         0.96 o                         
   2   2  15        186.30        183.88         2.62 o                         
   3   2  15          7.85          6.37         0.76 o                         
   4   2  15         22.90         14.73         1.22 o                         
   5   2  15         23.06         18.68         1.33 o                         
   6   2  15          6.98          6.60         1.04 o                         
   7   2  15          3.10          1.70         1.26 o                         
   8   2  15          7.53          8.86         1.43 o                         
   9   2  15          0.98          0.72         1.27 o                         
  10   2  15          0.22         -0.95         5.18 o                         
 -12   3  15          0.00         -1.19         1.73 o                         
 -11   3  15          7.14          4.97         1.59 o                         
 -10   3  15          0.28         -0.84         1.13 o                         
  -9   3  15         15.35         13.83         1.34 o                         
  -8   3  15         11.07         11.49         1.08 o                         
  -7   3  15          2.74          1.42         0.69 o                         
  -6   3  15         56.32         59.44         1.72 o                         
  -5   3  15         86.02         82.23         1.80 o                         
  -4   3  15        251.26        252.69         3.21 o                         
  -3   3  15         51.88         45.56         1.31 o                         
  -2   3  15         19.49         15.07         0.92 o                         
  -1   3  15         25.40         24.54         1.14 o                         
   0   3  15          6.37          4.73         0.50 o                         
   1   3  15       1300.03       1272.72        11.39 o                         
   2   3  15         70.23         57.78         1.48 o                         
   3   3  15          0.85         -0.06         0.52 o                         
   4   3  15         85.69         82.03         1.87 o                         
   5   3  15          0.15         -0.53         0.58 o                         
   6   3  15          6.51          3.24         0.91 o                         
   7   3  15         29.54         34.00         2.10 o                         
   8   3  15         16.65         19.70         1.65 o                         
   9   3  15          1.36          1.91         1.55 o                         
  10   3  15          0.83         -1.94         1.94 o                         
 -12   4  15          0.17         -0.56         1.81 o                         
 -11   4  15          2.35          0.39         1.46 o                         
 -10   4  15         10.58          9.91         1.36 o                         
  -9   4  15          8.40          8.90         1.19 o                         
  -8   4  15          7.44          8.41         1.01 o                         
  -7   4  15         12.79         16.04         1.09 o                         
  -6   4  15         28.80         27.94         1.29 o                         
  -5   4  15          0.59          0.68         0.58 o                         
  -4   4  15         47.42         49.23         1.66 o                         
  -3   4  15         95.37         97.11         1.93 o                         
  -2   4  15         28.08         25.32         1.28 o                         
  -1   4  15         16.84         15.30         1.12 o                         
   0   4  15          0.03         -0.20         0.74 o                         
   1   4  15        506.30        496.16         6.03 o                         
   2   4  15         21.91         19.52         1.29 o                         
   3   4  15         73.14         72.69         2.12 o                         
   4   4  15         77.05         79.60         2.35 o                         
   5   4  15         82.51         71.55         3.25 o                         
   6   4  15          6.18          7.60         1.47 o                         
   7   4  15         13.32         19.03         2.55 o                         
   8   4  15          0.01         -1.30         1.30 o                         
   9   4  15         13.22         15.60         3.20 o                         
 -11   5  15         11.63         12.70         1.90 o                         
 -10   5  15          7.66          7.79         1.36 o                         
  -9   5  15          3.62          4.23         1.30 o                         
  -8   5  15        130.34        148.77         3.03 o                         
  -7   5  15          5.01          5.59         0.93 o                         
  -6   5  15         30.06         34.05         2.13 o                         
  -5   5  15          2.94          3.21         0.82 o                         
  -4   5  15         11.84         16.02         1.10 o                         
  -3   5  15         27.29         21.40         1.17 o                         
  -2   5  15         52.32         48.69         1.70 o                         
  -1   5  15        207.34        205.98         3.32 o                         
   0   5  15          5.48          5.26         0.84 o                         
   1   5  15         18.25         21.93         1.35 o                         
   2   5  15         50.03         50.95         1.96 o                         
   3   5  15         33.67         39.81         1.83 o                         
   4   5  15         18.23         19.36         1.79 o                         
   5   5  15          0.24          1.01         0.88 o                         
   6   5  15         19.82         21.39         1.96 o                         
   7   5  15         16.18         14.53         1.99 o                         
   8   5  15          2.65          4.21         1.69 o                         
   9   5  15          3.19          2.60         2.12 o                         
 -11   6  15          1.48          2.82         3.18 o                         
 -10   6  15          0.22         -0.49         1.22 o                         
  -9   6  15          1.55          1.14         1.11 o                         
  -8   6  15          0.17         -0.91         0.91 o                         
  -7   6  15          2.74         -0.20         0.94 o                         
  -6   6  15         13.44         11.52         1.27 o                         
  -5   6  15          0.83          1.08         0.80 o                         
  -4   6  15          1.40          0.84         0.72 o                         
  -3   6  15         70.29         77.76         2.36 o                         
  -2   6  15         39.35         34.28         1.71 o                         
  -1   6  15          3.51          3.79         0.88 o                         
   0   6  15         41.98         42.44         1.99 o                         
   1   6  15        108.19        104.55         2.35 o                         
   2   6  15          1.31          0.04         0.71 o                         
   3   6  15          0.78          0.26         0.82 o                         
   4   6  15          4.94          6.63         1.10 o                         
   5   6  15          4.28          3.11         1.05 o                         
   6   6  15          0.04         -0.36         0.99 o                         
   7   6  15         16.53         15.58         2.07 o                         
   8   6  15          1.52          2.60         1.75 o                         
 -10   7  15          0.15         -0.24         1.46 o                         
  -9   7  15          0.06         -1.00         1.21 o                         
  -8   7  15          1.00          0.08         1.06 o                         
  -7   7  15          5.33          4.36         1.22 o                         
  -6   7  15         43.10         55.45         2.42 o                         
  -5   7  15         28.01         21.82         1.55 o                         
  -4   7  15         10.15         12.16         1.21 o                         
  -3   7  15         96.97         87.03         2.61 o                         
  -2   7  15         14.81          7.17         1.10 o                         
  -1   7  15          0.83          1.28         0.81 o                         
   0   7  15          0.50         -0.67         0.67 o                         
   1   7  15         12.97         12.89         1.36 o                         
   2   7  15          2.89          2.70         0.94 o                         
   3   7  15         17.18         16.62         1.78 o                         
   4   7  15          8.79         10.32         1.33 o                         
   5   7  15          2.93          3.60         1.14 o                         
   6   7  15          2.58          3.80         1.25 o                         
   7   7  15          0.26         -0.20         1.35 o                         
   8   7  15          0.21          2.07         2.39 o                         
  -9   8  15          4.26          2.09         1.58 o                         
  -8   8  15          0.89          2.07         1.29 o                         
  -7   8  15          0.18         -0.05         1.06 o                         
  -6   8  15          0.81         -0.91         0.91 o                         
  -5   8  15          2.27          4.15         0.98 o                         
  -4   8  15         10.23          7.29         1.05 o                         
  -3   8  15          0.42         -0.41         0.79 o                         
  -2   8  15         84.58         77.30         2.86 o                         
  -1   8  15          5.34          4.11         0.99 o                         
   0   8  15         51.08         48.66         2.33 o                         
   1   8  15          2.11          1.41         0.91 o                         
   2   8  15         46.94         48.33         2.42 o                         
   3   8  15          1.41          1.42         0.99 o                         
   4   8  15          3.27          4.08         1.18 o                         
   5   8  15          0.75          0.27         1.13 o                         
   6   8  15          2.40          3.11         1.28 o                         
   7   8  15          3.71          1.61         3.04 o                         
  -7   9  15          0.03          0.50         1.26 o                         
  -6   9  15          1.37          1.37         1.11 o                         
  -5   9  15         12.27         12.55         1.39 o                         
  -4   9  15          7.99         10.10         1.34 o                         
  -3   9  15          1.64          0.55         0.94 o                         
  -2   9  15         23.75         24.01         1.72 o                         
  -1   9  15          1.41          2.53         0.94 o                         
   0   9  15          1.55          4.72         1.05 o                         
   1   9  15          0.17          0.06         0.89 o                         
   2   9  15         15.62         16.38         1.60 o                         
   3   9  15         11.14          8.61         1.35 o                         
   4   9  15          0.71         -1.01         1.01 o                         
   5   9  15          0.16          0.13         1.17 o                         
  -6  10  15          0.04         -0.43         1.53 o                         
  -5  10  15          5.07          5.27         1.38 o                         
  -4  10  15          3.86          3.89         1.26 o                         
  -3  10  15          5.07          3.67         1.17 o                         
  -2  10  15          0.02         -0.72         0.93 o                         
  -1  10  15          1.03          0.31         0.89 o                         
   0  10  15          1.66          1.03         0.94 o                         
   1  10  15          2.94          3.93         1.20 o                         
   2  10  15          0.99          1.91         1.17 o                         
   3  10  15          4.42          2.94         1.13 o                         
  -1  11  15          0.15         -0.94         1.95 o                         
 -12   0  16         16.60         14.98         8.45 o                         
 -10   0  16          2.81          2.39         1.35 o                         
  -8   0  16        281.35        285.80         6.27 o                         
  -6   0  16          7.50          5.36         1.23 o                         
  -4   0  16        376.49        376.66         5.28 o                         
  -2   0  16        510.83        467.85         5.41 o                         
   0   0  16        514.33        483.07         6.25 o                         
   2   0  16        367.10        365.14         6.02 o                         
   4   0  16         46.66         48.34         2.30 o                         
   6   0  16          7.95          9.54         2.21 o                         
   8   0  16         68.53         90.46        10.25 o                         
  10   0  16          3.47          7.16         2.56 o                         
 -12   1  16          5.64          5.16         1.89 o                         
 -11   1  16          3.30         -0.94         1.08 o                         
 -10   1  16          1.81          1.62         1.05 o                         
  -9   1  16         21.30         18.72         1.32 o                         
  -8   1  16         23.08         24.19         1.39 o                         
  -7   1  16         29.53         27.40         1.82 o                         
  -6   1  16          0.60         -0.05         0.59 o                         
  -5   1  16         55.24         53.49         1.34 o                         
  -4   1  16          0.13          0.66         0.43 o                         
  -3   1  16         66.54         63.56         1.28 o                         
  -2   1  16          9.32         11.55         0.61 o                         
  -1   1  16        578.62        579.35         4.97 o                         
   0   1  16       1240.81       1243.31         9.17 o                         
   1   1  16        252.46        240.93         2.78 o                         
   2   1  16         71.76         73.74         1.51 o                         
   3   1  16         63.47         52.23         1.75 o                         
   4   1  16        473.35        396.07         5.72 o                         
   5   1  16         12.91         12.25         1.18 o                         
   6   1  16         30.39         35.18         1.82 o                         
   7   1  16          6.76          5.50         1.16 o                         
   8   1  16          0.67          0.98         1.78 o                         
   9   1  16          0.16          0.45         1.38 o                         
  10   1  16          0.15         -1.90         1.90 o                         
 -12   2  16          0.71         -0.02         1.78 o                         
 -11   2  16         21.98         25.83         2.31 o                         
 -10   2  16          6.14          5.72         1.47 o                         
  -9   2  16         11.14         10.37         1.56 o                         
  -8   2  16        104.19        110.82         3.14 o                         
  -7   2  16         17.99         15.28         0.94 o                         
  -6   2  16          0.52         -0.43         0.43 o                         
  -5   2  16          3.19          4.74         0.56 o                         
  -4   2  16        482.98        467.68         4.69 o                         
  -3   2  16         35.36         28.71         1.07 o                         
  -2   2  16         34.49         40.79         1.25 o                         
  -1   2  16          2.16          1.20         0.43 o                         
   0   2  16        268.29        265.51         3.13 o                         
   1   2  16        202.38        184.85         2.65 o                         
   2   2  16         78.48         77.44         1.68 o                         
   3   2  16         12.59          7.55         0.82 o                         
   4   2  16         76.25         67.33         2.15 o                         
   5   2  16          5.11          4.13         0.91 o                         
   6   2  16          0.97          0.55         0.86 o                         
   7   2  16          4.19          4.37         1.09 o                         
   8   2  16          3.04          1.86         1.11 o                         
   9   2  16          0.20         -1.27         1.27 o                         
  10   2  16          0.14          3.22         5.59 o                         
 -12   3  16          3.86          1.37         1.94 o                         
 -11   3  16          8.18          9.10         1.98 o                         
 -10   3  16          7.37          3.47         1.42 o                         
  -9   3  16          7.11          8.06         1.41 o                         
  -8   3  16         17.35         22.32         1.39 o                         
  -7   3  16         18.94         13.05         1.05 o                         
  -6   3  16         42.63         43.60         1.77 o                         
  -5   3  16         60.84         58.00         1.65 o                         
  -4   3  16         26.61         25.04         1.19 o                         
  -3   3  16         60.10         59.94         1.73 o                         
  -2   3  16         48.53         35.81         1.39 o                         
  -1   3  16         32.52         31.72         1.08 o                         
   0   3  16          0.89          0.23         0.46 o                         
   1   3  16        446.96        429.80         4.72 o                         
   2   3  16        115.03        113.16         2.02 o                         
   3   3  16         14.12         10.67         0.85 o                         
   4   3  16          5.32          3.41         0.79 o                         
   5   3  16         36.46         32.40         1.49 o                         
   6   3  16          0.83          0.52         0.85 o                         
   7   3  16          7.78          7.34         1.21 o                         
   8   3  16          8.98          3.51         1.43 o                         
   9   3  16         10.17          9.79         1.99 o                         
 -11   4  16          0.63         -1.46         1.46 o                         
 -10   4  16          4.82          2.23         1.28 o                         
  -9   4  16         39.38         39.26         1.87 o                         
  -8   4  16         14.33         18.79         1.34 o                         
  -7   4  16         60.63         60.27         2.58 o                         
  -6   4  16         13.94         15.86         1.13 o                         
  -5   4  16        157.08        160.95         2.78 o                         
  -4   4  16         31.78         30.63         1.34 o                         
  -3   4  16        125.48        101.61         2.14 o                         
  -2   4  16          6.39          5.45         0.79 o                         
  -1   4  16          1.58          1.58         0.63 o                         
   0   4  16          1.22          1.99         0.79 o                         
   1   4  16          0.08          0.43         0.65 o                         
   2   4  16         40.78         39.32         1.66 o                         
   3   4  16         32.89         36.16         1.74 o                         
   4   4  16         19.83         19.15         1.39 o                         
   5   4  16         33.14         37.92         2.44 o                         
   6   4  16          0.10          0.42         1.20 o                         
   7   4  16          0.72          0.51         1.35 o                         
   8   4  16          7.46         12.90         1.80 o                         
   9   4  16          1.39          2.80         2.41 o                         
 -11   5  16          6.24          7.80         1.85 o                         
 -10   5  16          2.51          2.79         1.30 o                         
  -9   5  16         15.95         14.38         1.38 o                         
  -8   5  16          2.18          3.79         0.99 o                         
  -7   5  16          0.04         -0.74         0.74 o                         
  -6   5  16          4.77          5.41         0.89 o                         
  -5   5  16          0.00          0.01         0.71 o                         
  -4   5  16          1.42          0.26         0.65 o                         
  -3   5  16         23.43         16.55         1.17 o                         
  -2   5  16          2.00          1.49         0.65 o                         
  -1   5  16          5.11          6.55         0.90 o                         
   0   5  16          3.27          2.09         0.68 o                         
   1   5  16         20.82         16.37         1.32 o                         
   2   5  16          0.76         -0.69         0.69 o                         
   3   5  16          0.02         -0.49         0.75 o                         
   4   5  16         55.13         61.75         2.35 o                         
   5   5  16          2.81          0.73         0.95 o                         
   6   5  16          3.55          3.87         1.67 o                         
   7   5  16          1.19          0.28         1.66 o                         
   8   5  16         38.72         45.71         3.26 o                         
   9   5  16          3.47         -0.39         2.15 o                         
 -10   6  16          1.10         -0.91         1.30 o                         
  -9   6  16          2.11          0.94         1.11 o                         
  -8   6  16          0.93         -0.49         0.95 o                         
  -7   6  16          2.05          1.08         1.05 o                         
  -6   6  16          5.35          3.30         1.01 o                         
  -5   6  16          0.60         -0.61         0.78 o                         
  -4   6  16          0.06         -0.44         0.72 o                         
  -3   6  16          0.92          0.00         0.76 o                         
  -2   6  16         60.00         59.27         2.19 o                         
  -1   6  16          3.30          4.49         0.96 o                         
   0   6  16         48.34         53.58         2.08 o                         
   1   6  16         18.60         18.56         1.34 o                         
   2   6  16          0.06         -0.61         0.72 o                         
   3   6  16        118.56        127.64         3.34 o                         
   4   6  16         56.34         58.60         3.21 o                         
   5   6  16          4.71          3.92         1.10 o                         
   6   6  16         13.01         17.30         2.66 o                         
   7   6  16          5.55          8.10         1.84 o                         
   8   6  16          5.18          3.18         2.10 o                         
  -9   7  16          1.94         -0.06         1.31 o                         
  -8   7  16          1.89          2.40         1.19 o                         
  -7   7  16          0.53          1.23         1.05 o                         
  -6   7  16         37.24         45.85         2.26 o                         
  -5   7  16          0.86          0.41         0.89 o                         
  -4   7  16          4.25          3.36         0.92 o                         
  -3   7  16          0.05         -0.79         0.79 o                         
  -2   7  16          6.59          5.15         1.04 o                         
  -1   7  16          1.66          1.57         0.85 o                         
   0   7  16          5.81          7.29         1.13 o                         
   1   7  16          0.09         -0.77         0.77 o                         
   2   7  16          3.46          5.61         1.11 o                         
   3   7  16         10.30         10.97         1.42 o                         
   4   7  16          0.52         -0.43         0.90 o                         
   5   7  16          7.97          9.38         1.39 o                         
   6   7  16          0.18         -1.07         1.07 o                         
   7   7  16          6.31          6.63         2.57 o                         
  -8   8  16          4.04          3.53         1.53 o                         
  -7   8  16          0.24         -1.03         1.03 o                         
  -6   8  16          4.04          4.69         1.22 o                         
  -5   8  16          0.42         -0.31         0.89 o                         
  -4   8  16         16.01         16.14         1.50 o                         
  -3   8  16         12.97         13.47         1.43 o                         
  -2   8  16          7.47          9.04         1.25 o                         
  -1   8  16          0.72          0.14         0.87 o                         
   0   8  16          6.57          8.22         1.36 o                         
   1   8  16          1.03          1.98         0.95 o                         
   2   8  16          0.01          0.75         0.99 o                         
   3   8  16          3.05         -0.40         1.01 o                         
   4   8  16          0.90          2.11         1.14 o                         
   5   8  16          1.58          0.62         1.08 o                         
   6   8  16          0.01         -1.11         1.11 o                         
  -7   9  16          0.01          0.13         1.31 o                         
  -6   9  16          7.67          6.75         1.38 o                         
  -5   9  16         10.42          8.23         1.41 o                         
  -4   9  16          1.19          0.68         1.01 o                         
  -3   9  16          0.00         -0.47         0.93 o                         
  -2   9  16          0.40          0.96         0.98 o                         
  -1   9  16          3.65          3.39         1.07 o                         
   0   9  16         24.30         23.16         1.56 o                         
   1   9  16          2.87          2.09         1.00 o                         
   2   9  16         13.24         13.61         1.82 o                         
   3   9  16          0.42          0.42         1.10 o                         
   4   9  16          0.02         -1.12         1.12 o                         
   5   9  16          0.01          0.02         1.19 o                         
  -5  10  16          0.13          1.85         1.25 o                         
  -4  10  16          9.47          8.58         1.71 o                         
  -3  10  16          0.04         -0.47         1.02 o                         
  -2  10  16          4.50          1.78         1.10 o                         
  -1  10  16          0.88          0.05         1.00 o                         
   0  10  16          0.05          0.85         0.91 o                         
   1  10  16          9.71         11.02         1.44 o                         
   2  10  16          0.70          1.90         1.11 o                         
   3  10  16          3.68          2.60         1.22 o                         
 -11   0  17         16.24         23.98         3.00 o                         
  -9   0  17         10.41         12.88         2.36 o                         
  -7   0  17         28.88         22.22         1.90 o                         
  -5   0  17          4.69          1.61         1.51 o                         
  -3   0  17        136.14        122.88         2.40 o                         
  -1   0  17         15.39         13.51         1.05 o                         
   1   0  17        115.52        106.26         2.35 o                         
   3   0  17         73.06         65.79         2.55 o                         
   5   0  17          1.13          4.56         1.62 o                         
   7   0  17          0.02         -1.62         1.62 o                         
   9   0  17          3.89          2.90         2.79 o                         
 -12   1  17          2.25         -0.68         2.90 o                         
 -11   1  17          0.15          0.32         1.15 o                         
 -10   1  17         20.17         24.65         1.80 o                         
  -9   1  17         30.86         27.47         1.54 o                         
  -8   1  17         40.88         33.02         1.62 o                         
  -7   1  17         74.57         68.95         3.67 o                         
  -6   1  17          1.22          1.24         0.66 o                         
  -5   1  17          0.16         -0.31         0.48 o                         
  -4   1  17         80.05         77.64         1.57 o                         
  -3   1  17          9.04         14.19         0.78 o                         
  -2   1  17        467.02        481.23         4.21 o                         
  -1   1  17         23.31         21.89         0.87 o                         
   0   1  17        735.44        730.45         6.27 o                         
   1   1  17         11.03         13.16         0.77 o                         
   2   1  17         30.55         36.10         1.75 o                         
   3   1  17        120.03         99.61         2.43 o                         
   4   1  17        195.13        176.51         3.44 o                         
   5   1  17          0.12         -0.72         0.72 o                         
   6   1  17          5.95          4.87         1.05 o                         
   7   1  17          3.70          2.60         1.20 o                         
   8   1  17          0.04          1.90         1.55 o                         
   9   1  17          0.96         -0.96         1.42 o                         
 -12   2  17          4.24          5.28         2.01 o                         
 -11   2  17          5.45          5.88         1.74 o                         
 -10   2  17          0.00         -1.15         1.15 o                         
  -9   2  17         74.06         85.42         3.36 o                         
  -8   2  17         13.59         12.33         1.53 o                         
  -7   2  17         60.84         74.20         2.50 o                         
  -6   2  17          1.11         -0.02         0.53 o                         
  -5   2  17          4.14          1.89         0.61 o                         
  -4   2  17         15.37         17.15         0.91 o                         
  -3   2  17         37.31         33.68         1.19 o                         
  -2   2  17         12.30          8.96         0.70 o                         
  -1   2  17         51.97         51.75         1.39 o                         
   0   2  17        630.16        583.59         5.97 o                         
   1   2  17        173.76        168.67         2.56 o                         
   2   2  17         52.49         49.58         1.56 o                         
   3   2  17          0.92          1.49         0.70 o                         
   4   2  17          0.04         -0.66         0.66 o                         
   5   2  17         25.71         25.92         1.60 o                         
   6   2  17          4.74          4.09         1.02 o                         
   7   2  17          0.00         -0.81         0.95 o                         
   8   2  17          1.93          3.11         1.18 o                         
   9   2  17          1.87          2.27         3.97 o                         
 -12   3  17          3.13          3.26         2.01 o                         
 -11   3  17          3.01          0.61         1.56 o                         
 -10   3  17          0.08         -0.31         1.24 o                         
  -9   3  17        110.56        109.40         4.18 o                         
  -8   3  17         44.82         51.97         2.11 o                         
  -7   3  17          1.42          1.41         0.77 o                         
  -6   3  17         17.48         19.71         1.16 o                         
  -5   3  17          0.27          1.24         0.62 o                         
  -4   3  17          0.24          0.16         0.57 o                         
  -3   3  17        171.68        166.51         2.83 o                         
  -2   3  17         11.67         12.86         0.95 o                         
  -1   3  17         12.37         12.46         0.76 o                         
   0   3  17        396.79        388.28         4.60 o                         
   1   3  17         12.03         11.55         0.82 o                         
   2   3  17         19.05         19.33         1.01 o                         
   3   3  17          0.01          0.54         0.60 o                         
   4   3  17          0.08         -0.07         0.66 o                         
   5   3  17         29.42         26.34         1.39 o                         
   6   3  17         17.72         18.71         1.45 o                         
   7   3  17         11.80         13.92         1.45 o                         
   8   3  17          0.84          0.80         1.40 o                         
   9   3  17          1.58         -0.72         2.01 o                         
 -11   4  17          3.39          1.32         1.71 o                         
 -10   4  17          2.68          2.92         1.43 o                         
  -9   4  17          0.79          2.26         1.17 o                         
  -8   4  17         20.47         20.93         1.48 o                         
  -7   4  17         41.20         46.52         1.86 o                         
  -6   4  17         23.02         23.29         1.36 o                         
  -5   4  17          4.84          5.71         0.85 o                         
  -4   4  17         15.49         14.09         1.03 o                         
  -3   4  17         27.76         21.56         1.36 o                         
  -2   4  17          0.06          0.15         0.60 o                         
  -1   4  17          3.25          4.42         0.83 o                         
   0   4  17         46.80         47.71         1.75 o                         
   1   4  17        106.25        104.13         2.54 o                         
   2   4  17          3.47          1.97         0.82 o                         
   3   4  17        110.95        106.44         2.68 o                         
   4   4  17          0.95          1.06         0.91 o                         
   5   4  17          1.13          0.36         1.05 o                         
   6   4  17         33.38         43.60         3.02 o                         
   7   4  17          0.02         -0.09         1.37 o                         
   8   4  17          4.88          4.58         1.58 o                         
   9   4  17          9.51         19.00         2.62 o                         
 -11   5  17          5.74          6.14         2.02 o                         
 -10   5  17          1.77          0.67         1.48 o                         
  -9   5  17          2.28          2.33         1.07 o                         
  -8   5  17         24.84         30.30         1.71 o                         
  -7   5  17         45.16         49.32         2.00 o                         
  -6   5  17         48.69         53.16         1.96 o                         
  -5   5  17          0.76          0.41         0.74 o                         
  -4   5  17          1.35          1.85         0.79 o                         
  -3   5  17         38.52         40.03         1.77 o                         
  -2   5  17          3.00          2.43         0.72 o                         
  -1   5  17          4.33          4.68         0.90 o                         
   0   5  17         39.03         40.72         2.10 o                         
   1   5  17         20.15         17.19         1.33 o                         
   2   5  17          6.13          6.40         1.01 o                         
   3   5  17         25.98         30.35         1.84 o                         
   4   5  17          1.40          2.07         0.94 o                         
   5   5  17          0.72          1.09         1.23 o                         
   6   5  17         11.91         10.74         1.81 o                         
   7   5  17          4.24          5.00         1.70 o                         
   8   5  17          9.87         14.75         2.41 o                         
 -10   6  17          5.27          2.73         1.36 o                         
  -9   6  17          0.07         -0.24         1.16 o                         
  -8   6  17          1.25          1.59         1.06 o                         
  -7   6  17          3.74          2.62         1.10 o                         
  -6   6  17         13.88         12.51         1.40 o                         
  -5   6  17          3.69          2.26         0.93 o                         
  -4   6  17         43.99         39.92         1.90 o                         
  -3   6  17        108.76        100.18         2.76 o                         
  -2   6  17          8.32          6.58         1.13 o                         
  -1   6  17          5.30          5.75         1.00 o                         
   0   6  17          2.61          2.77         0.81 o                         
   1   6  17         15.55         19.79         1.43 o                         
   2   6  17          7.06          5.61         1.02 o                         
   3   6  17         11.01          9.43         1.44 o                         
   4   6  17          5.94          3.95         1.15 o                         
   5   6  17          0.04         -0.34         1.08 o                         
   6   6  17          0.09         -0.46         1.40 o                         
   7   6  17          1.68         -0.01         1.51 o                         
   8   6  17          0.55          0.75         2.53 o                         
  -9   7  17          3.35          2.59         1.63 o                         
  -8   7  17         15.29         16.88         1.81 o                         
  -7   7  17          4.48          5.01         1.29 o                         
  -6   7  17         56.12         65.89         2.74 o                         
  -5   7  17         52.63         62.75         2.47 o                         
  -4   7  17          9.39          7.60         1.20 o                         
  -3   7  17          0.05          0.99         1.24 o                         
  -2   7  17          3.55          3.90         1.10 o                         
  -1   7  17          0.03         -0.81         0.84 o                         
   0   7  17          9.76         10.61         1.19 o                         
   1   7  17         11.55         13.79         1.44 o                         
   2   7  17          5.84          4.31         1.11 o                         
   3   7  17         19.97         19.49         1.65 o                         
   4   7  17          1.01          1.15         1.23 o                         
   5   7  17          3.88          4.62         1.27 o                         
   6   7  17          0.12         -1.58         1.58 o                         
   7   7  17          0.86          1.61         1.93 o                         
  -8   8  17          1.49         -0.45         1.41 o                         
  -7   8  17          0.22          0.16         1.22 o                         
  -6   8  17          0.02         -0.09         1.00 o                         
  -5   8  17          9.86         11.41         1.39 o                         
  -4   8  17         11.50         12.82         1.69 o                         
  -3   8  17          0.04         -0.86         0.86 o                         
  -2   8  17         32.28         26.94         1.87 o                         
  -1   8  17          1.08          2.60         1.01 o                         
   0   8  17          3.01          3.48         0.98 o                         
   1   8  17          1.55          1.77         1.02 o                         
   2   8  17          0.23          0.27         1.10 o                         
   3   8  17          0.85         -0.46         1.07 o                         
   4   8  17          0.01          0.49         1.20 o                         
   5   8  17          1.13          0.95         1.23 o                         
   6   8  17          4.60          3.75         1.70 o                         
  -7   9  17          4.88          4.71         1.39 o                         
  -6   9  17          2.74          3.12         1.27 o                         
  -5   9  17          0.12         -1.09         1.09 o                         
  -4   9  17          1.47          3.54         1.23 o                         
  -3   9  17          7.58          7.49         2.01 o                         
  -2   9  17          0.19         -0.78         0.91 o                         
  -1   9  17          3.18          1.76         1.03 o                         
   0   9  17          0.20         -0.28         0.83 o                         
   1   9  17          0.55          1.86         1.21 o                         
   2   9  17          0.89          0.77         1.11 o                         
   3   9  17          0.00         -0.84         1.08 o                         
   4   9  17          1.51          1.53         1.49 o                         
  -4  10  17          7.01          6.01         1.44 o                         
  -3  10  17          0.00          0.78         1.17 o                         
  -2  10  17          8.21          9.19         1.47 o                         
  -1  10  17          1.50          1.63         1.12 o                         
   0  10  17          3.29          2.28         1.00 o                         
   1  10  17          1.70         -0.53         1.08 o                         
   2  10  17          0.78          2.28         1.16 o                         
 -12   0  18         16.34         16.29         3.51 o                         
 -10   0  18          2.90          1.42         1.75 o                         
  -8   0  18         59.43         62.44         2.98 o                         
  -6   0  18         42.64         43.53         4.17 o                         
  -4   0  18         28.84         34.16         2.04 o                         
  -2   0  18          7.30          3.58         0.91 o                         
   0   0  18         26.53         28.08         1.44 o                         
   2   0  18         60.15         53.79         3.25 o                         
   4   0  18          1.72          1.31         0.96 o                         
   6   0  18          2.97          6.63         2.17 o                         
   8   0  18         16.57         20.82         3.63 o                         
 -12   1  18          0.51          1.62         1.71 o                         
 -11   1  18          1.41          0.92         1.94 o                         
 -10   1  18          0.30         -0.27         0.99 o                         
  -9   1  18         13.52         12.28         1.37 o                         
  -8   1  18         43.24         42.75         1.81 o                         
  -7   1  18         44.90         47.96         2.27 o                         
  -6   1  18          1.76          1.05         0.72 o                         
  -5   1  18         51.36         53.78         1.61 o                         
  -4   1  18         95.59         86.30         1.79 o                         
  -3   1  18          1.01          0.30         0.55 o                         
  -2   1  18         59.55         67.34         1.42 o                         
  -1   1  18        428.50        425.86         4.42 o                         
   0   1  18        677.94        657.88         6.21 o                         
   1   1  18         33.79         25.42         1.07 o                         
   2   1  18          0.04         -0.61         0.61 o                         
   3   1  18          7.05          7.82         0.99 o                         
   4   1  18         74.66         67.03         2.23 o                         
   5   1  18          0.60         -0.67         0.81 o                         
   6   1  18         10.70          9.48         1.32 o                         
   7   1  18          0.35         -1.36         1.36 o                         
   8   1  18         11.74         18.56         2.36 o                         
   9   1  18          1.92         -1.23         1.86 o                         
 -12   2  18          6.14          6.29         2.13 o                         
 -11   2  18          0.21         -1.83         1.83 o                         
 -10   2  18          1.63          0.43         1.24 o                         
  -9   2  18          0.01          0.15         1.15 o                         
  -8   2  18         10.91         12.30         1.97 o                         
  -7   2  18         13.81         14.90         1.59 o                         
  -6   2  18          1.36          1.41         0.82 o                         
  -5   2  18         18.11         15.74         0.93 o                         
  -4   2  18         22.01         23.14         1.06 o                         
  -3   2  18         36.43         30.83         1.18 o                         
  -2   2  18         65.14         61.84         2.49 o                         
  -1   2  18         73.47         68.46         1.57 o                         
   0   2  18        133.88        138.96         2.32 o                         
   1   2  18         63.84         65.46         1.72 o                         
   2   2  18          0.12          0.31         0.59 o                         
   3   2  18         29.05         22.76         1.40 o                         
   4   2  18          5.99          4.66         1.08 o                         
   5   2  18          0.01         -0.48         0.79 o                         
   6   2  18          8.63          7.56         1.20 o                         
   7   2  18         20.88         23.98         1.81 o                         
   8   2  18         68.27         83.24         3.04 o                         
   9   2  18          0.17         -2.29         2.29 o                         
 -11   3  18          6.55          5.16         1.83 o                         
 -10   3  18          2.48          1.74         1.42 o                         
  -9   3  18         10.72         11.18         1.72 o                         
  -8   3  18          4.61          4.41         1.21 o                         
  -7   3  18         41.87         45.01         1.75 o                         
  -6   3  18          6.54          4.09         0.95 o                         
  -5   3  18          2.93          0.03         0.66 o                         
  -4   3  18         10.00          5.22         0.84 o                         
  -3   3  18         50.09         47.76         1.71 o                         
  -2   3  18         52.89         51.71         1.74 o                         
  -1   3  18         36.55         36.74         1.25 o                         
   0   3  18          0.92          1.52         0.62 o                         
   1   3  18         27.23         27.33         1.25 o                         
   2   3  18         26.72         27.37         1.27 o                         
   3   3  18         66.00         64.24         2.04 o                         
   4   3  18          2.08         -0.10         0.70 o                         
   5   3  18          0.40          0.43         0.70 o                         
   6   3  18          8.54         10.03         1.28 o                         
   7   3  18          0.00          0.76         1.25 o                         
   8   3  18          5.34          4.51         1.67 o                         
   9   3  18          9.09          3.21         2.25 o                         
 -11   4  18          0.34         -1.64         1.83 o                         
 -10   4  18         36.55         33.80         3.14 o                         
  -9   4  18         46.69         51.83         2.75 o                         
  -8   4  18         16.48         24.65         1.72 o                         
  -7   4  18          0.00         -0.57         0.80 o                         
  -6   4  18         31.27         33.13         1.66 o                         
  -5   4  18         19.18         18.74         1.22 o                         
  -4   4  18        217.45        218.19         3.50 o                         
  -3   4  18          0.44         -0.33         0.63 o                         
  -2   4  18        101.74         99.94         2.22 o                         
  -1   4  18          8.78          7.58         0.91 o                         
   0   4  18         25.86         22.03         1.41 o                         
   1   4  18          2.04          2.50         0.83 o                         
   2   4  18         54.41         55.49         2.19 o                         
   3   4  18          0.02          0.60         0.83 o                         
   4   4  18         43.37         47.29         2.71 o                         
   5   4  18          0.30         -0.39         1.13 o                         
   6   4  18         31.35         36.61         2.67 o                         
   7   4  18         15.96         18.45         2.01 o                         
   8   4  18          7.35          8.66         1.94 o                         
 -10   5  18         13.26         12.34         2.03 o                         
  -9   5  18          6.18         10.12         1.33 o                         
  -8   5  18          4.38          2.98         1.01 o                         
  -7   5  18         55.36         63.35         2.27 o                         
  -6   5  18         26.84         23.14         1.53 o                         
  -5   5  18         94.12         89.57         2.44 o                         
  -4   5  18         13.22         12.52         1.20 o                         
  -3   5  18          0.05         -0.40         0.69 o                         
  -2   5  18          9.74         11.51         1.17 o                         
  -1   5  18          5.52          6.57         1.02 o                         
   0   5  18         43.97         46.04         1.87 o                         
   1   5  18         23.77         23.51         1.54 o                         
   2   5  18          3.92          2.62         0.92 o                         
   3   5  18         30.18         29.19         1.86 o                         
   4   5  18          4.03          3.91         1.24 o                         
   5   5  18         19.75         18.84         2.04 o                         
   6   5  18          8.90          6.81         1.79 o                         
   7   5  18         12.77         15.83         2.24 o                         
   8   5  18         29.04         28.26         4.13 o                         
 -10   6  18          0.01         -0.41         1.50 o                         
  -9   6  18          0.00         -1.09         1.09 o                         
  -8   6  18          0.97         -0.71         1.06 o                         
  -7   6  18          2.38          0.42         1.05 o                         
  -6   6  18          5.18          5.47         1.15 o                         
  -5   6  18          2.96          1.89         0.99 o                         
  -4   6  18          6.87          9.94         1.29 o                         
  -3   6  18         26.02         24.54         1.71 o                         
  -2   6  18          9.15         10.37         1.18 o                         
  -1   6  18        157.53        162.03         3.45 o                         
   0   6  18          0.00         -0.72         0.72 o                         
   1   6  18          6.74          3.93         0.98 o                         
   2   6  18         21.66         20.09         1.55 o                         
   3   6  18          7.84          7.10         1.28 o                         
   4   6  18         58.96         62.07         2.80 o                         
   5   6  18         14.95         18.52         3.54 o                         
   6   6  18         13.54         16.57         2.44 o                         
   7   6  18          1.60          2.80         2.13 o                         
  -9   7  18          8.28         12.45         2.05 o                         
  -8   7  18          0.40         -1.21         1.21 o                         
  -7   7  18          0.71         -1.04         1.07 o                         
  -6   7  18          0.19          0.07         1.03 o                         
  -5   7  18          6.11          9.80         1.36 o                         
  -4   7  18          0.04          0.48         0.95 o                         
  -3   7  18          2.22          1.11         0.97 o                         
  -2   7  18         36.17         35.97         2.17 o                         
  -1   7  18          5.69          6.99         1.24 o                         
   0   7  18         12.02         13.32         1.33 o                         
   1   7  18          9.25          8.04         1.29 o                         
   2   7  18          5.86          5.03         1.13 o                         
   3   7  18          6.90          6.64         1.30 o                         
   4   7  18          4.90          4.75         1.25 o                         
   5   7  18          5.28          5.07         1.42 o                         
   6   7  18          0.41          0.46         1.71 o                         
  -8   8  18          2.64          0.93         1.55 o                         
  -7   8  18         13.03         11.89         2.51 o                         
  -6   8  18          4.83          7.32         1.75 o                         
  -5   8  18         11.56         12.86         1.59 o                         
  -4   8  18         35.62         41.40         2.41 o                         
  -3   8  18          4.43          5.68         1.27 o                         
  -2   8  18          1.28          3.38         1.06 o                         
  -1   8  18          0.35         -0.24         0.95 o                         
   0   8  18         15.01         13.89         1.39 o                         
   1   8  18         25.54         26.08         1.95 o                         
   2   8  18          0.28          0.61         1.05 o                         
   3   8  18          5.58          5.41         1.44 o                         
   4   8  18          2.42          2.38         1.27 o                         
   5   8  18          4.08          2.91         1.41 o                         
  -6   9  18          1.14          2.07         1.35 o                         
  -5   9  18          0.77          1.40         1.28 o                         
  -4   9  18         22.49         18.22         2.37 o                         
  -3   9  18          1.94          1.86         1.18 o                         
  -2   9  18          0.00         -0.01         1.07 o                         
  -1   9  18          0.16          0.49         1.05 o                         
   0   9  18          0.30         -0.07         0.92 o                         
   1   9  18          0.63          1.06         1.14 o                         
   2   9  18          0.26          0.42         1.14 o                         
   3   9  18          0.43          0.22         1.26 o                         
  -3  10  18          1.90          1.90         1.26 o                         
  -2  10  18          0.51          2.40         1.24 o                         
  -1  10  18          4.83          5.22         1.41 o                         
   0  10  18          0.07          1.10         1.18 o                         
   1  10  18          5.48          6.90         4.95 o                         
 -11   0  19          1.05          1.03         2.22 o                         
  -9   0  19          1.48         -0.57         2.09 o                         
  -7   0  19         11.71          9.00         1.53 o                         
  -5   0  19        225.64        241.11         5.39 o                         
  -3   0  19          0.87          0.19         0.80 o                         
  -1   0  19         36.92         41.75         1.76 o                         
   1   0  19        135.00        132.42         3.38 o                         
   3   0  19          1.12          1.07         0.99 o                         
   5   0  19          5.75          6.70         2.18 o                         
   7   0  19          0.01         -0.26         2.12 o                         
   9   0  19          0.51         -1.69         3.10 o                         
 -11   1  19          2.34          3.29         1.80 o                         
 -10   1  19          0.73          0.18         1.03 o                         
  -9   1  19          0.19          0.06         0.93 o                         
  -8   1  19          0.17         -0.44         0.75 o                         
  -7   1  19         13.34         13.38         1.13 o                         
  -6   1  19         20.09         21.58         1.29 o                         
  -5   1  19         10.35          8.04         0.87 o                         
  -4   1  19         73.35         74.11         1.77 o                         
  -3   1  19          5.72          3.61         0.60 o                         
  -2   1  19        104.38        106.69         1.96 o                         
  -1   1  19       1094.70       1094.46        10.52 o                         
   0   1  19        431.08        412.57         4.75 o                         
   1   1  19          2.14          2.75         0.73 o                         
   2   1  19          0.74         -0.67         0.67 o                         
   3   1  19         53.78         54.08         2.08 o                         
   4   1  19          0.00         -0.72         0.76 o                         
   5   1  19          0.16         -0.39         0.89 o                         
   6   1  19          7.96          4.61         1.26 o                         
   7   1  19          8.61         11.76         1.99 o                         
   8   1  19          3.06          6.23         2.07 o                         
   9   1  19          9.96         11.08         2.26 o                         
 -11   2  19          0.00          0.87         1.72 o                         
 -10   2  19          2.24          1.94         1.40 o                         
  -9   2  19         27.40         28.09         2.22 o                         
  -8   2  19         28.14         28.33         2.10 o                         
  -7   2  19         11.26          8.70         1.71 o                         
  -6   2  19         31.38         30.50         1.47 o                         
  -5   2  19         74.31         66.79         1.72 o                         
  -4   2  19        139.41        129.20         2.52 o                         
  -3   2  19         26.71         23.80         1.20 o                         
  -2   2  19         65.57         67.17         1.71 o                         
  -1   2  19         94.36        103.40         2.11 o                         
   0   2  19         20.27         18.90         1.17 o                         
   1   2  19         96.97         95.61         2.13 o                         
   2   2  19         23.48         25.14         1.37 o                         
   3   2  19          6.07          6.45         0.98 o                         
   4   2  19          0.16          0.56         0.82 o                         
   5   2  19         10.12          8.21         1.20 o                         
   6   2  19          0.66          1.47         1.05 o                         
   7   2  19          0.75          2.97         1.24 o                         
   8   2  19          0.35         -0.83         1.45 o                         
   9   2  19          3.54          1.88         2.87 o                         
 -11   3  19          0.18         -0.73         1.62 o                         
 -10   3  19          4.75          3.86         1.69 o                         
  -9   3  19          0.24          0.90         1.26 o                         
  -8   3  19         39.97         42.26         2.80 o                         
  -7   3  19          3.08          1.85         1.06 o                         
  -6   3  19         23.20         25.47         1.42 o                         
  -5   3  19          1.38          2.13         0.74 o                         
  -4   3  19         15.02          8.11         0.96 o                         
  -3   3  19         14.92         13.19         1.04 o                         
  -2   3  19        139.29        155.77         2.80 o                         
  -1   3  19          5.21          6.35         0.73 o                         
   0   3  19          0.03          0.39         0.57 o                         
   1   3  19          0.79         -0.45         0.60 o                         
   2   3  19         22.73         23.75         1.28 o                         
   3   3  19         69.34         69.89         2.17 o                         
   4   3  19         11.89         10.69         1.14 o                         
   5   3  19          0.68          1.04         0.77 o                         
   6   3  19         17.28         20.37         1.90 o                         
   7   3  19         12.54         14.61         1.83 o                         
   8   3  19          4.58          6.75         2.27 o                         
 -11   4  19          8.78          8.52         2.77 o                         
 -10   4  19          1.75          2.98         1.83 o                         
  -9   4  19         27.11         26.58         2.82 o                         
  -8   4  19          5.87          6.03         1.27 o                         
  -7   4  19          1.36          0.12         1.13 o                         
  -6   4  19          5.14          5.06         0.95 o                         
  -5   4  19         10.89         12.39         1.10 o                         
  -4   4  19         17.47         16.08         1.19 o                         
  -3   4  19         28.58         30.95         1.52 o                         
  -2   4  19          0.65          0.02         0.73 o                         
  -1   4  19        183.61        186.37         3.35 o                         
   0   4  19          7.60          7.42         1.03 o                         
   1   4  19          0.30         -0.82         0.82 o                         
   2   4  19         14.01         16.02         1.63 o                         
   3   4  19         36.45         33.07         2.35 o                         
   4   4  19          1.06          0.45         1.25 o                         
   5   4  19          0.63         -1.18         1.18 o                         
   6   4  19          0.92          0.94         1.45 o                         
   7   4  19          2.02          1.36         1.60 o                         
   8   4  19         37.72         49.75         3.51 o                         
 -10   5  19          0.10          0.52         1.73 o                         
  -9   5  19          0.00          0.00         1.35 o                         
  -8   5  19          3.74          3.22         1.09 o                         
  -7   5  19         19.07         21.67         1.58 o                         
  -6   5  19          0.98         -0.75         0.87 o                         
  -5   5  19          0.97          1.18         0.81 o                         
  -4   5  19         30.42         26.68         1.64 o                         
  -3   5  19          1.19          0.34         0.81 o                         
  -2   5  19          3.54          2.53         1.01 o                         
  -1   5  19          5.05          4.24         0.86 o                         
   0   5  19         10.01         10.38         1.17 o                         
   1   5  19         56.37         60.67         2.43 o                         
   2   5  19         38.15         37.16         2.17 o                         
   3   5  19          2.90          2.27         1.07 o                         
   4   5  19          1.42          0.18         1.27 o                         
   5   5  19          1.78          2.94         1.60 o                         
   6   5  19          3.32          1.59         1.55 o                         
   7   5  19         12.81          9.48         2.07 o                         
  -9   6  19          0.29         -1.03         1.16 o                         
  -8   6  19          1.03         -1.06         1.06 o                         
  -7   6  19         37.20         38.27         2.60 o                         
  -6   6  19          0.18         -0.76         0.89 o                         
  -5   6  19          0.18          0.24         0.92 o                         
  -4   6  19          0.44         -0.01         0.89 o                         
  -3   6  19         20.06         23.06         1.70 o                         
  -2   6  19          0.04         -0.20         0.83 o                         
  -1   6  19         11.94         16.00         1.44 o                         
   0   6  19          2.62          2.60         0.91 o                         
   1   6  19         33.27         36.50         2.34 o                         
   2   6  19          2.99          2.80         1.05 o                         
   3   6  19          6.33          4.36         1.26 o                         
   4   6  19          2.15         -0.74         1.12 o                         
   5   6  19          1.55          1.84         1.57 o                         
   6   6  19          2.62          4.12         1.94 o                         
   7   6  19          0.15         -0.32         1.91 o                         
  -8   7  19          2.21          1.50         1.38 o                         
  -7   7  19          1.52          3.33         1.33 o                         
  -6   7  19          0.14         -0.09         1.08 o                         
  -5   7  19          5.80          6.61         1.56 o                         
  -4   7  19          2.21          3.25         1.77 o                         
  -3   7  19          3.45          2.24         1.10 o                         
  -2   7  19          0.81          1.97         1.08 o                         
  -1   7  19          9.49          8.17         1.33 o                         
   0   7  19          7.56          8.86         1.26 o                         
   1   7  19          0.04          1.02         0.97 o                         
   2   7  19          0.50         -0.12         0.97 o                         
   3   7  19          5.76          6.22         1.35 o                         
   4   7  19          0.48         -0.31         1.41 o                         
   5   7  19         10.10         13.41         2.28 o                         
   6   7  19          0.13         -0.39         1.90 o                         
  -7   8  19          0.69         -1.11         1.24 o                         
  -6   8  19          2.89          0.88         1.14 o                         
  -5   8  19          1.01          3.90         1.38 o                         
  -4   8  19          0.68          1.11         1.30 o                         
  -3   8  19          7.50          5.07         1.31 o                         
  -2   8  19          3.68          4.18         1.22 o                         
  -1   8  19          2.19          4.21         1.25 o                         
   0   8  19          6.15          5.25         1.28 o                         
   1   8  19          1.05         -0.23         1.29 o                         
   2   8  19         35.03         32.52         2.51 o                         
   3   8  19         13.07         12.38         1.88 o                         
   4   8  19          0.32          0.12         1.26 o                         
  -5   9  19          0.00          3.08         1.39 o                         
  -4   9  19          0.01         -0.30         1.19 o                         
  -3   9  19         17.33         14.28         2.62 o                         
  -2   9  19          0.75          0.04         1.17 o                         
  -1   9  19          2.67          3.67         1.20 o                         
   0   9  19          0.47          1.06         1.24 o                         
   1   9  19          3.56          4.61         1.39 o                         
   2   9  19          0.86         -1.33         1.38 o                         
   3   9  19          1.98          2.15         1.50 o                         
 -10   0  20         15.06         17.32         2.09 o                         
  -8   0  20         40.13         49.45         2.92 o                         
  -6   0  20          8.95          4.57         1.25 o                         
  -4   0  20         31.35         28.38         1.96 o                         
  -2   0  20        348.41        326.34         7.70 o                         
   0   0  20        387.24        392.60         6.67 o                         
   2   0  20          6.02          8.57         1.41 o                         
   4   0  20         11.55         10.28         2.32 o                         
   6   0  20          2.26          3.00         2.27 o                         
   8   0  20          8.31          8.70         4.12 o                         
 -11   1  20          8.25          8.32         1.94 o                         
 -10   1  20          5.73          4.73         1.55 o                         
  -9   1  20          5.07          6.78         1.27 o                         
  -8   1  20         25.23         26.69         1.53 o                         
  -7   1  20          0.83          1.85         0.78 o                         
  -6   1  20         23.60         24.05         1.36 o                         
  -5   1  20         23.12         22.79         1.29 o                         
  -4   1  20         45.00         40.56         1.49 o                         
  -3   1  20         29.94         35.22         1.23 o                         
  -2   1  20          1.03          1.68         0.61 o                         
  -1   1  20          2.62          5.63         0.87 o                         
   0   1  20         36.30         34.85         1.47 o                         
   1   1  20          0.14         -0.18         0.67 o                         
   2   1  20         12.68         11.32         1.14 o                         
   3   1  20        104.09        104.01         2.67 o                         
   4   1  20          7.37          3.98         1.07 o                         
   5   1  20         26.82         22.50         1.81 o                         
   6   1  20          0.13         -1.31         1.31 o                         
   7   1  20         15.00         20.25         2.44 o                         
   8   1  20          8.06          8.60         3.04 o                         
 -11   2  20          4.12          2.81         1.90 o                         
 -10   2  20          0.29          0.41         1.57 o                         
  -9   2  20          2.57          3.27         1.40 o                         
  -8   2  20          0.38          1.56         1.20 o                         
  -7   2  20         12.70         15.00         1.65 o                         
  -6   2  20         14.66         14.01         1.34 o                         
  -5   2  20         11.76          9.01         1.01 o                         
  -4   2  20          3.00          1.55         0.69 o                         
  -3   2  20         10.77          9.84         0.95 o                         
  -2   2  20          6.54         10.38         0.97 o                         
  -1   2  20         36.01         35.74         1.60 o                         
   0   2  20          0.28         -0.63         0.63 o                         
   1   2  20          1.18          1.38         0.74 o                         
   2   2  20         41.35         43.34         1.83 o                         
   3   2  20         20.42         21.62         1.47 o                         
   4   2  20          2.43          6.71         1.25 o                         
   5   2  20         10.35         12.18         1.36 o                         
   6   2  20          7.60          9.39         1.47 o                         
   7   2  20         54.73         76.20         3.55 o                         
   8   2  20         14.28         15.90         2.34 o                         
 -11   3  20          1.21         -1.36         2.73 o                         
 -10   3  20         11.90          7.19         2.83 o                         
  -9   3  20          0.03          1.15         1.51 o                         
  -8   3  20         94.37         94.30         4.89 o                         
  -7   3  20         13.35          9.43         1.46 o                         
  -6   3  20          5.98          4.65         1.04 o                         
  -5   3  20          0.82          0.23         0.74 o                         
  -4   3  20         65.05         69.84         2.18 o                         
  -3   3  20         40.08         37.30         1.77 o                         
  -2   3  20        104.74        101.89         2.20 o                         
  -1   3  20         97.07         97.39         2.10 o                         
   0   3  20         51.17         43.34         1.63 o                         
   1   3  20         16.83         17.54         1.21 o                         
   2   3  20         33.24         29.81         1.62 o                         
   3   3  20         20.39         22.78         1.46 o                         
   4   3  20          0.32          0.14         0.82 o                         
   5   3  20          7.78          5.60         1.00 o                         
   6   3  20         10.54         11.51         2.49 o                         
   7   3  20         13.49         21.80         2.33 o                         
   8   3  20          2.11          3.42         2.22 o                         
 -10   4  20          3.50          1.44         1.76 o                         
  -9   4  20          0.81          2.23         1.63 o                         
  -8   4  20          7.05          3.94         1.40 o                         
  -7   4  20          0.25          0.11         0.88 o                         
  -6   4  20          0.14         -0.79         0.82 o                         
  -5   4  20         34.03         27.07         1.56 o                         
  -4   4  20          8.90          6.84         1.01 o                         
  -3   4  20          0.36          1.59         0.80 o                         
  -2   4  20         93.72         96.24         2.47 o                         
  -1   4  20         10.67         10.08         1.12 o                         
   0   4  20         26.38         31.76         1.87 o                         
   1   4  20          2.38          1.59         0.91 o                         
   2   4  20          1.24          1.47         1.02 o                         
   3   4  20          3.89          5.61         1.55 o                         
   4   4  20          0.56          0.84         1.38 o                         
   5   4  20          3.19          2.03         1.47 o                         
   6   4  20          0.21          0.72         1.34 o                         
   7   4  20          8.28          5.48         1.78 o                         
 -10   5  20         23.30         24.55         2.76 o                         
  -9   5  20         10.36          9.19         1.89 o                         
  -8   5  20          3.76          3.41         1.25 o                         
  -7   5  20         10.88         16.64         1.44 o                         
  -6   5  20         10.22         10.07         1.57 o                         
  -5   5  20          5.36          4.00         0.98 o                         
  -4   5  20          1.56          2.16         0.95 o                         
  -3   5  20          4.38          3.74         1.00 o                         
  -2   5  20          0.00          0.41         0.85 o                         
  -1   5  20         50.36         51.28         2.21 o                         
   0   5  20          3.75          4.53         1.40 o                         
   1   5  20          0.18         -0.82         0.82 o                         
   2   5  20          2.43          3.60         1.05 o                         
   3   5  20          5.08          4.77         1.34 o                         
   4   5  20         48.68         50.71         3.39 o                         
   5   5  20          2.75          2.25         1.88 o                         
   6   5  20          7.63          7.96         2.15 o                         
   7   5  20          0.46          0.24         3.15 o                         
  -9   6  20          0.28         -1.25         1.25 o                         
  -8   6  20          6.21          4.86         1.34 o                         
  -7   6  20          1.10         -0.97         0.97 o                         
  -6   6  20          2.98          4.35         1.15 o                         
  -5   6  20         35.89         40.90         2.13 o                         
  -4   6  20         18.53         23.79         1.66 o                         
  -3   6  20          0.01         -0.88         0.88 o                         
  -2   6  20          4.44          7.80         1.20 o                         
  -1   6  20          2.27          0.85         0.92 o                         
   0   6  20          0.06         -0.03         0.90 o                         
   1   6  20          0.18         -0.47         0.93 o                         
   2   6  20          9.28          7.13         1.51 o                         
   3   6  20          5.78          3.73         1.30 o                         
   4   6  20          6.81          5.47         1.64 o                         
   5   6  20          0.83         -1.11         1.54 o                         
   6   6  20          1.73         -0.99         1.84 o                         
  -8   7  20          0.88         -1.00         1.33 o                         
  -7   7  20          1.97          0.33         1.27 o                         
  -6   7  20          1.55          2.37         1.31 o                         
  -5   7  20          0.20          0.29         1.19 o                         
  -4   7  20          7.45          6.81         1.37 o                         
  -3   7  20          0.55          0.05         1.12 o                         
  -2   7  20          0.00         -0.61         1.02 o                         
  -1   7  20          3.52          2.23         1.03 o                         
   0   7  20          4.51          4.76         1.15 o                         
   1   7  20          1.12         -0.20         1.00 o                         
   2   7  20          6.30          6.56         1.49 o                         
   3   7  20         10.83          8.17         1.49 o                         
   4   7  20          9.30         10.05         1.75 o                         
   5   7  20         11.73         10.05         2.39 o                         
  -7   8  20          4.98          4.50         1.49 o                         
  -6   8  20          0.43         -1.23         2.01 o                         
  -5   8  20          0.48         -1.59         1.59 o                         
  -4   8  20          1.94          2.06         1.25 o                         
  -3   8  20         11.86         15.23         1.80 o                         
  -2   8  20          0.11          1.69         1.17 o                         
  -1   8  20          1.47          1.12         1.06 o                         
   0   8  20          8.79          9.49         1.62 o                         
   1   8  20         12.69         14.85         1.81 o                         
   2   8  20          1.58          1.13         1.41 o                         
   3   8  20          1.00          0.24         1.52 o                         
   4   8  20          2.72          3.37         1.47 o                         
  -5   9  20          0.61         -0.19         2.72 o                         
  -4   9  20          0.62         -0.36         1.27 o                         
  -3   9  20          2.08          2.57         1.36 o                         
  -2   9  20          1.55         -0.12         1.31 o                         
  -1   9  20          0.01          0.86         1.09 o                         
   0   9  20          0.02         -0.69         1.21 o                         
   1   9  20          1.22          0.70         1.58 o                         
   2   9  20          0.20         -1.33         1.33 o                         
 -11   0  21          0.39         -2.16         2.16 o                         
  -9   0  21          0.29         -1.11         1.85 o                         
  -7   0  21         11.33         15.05         1.80 o                         
  -5   0  21          5.78          4.71         1.24 o                         
  -3   0  21         36.28         32.19         3.02 o                         
  -1   0  21        652.09        650.12         9.82 o                         
   1   0  21         11.55         12.86         3.82 o                         
   3   0  21          0.04          0.22         1.53 o                         
   5   0  21         32.89         27.77         3.52 o                         
   7   0  21        179.80        227.19        12.53 o                         
 -11   1  21          0.00          0.09         1.61 o                         
 -10   1  21         30.16         32.13         2.45 o                         
  -9   1  21         19.90         21.85         2.05 o                         
  -8   1  21         18.13         19.44         1.39 o                         
  -7   1  21         21.31         20.00         1.35 o                         
  -6   1  21          0.58          0.36         0.70 o                         
  -5   1  21         86.58         83.88         2.18 o                         
  -4   1  21         30.31         29.21         1.40 o                         
  -3   1  21         20.10         18.19         1.13 o                         
  -2   1  21         18.26         19.21         1.06 o                         
  -1   1  21          8.52          7.00         0.95 o                         
   0   1  21         16.61         19.46         1.28 o                         
   1   1  21          4.39          3.71         1.04 o                         
   2   1  21         16.95         22.40         1.49 o                         
   3   1  21         47.53         43.21         2.13 o                         
   4   1  21          0.20         -0.31         0.98 o                         
   5   1  21          9.38         10.02         1.50 o                         
   6   1  21          3.32          0.79         1.59 o                         
   7   1  21          0.00          1.93         1.78 o                         
   8   1  21          8.52         12.57         2.90 o                         
 -11   2  21          0.89          1.41         1.89 o                         
 -10   2  21          1.06          1.40         1.55 o                         
  -9   2  21         15.15         17.98         1.95 o                         
  -8   2  21          9.40          6.47         1.83 o                         
  -7   2  21          4.43          7.74         1.50 o                         
  -6   2  21         21.10         18.99         1.88 o                         
  -5   2  21         28.06         27.29         1.59 o                         
  -4   2  21          0.41          0.26         0.68 o                         
  -3   2  21          1.86          1.21         0.69 o                         
  -2   2  21        169.92        180.87         2.99 o                         
  -1   2  21          3.39          2.30         0.81 o                         
   0   2  21          3.68          2.78         0.81 o                         
   1   2  21          0.58          0.89         0.83 o                         
   2   2  21          1.22          1.35         0.82 o                         
   3   2  21         19.19         18.87         1.47 o                         
   4   2  21          0.10         -0.85         0.85 o                         
   5   2  21         24.66         32.60         1.95 o                         
   6   2  21          0.55          3.02         1.24 o                         
   7   2  21         30.70         42.50         3.42 o                         
   8   2  21          2.55          1.98         2.56 o                         
 -10   3  21          3.58          4.81         1.90 o                         
  -9   3  21         10.01         10.45         2.02 o                         
  -8   3  21         16.70         18.35         2.13 o                         
  -7   3  21          4.34          3.85         1.50 o                         
  -6   3  21         34.88         39.14         2.06 o                         
  -5   3  21          5.01          5.15         1.07 o                         
  -4   3  21          0.11          0.78         0.88 o                         
  -3   3  21         19.79         17.94         1.34 o                         
  -2   3  21         99.18        110.63         2.62 o                         
  -1   3  21         17.54         16.57         1.43 o                         
   0   3  21         53.65         53.91         1.89 o                         
   1   3  21         12.88         12.62         1.11 o                         
   2   3  21          1.28          1.20         0.84 o                         
   3   3  21          7.90          8.12         1.19 o                         
   4   3  21         15.52         17.94         1.47 o                         
   5   3  21          2.42          3.96         1.33 o                         
   6   3  21          8.35          7.29         1.60 o                         
   7   3  21         22.56         29.17         2.84 o                         
 -10   4  21          0.07         -2.63         2.63 o                         
  -9   4  21          0.28         -1.37         1.56 o                         
  -8   4  21          5.18          6.52         1.62 o                         
  -7   4  21         15.47         15.63         1.53 o                         
  -6   4  21         13.18         12.47         1.22 o                         
  -5   4  21         11.82         13.51         1.28 o                         
  -4   4  21         41.80         38.73         1.81 o                         
  -3   4  21          0.34          0.23         0.82 o                         
  -2   4  21         29.27         34.06         1.80 o                         
  -1   4  21         16.93         16.93         1.27 o                         
   0   4  21          2.47          1.33         0.92 o                         
   1   4  21          0.09         -0.14         0.90 o                         
   2   4  21         37.38         33.47         2.26 o                         
   3   4  21         15.79         18.78         2.21 o                         
   4   4  21         21.89         23.88         2.40 o                         
   5   4  21          0.55          1.04         1.44 o                         
   6   4  21          0.84          1.78         1.52 o                         
   7   4  21          3.05          6.50         2.04 o                         
  -9   5  21          0.21          0.91         1.65 o                         
  -8   5  21          0.22         -0.06         1.30 o                         
  -7   5  21          0.33         -0.61         0.97 o                         
  -6   5  21          1.87          3.75         1.06 o                         
  -5   5  21         11.39          8.28         1.17 o                         
  -4   5  21          3.67          3.99         1.03 o                         
  -3   5  21         59.56         59.76         2.51 o                         
  -2   5  21         10.18          7.59         1.21 o                         
  -1   5  21         14.50         14.18         1.34 o                         
   0   5  21          0.02         -0.89         0.89 o                         
   1   5  21         26.31         25.86         2.44 o                         
   2   5  21          2.14         -0.04         1.07 o                         
   3   5  21          7.25          4.57         2.72 o                         
   4   5  21          0.97          0.00         1.50 o                         
   5   5  21          0.79          0.56         1.61 o                         
   6   5  21          0.52         -1.71         1.71 o                         
  -9   6  21          0.86          1.41         1.52 o                         
  -8   6  21          3.37          1.94         1.24 o                         
  -7   6  21         11.27         15.38         1.62 o                         
  -6   6  21          8.62          8.39         1.41 o                         
  -5   6  21         49.53         58.49         2.49 o                         
  -4   6  21          0.20         -0.73         0.99 o                         
  -3   6  21         41.15         42.28         2.20 o                         
  -2   6  21          8.00          7.25         1.23 o                         
  -1   6  21          9.41         11.10         1.30 o                         
   0   6  21         24.45         25.33         1.83 o                         
   1   6  21         42.84         46.25         2.36 o                         
   2   6  21          7.22          7.10         1.29 o                         
   3   6  21          8.11          8.32         1.68 o                         
   4   6  21          1.91         -1.19         1.51 o                         
   5   6  21          0.24          3.04         1.99 o                         
  -7   7  21          0.09         -0.19         1.28 o                         
  -6   7  21          1.89         -0.03         1.28 o                         
  -5   7  21          7.46          4.57         1.45 o                         
  -4   7  21         12.88         14.97         1.73 o                         
  -3   7  21          1.03         -0.48         1.13 o                         
  -2   7  21          0.18         -0.60         1.07 o                         
  -1   7  21          0.70         -0.89         0.89 o                         
   0   7  21          3.45          3.29         1.18 o                         
   1   7  21          0.09         -0.99         0.99 o                         
   2   7  21          0.26         -0.11         1.18 o                         
   3   7  21          0.06          0.93         1.22 o                         
   4   7  21          0.57          1.86         1.75 o                         
  -6   8  21          0.22          1.16         1.44 o                         
  -5   8  21          0.94          0.71         1.42 o                         
  -4   8  21          3.65          7.48         1.63 o                         
  -3   8  21          0.36          0.24         1.28 o                         
  -2   8  21         30.35         32.12         2.46 o                         
  -1   8  21          3.09          2.74         1.20 o                         
   0   8  21          0.55         -0.15         1.34 o                         
   1   8  21          0.97          2.24         1.50 o                         
   2   8  21          8.69          7.85         1.61 o                         
   3   8  21          4.14          1.64         1.44 o                         
  -3   9  21         20.32         20.36         2.27 o                         
  -2   9  21          0.63          1.08         1.42 o                         
  -1   9  21          0.09         -1.09         1.09 o                         
   0   9  21          1.94          2.90         1.48 o                         
 -10   0  22          0.96          3.94         3.78 o                         
  -8   0  22          2.15          1.05         1.30 o                         
  -6   0  22         53.53         45.33         3.02 o                         
  -4   0  22         25.02         25.10         1.99 o                         
  -2   0  22          0.85         -0.85         0.85 o                         
   0   0  22         65.82         65.45         4.56 o                         
   2   0  22          1.02         -0.49         2.83 o                         
   4   0  22         38.33         38.57         8.18 o                         
   6   0  22        117.36        156.05        10.56 o                         
 -11   1  22          0.91         -2.29         2.82 o                         
 -10   1  22          0.59         -0.43         1.47 o                         
  -9   1  22          9.40          5.77         1.54 o                         
  -8   1  22          0.44         -0.17         1.02 o                         
  -7   1  22          8.52          7.64         1.23 o                         
  -6   1  22          2.57          1.55         0.78 o                         
  -5   1  22          1.88         -0.26         0.77 o                         
  -4   1  22          2.67          1.96         0.76 o                         
  -3   1  22          0.66         -0.08         0.81 o                         
  -2   1  22         44.53         49.14         2.22 o                         
  -1   1  22         29.82         35.61         2.14 o                         
   0   1  22         20.73         16.34         1.37 o                         
   1   1  22          2.26          1.47         0.91 o                         
   2   1  22          7.35          8.67         1.24 o                         
   3   1  22          3.41          2.59         1.12 o                         
   4   1  22         19.78         18.09         1.70 o                         
   5   1  22          2.62          5.18         1.64 o                         
   6   1  22          0.21          1.21         1.81 o                         
   7   1  22          0.00          4.93         2.37 o                         
 -10   2  22          0.40         -1.68         1.68 o                         
  -9   2  22         14.36         14.60         2.03 o                         
  -8   2  22          0.57          1.68         1.41 o                         
  -7   2  22          1.60          2.68         1.40 o                         
  -6   2  22         24.93         27.51         2.20 o                         
  -5   2  22          2.74          3.98         0.93 o                         
  -4   2  22          3.79          4.16         0.91 o                         
  -3   2  22          1.30          1.13         0.73 o                         
  -2   2  22         35.54         36.38         1.73 o                         
  -1   2  22          1.24          1.63         0.79 o                         
   0   2  22          6.65          6.50         1.00 o                         
   1   2  22          2.88          3.61         0.97 o                         
   2   2  22          0.70          1.93         0.99 o                         
   3   2  22         11.81         14.60         1.39 o                         
   4   2  22          5.17          6.76         1.21 o                         
   5   2  22          0.73         -0.24         1.32 o                         
   6   2  22         11.32         13.54         2.02 o                         
   7   2  22         52.42         59.22         3.58 o                         
 -10   3  22          0.48          0.50         2.54 o                         
  -9   3  22         21.93         25.39         2.70 o                         
  -8   3  22          1.18          2.60         1.91 o                         
  -7   3  22          0.30          0.07         1.39 o                         
  -6   3  22          0.46          0.37         1.19 o                         
  -5   3  22         45.39         41.15         2.23 o                         
  -4   3  22         13.03         11.04         1.26 o                         
  -3   3  22         64.36         65.60         2.64 o                         
  -2   3  22        167.60        174.99         3.58 o                         
  -1   3  22          4.24          2.13         0.99 o                         
   0   3  22         19.15         20.13         1.62 o                         
   1   3  22          4.99          5.81         1.24 o                         
   2   3  22          5.38          3.74         1.18 o                         
   3   3  22         40.99         44.72         2.69 o                         
   4   3  22          4.21          3.02         1.51 o                         
   5   3  22          0.42         -1.27         1.27 o                         
   6   3  22         26.33         31.90         2.48 o                         
   7   3  22         12.57         13.92         3.65 o                         
 -10   4  22          1.10         -0.25         2.12 o                         
  -9   4  22          0.02         -1.11         2.67 o                         
  -8   4  22         21.75         27.69         2.67 o                         
  -7   4  22          0.31         -0.80         1.20 o                         
  -6   4  22          0.70          1.89         1.13 o                         
  -5   4  22          1.56         -0.35         0.90 o                         
  -4   4  22          8.91         12.66         1.27 o                         
  -3   4  22         28.81         36.84         1.86 o
[truncated: 48,601 more chars]
